# Supplementary material for: Genome-wide identification of transcriptional targets of RORA reveals direct regulation of multiple genes associated with autism spectrum disorder
Source: Mol Autism. 2013 May 22;4:14. doi: 10.1186/2040-2392-4-14 (PMC3665583; doi:10.1186/2040-2392-4-14)
Supplement: Additional file 1 — A table presenting a list of frozen human brain tissue samples from the Autism Tissue Program. [file 2040-2392-4-14-S1.xls]

## Sheet: Sheet1
ID #	Diagnosis	Gender	Age	PMI	Primary cause of death	Secondary
5144	Autism	Male	20	23.7	Accident	Auto trauma
5173	Autism	Male	30	20.3	Gastrointestinal bleeding	CP, seizure
6337	Autism	Male	22	25	Aspiration	Seizure
5251	No Known Disorder	Male	19	18.58	Pneumonia	Respiratory infection
5718	No Known Disorder	Male	22	21.47	Unknown
5873	No Known Disorder	Male	28	23.25	Unknown
