# Supplementary material for: Genome-wide identification of transcriptional targets of RORA reveals direct regulation of multiple genes associated with autism spectrum disorder
Source: Mol Autism. 2013 May 22;4:14. doi: 10.1186/2040-2392-4-14 (PMC3665583; doi:10.1186/2040-2392-4-14)
Supplement: Additional file 2 — A table presenting a list of antibodies and shRNAs. [file 2040-2392-4-14-S2.xls]

## Sheet: Sheet1
Description	Species	Type	Catalog#
Antibodies
RORA1 (S-12)	goat	polyclonal	SC-26377
normal goat IgG	goat		SC-2028
shRNAs
RORA1 shRNA			SC-38864-SH
Control shRNA Plasmid-A			SC-108060
