# Supplementary material for: Genome-wide identification of transcriptional targets of RORA reveals direct regulation of multiple genes associated with autism spectrum disorder
Source: Mol Autism. 2013 May 22;4:14. doi: 10.1186/2040-2392-4-14 (PMC3665583; doi:10.1186/2040-2392-4-14)
Supplement: Additional file 3 — A table presenting a list of primers for ChIP-quantitative PCR, and quantitative RT- PCR. [file 2040-2392-4-14-S3.xls]

## Sheet: Sheet1
Description	Forward primer (5' -> 3')	Reverse primer (5' -> 3')
ChIP-qPCR_A2BP1_RORAbsI	TGAAGGTCACCTCCTTTCCA	GCTTGGAGAACCACTTCAGG
ChIP-qPCR_A2BP1_RORAbsII	TTTCTCTTTTCCTCGATCTCTCA	CAAGGTTTTTATTTTCCCTTGCT
ChIP-qPCR_A2BP1_RORAbsIII	GGTCATATAAACCTTCCGCAAAC	TCACCCAGCCAATTTTCTTC
ChIP-qPCR_CYP19A1_RORAbsI	CTGCCAAGGACTAGTGTCCAG	TTTGGCTCTTTCTGCCTTGT
ChIP-qPCR_CYP19A1_RORAbsII/III	GGGGAGACCAGGATGGATAG	AGTAGAGACGGGGTTTCACAG
ChIP-qPCR_HSD17B10_RORAbsI	ACAAATTAGCGAGGCATGGT	TTGGGATTTTTCGAGACAGG
ChIP-qPCR_HSD17B10_RORAbsII	CCTGAAGCCTCAACCTACCA	ACTCCAGACCACCATTCAGG
ChIP-qPCR_HSD17B10_RORAbsIII	AAGCATGTCCCAAAGATTGC	GGTTTCATCATGTTGGTCAGG
ChIP-qPCR_ITPR1_RORAbsI	GCAACTCCACTTTTTCCATGTC	TGCAGCATCTTGTTCTGCTC
ChIP-qPCR_ITPR1_RORAbsII	GCTTGCTTTGGCAACAGAGT	CCTCCTTGGCGGTTTAGATAG
ChIP-qPCR_ITPR1_RORAbsIII	AGGTCAAGCTGTCTTTGGCTAC	AAAACTGCATGGACTTCTGGTT
ChIP-qPCR_NLGN1_RORAbsI	TTGATCATGAATTCTTGGGTTT	ACATTTCACTGGGCTATGACCT
ChIP-qPCR_NLGN1_RORAbsII	CACCTAGAACACTCCATGACACA	GGACTCATTGACTCACACTGAAA
ChIP-qPCR_NLGN1_RORAbsIII	TCCACAGGTCACTGGCATAA	AAGCCTTGACTGAACCAACAA
ChIP-qPCR_NTRK2_RORAbsI	CAAATGCATCCCTTTCCAG	GGCATTCCATAAACCCACAG
ChIP-qPCR_NTRK2_RORAbsII	TCCAGCAGAACAAGAAGTTGA	ATGGATGGATTGTGGTGATG
ChIP-qPCR_NTRK2_RORAbsIII	AGTTGGCTGAACAGCTGAGA	CCTTCCCCAGCTAAACAAAA
RT-qPCR_human_18S	CCGCAGCTAGGAATAATGGA	CCCTCTTAATCATGGCCTCA
RT-qPCR_human_A2BP1	TACCACCACGCACTTGCTC	GCTTCCTTTCTCCCCACATT
RT-qPCR_human_CYP19A1	GCGCAAAGCCTTAGAAGATG	CAAAGCCAAATGGCTGAAAG
RT-qPCR_human_GAPDH	CCA GGT GGT CTC CTC TGA CT	TGC TGT AGC CAA ATT CGT TG
RT-qPCR_human_HSD17B10	TTTGGCCGTGTGGATGTAG	TTGAAGGTGCCCATGAGATT
RT-qPCR_human_ITPR1	CCA TGA AAC TTG TCA CGA ACC	GGG TTG ACA TTC ATG TGA GGA
RT-qPCR_human_NLGN1	TGTGATGCTGAGTGCAGTTGT	AACGGTTGGGTTTGGTATGA
RT-qPCR_human_NTRK2	GTGGCGGAAAATCTTGTAGG	ACAGTGAATGGAATGCACCA
RT-qPCR_human_RORA	TCATGGCTGCAAGAAAAGGT	GAGGAAAATGAAGTCGCACAA
RT-qPCR_human_RORA1	CAGAGCTATTCCAGCACCAG	CCTGATGATTTGTCTCCACAG
