# Supplementary material for: Genome-wide identification of transcriptional targets of RORA reveals direct regulation of multiple genes associated with autism spectrum disorder
Source: Mol Autism. 2013 May 22;4:14. doi: 10.1186/2040-2392-4-14 (PMC3665583; doi:10.1186/2040-2392-4-14)
Supplement: Additional file 4 — A table presenting a list of potential transcriptional targets of RORA identified by ChIP-on-chip analysis. [file 2040-2392-4-14-S4.xls]

## Sheet: Sheet1
Nearest Gene	MAT-score on T (region)	p-value (region)	Average Fold-Change* (R vs. G)	chr #	region start	length(bps)	probes in region
PPP2R2B	68.9195	0.000325169	1.68387	chr5	146235895	5242	144
DDX52	59.3268	0.000483359	3.24827	chr17	33081991	1647	44
CBX3	51.2241	0.000615184	1.50759	chr7	26212256	1378	37
UGT2B15	49.4726	0.000632761	1.63068	chr4	69569197	2140	60
UGT2B17	46.2877	0.000703068	1.55931	chr4	69115061	2072	56
LYPLA1	41.0685	0.00085247	1.36568	chr8	55175118	2488	63
TPD52L2	41.0582	0.00085247	1.07638	chr20	61979245	7730	185
CYP2R1	40.8955	0.00085247	1.51311	chr11	14872014	4924	122
ARPC4	39.6852	0.000887623	1.2669	chr3	9805843	5002	116
HSD17B10	39.1346	0.000887623	1.62183	chrX	53479819	352	10
BCL11B	38.6748	0.000940353	1.51675	chr14	98517716	3562	77
HK1	37.1642	0.000993084	1.28397	chr10	70747087	3997	101
ABCC8	34.2243	0.00118643	1.22499	chr11	17453651	6758	159
ABHD4	33.2648	0.00119522	1.44874	chr14	22171315	2478	65
PTPN11	32.7085	0.00123916	3.49612	chr12	111337119	337	10
LRRC7	32.414	0.00125673	1.00063	chr1	69990937	3153	68
HECW1	31.5185	0.00136219	1.1431	chr7	43279467	1719	39
GALNTL5	31.289	0.00137977	1.07155	chr7	151143933	6410	164
PIK3R1	31.1672	0.00138856	1.16412	chr5	67554758	5870	157
DGKH	30.8864	0.00144129	19.8257	chr13	41516721	405	12
SLC22A23	30.626	0.00146765	1.10997	chr6	3390758	2023	54
MARCH9	30.5398	0.00147644	1.21765	chr12	56430255	7105	177
KIF26B	30.1494	0.00152917	1.35841	chr1	243733452	756	22
UBE2Q1	29.9131	0.0015819	1.30973	chr1	152788623	4494	123
ADRA1B	29.0076	0.00162584	1.32246	chr5	159275037	3761	103
TMEM87B	28.6435	0.00169615	4.0224	chr2	112524192	742	21
C7orf59	28.4133	0.00171373	2.06187	chr7	99585762	486	14
GFRA2	28.1393	0.00176646	1.33271	chr8	21702599	4694	114
CAPRIN2	28.0665	0.00178404	1.8968	chr12	30759892	1055	30
RAP1GAP	27.8892	0.0018104	3.06129	chr1	21855533	829	22
MTPN	27.0298	0.00195101	1.35829	chr7	135310161	3330	85
TM9SF2	27.0068	0.0019598	1.31678	chr13	98950166	3500	96
SSTR2	26.7024	0.00199496	1.12746	chr17	68667254	738	16
FGG	26.3745	0.0020389	1.1928	chr4	155750830	9885	252
FUT8	26.1705	0.00206526	1.16151	chr14	65553909	2209	63
METTL8	26.1695	0.00206526	1.16441	chr2	171991504	2995	81
LASS6	25.8739	0.0021092	1.28738	chr2	169252755	7875	190
KIF18A	25.8013	0.0021092	1.30676	chr11	28077724	1548	40
C9orf72	25.2088	0.00224103	1.336	chr9	27560907	3747	92
LOC389332	25.2034	0.00224103	1.69979	chr5	135559448	918	26
TREM2	25.1822	0.00224982	1.19068	chr6	41232488	7682	184
IP6K3	25.0969	0.00226739	3.2527	chr6	33792125	1243	35
HEBP1	24.9882	0.00229376	1.18729	chr12	13043827	4262	109
OR52K1	24.4335	0.00236407	1.4655	chr11	4445773	4918	137
RUNDC3B	24.1802	0.00240801	1.28582	chr7	87178624	2763	67
MTNR1B	24.1598	0.00242558	1.53417	chr11	92339609	1410	39
GSDMB	24.0867	0.00244316	1.72685	chr17	35321122	1302	33
MLC1	23.7096	0.00250468	8.90801	chr22	48847508	1034	26
CNKSR2	23.5834	0.00252226	1.27663	chrX	21300811	4517	120
PEX10	23.5103	0.00254862	1.15713	chr1	2331379	1135	27
SELI	23.2337	0.00259256	1.50944	chr2	26470795	1991	52
TMPRSS7	23.0492	0.00264529	1.90288	chr3	113244991	1308	37
FAM45B	23.0334	0.00264529	1.08683	chr10	120852970	2214	37
IFT20	23.0214	0.00264529	1.66906	chr17	23681417	3356	85
SLC3A1	22.7092	0.00272439	2.89523	chr2	44358049	543	16
KIF23	22.691	0.00272439	1.14395	chr15	67524721	3416	90
RECK	22.6126	0.00274196	1.32245	chr9	35991836	4220	112
POLD2	22.6012	0.00275075	2.3235	chr7	44133950	1756	47
C9orf150	22.3825	0.00280348	1.36272	chr9	12761126	6327	159
CTXN3	22.326	0.00282106	1.36709	chr5	127059497	8251	211
LOC100133920	22.3173	0.00282106	1.0525	chr9	68923455	3622	96
FAM13B	22.2251	0.00282985	1.28754	chr5	137395285	3271	91
RASGRP3	22.0803	0.00285621	1.23384	chr2	33507427	587	10
FAT1	22.0006	0.00288258	1.37777	chr4	187880291	7309	188
CLDN15	21.6933	0.00295289	1.22454	chr7	100665424	6084	148
EPHB4	21.6543	0.00297046	5.76395	chr7	100266086	600	17
SPRR3	21.2635	0.00311108	1.17014	chr1	151238635	4982	131
ANK3	21.2465	0.00311108	1.13715	chr10	61568313	5103	130
SLC6A15	21.2355	0.00311108	1.21267	chr12	83828887	6128	152
IL22RA2	21.1743	0.00311986	2.87435	chr6	137540880	1299	34
S100A8	21.1456	0.00311986	1.11836	chr1	151631727	5926	155
GLI2	21.0934	0.00312865	1.24394	chr2	121256966	6086	166
DBNDD1	20.8182	0.00320775	1.72719	chr16	88601928	2015	54
ST20	20.4322	0.00333957	1.94488	chr15	78001553	2158	60
LOC728323	20.4226	0.00335715	1.27871	chr2	242618483	1014	27
SSBP3	20.4016	0.00335715	1.30615	chr1	54493434	586	13
AKNA	20.3117	0.00340109	1.41817	chr9	116161581	4106	95
FERMT3	20.1147	0.00345382	1.46358	chr11	63729596	3601	98
LRRC15	20.1123	0.00345382	1.77417	chr3	195557125	3645	94
CYLC2	20.0753	0.00345382	2.25028	chr9	104802396	1543	41
CEP152	19.6748	0.00359444	1.07926	chr15	46888280	6260	153
ZC3H12B	19.5289	0.00364716	2.9539	chrX	64620980	880	25
SERPINB13	19.2876	0.00374384	1.36612	chr18	59403631	3741	99
ZNF546	19.1905	0.00379657	1.6796	chr19	45189107	894	23
THBS2	19.1662	0.00381414	1.34907	chr6	169400638	2927	75
CAMKV	19.147	0.00381414	1.03052	chr3	49867917	7274	203
IRF2BP2	19.1124	0.00383172	1.96941	chr1	232809400	2470	67
COL8A1	18.9924	0.00386687	1.17241	chr3	100831673	2934	79
HBP1	18.743	0.00398112	5.79031	chr7	106609166	811	21
MKKS	18.5444	0.00404264	1.416	chr20	10353719	6870	155
NCRNA00052	18.4893	0.00406901	1.56401	chr15	85915768	2304	60
NOS1	18.4632	0.00408658	1.13634	chr12	116251324	3127	81
CCDC141	18.3586	0.00416568	1.16178	chr2	179457727	7675	198
HHIPL2	18.2451	0.00423599	1.06558	chr1	220786045	2622	68
CCL4L1	18.2179	0.00424477	1.54063	chr17	31557020	2306	63
ABR	18.2006	0.00424477	2.49817	chr17	1027426	897	26
PIK3R1	18.1798	0.00424477	1.16631	chr5	67612511	12170	313
SLC5A4	18.1427	0.00425356	1.42344	chr22	30995361	4641	122
MAP2K3	18.1287	0.00425356	1.27352	chr17	21136682	6425	157
SLC2A3	18.0409	0.00428871	4.58786	chr12	8025889	464	13
C1QTNF1	18.0205	0.00428871	2.03768	chr17	74539421	1008	28
SLC22A13	18.0134	0.00428871	1.78539	chr3	38279962	1845	47
RNF186	18.0097	0.0042975	2.2153	chr1	20018179	1161	33
ANPEP	17.9768	0.0042975	1.11271	chr15	88151951	2367	66
C7orf10	17.9103	0.00435902	2.67021	chr7	40202128	647	18
FGF1	17.6843	0.00447327	1.21314	chr5	142043873	5556	151
PIGR	17.6449	0.00449964	1.75241	chr1	205187875	1730	41
SH3BP4	17.6213	0.00450842	1.41965	chr2	235521635	3539	80
ABTB1	17.5863	0.004526	1.28764	chr3	128868290	8486	221
FAM71F2	17.5071	0.00461388	3.38305	chr7	128095423	1009	28
DSCAM	17.4811	0.00463146	1.38124	chr21	41144768	3574	82
METRN	17.3958	0.00469298	1.16117	chr16	703738	5766	152
IGF2BP2	17.3814	0.00472813	1.55555	chr3	186911235	3458	84
CPNE9	17.342	0.00473692	1.32273	chr3	9745666	5901	150
CHST1	17.2149	0.00483359	1.18973	chr11	45640989	9304	229
LMO1	17.199	0.00483359	1.52431	chr11	8239119	3568	94
ITPR1	17.1921	0.00484238	1.29194	chr3	4724792	2804	71
TUBB8	17.1873	0.00484238	1.59565	chr10	119685	2871	74
SNORA78	17.1513	0.00486875	1.00349	chr16	1950979	5255	130
C9orf131	17.143	0.00486875	1.16114	chr9	35032053	4457	123
APBA1	17.082	0.00492148	1.67115	chr9	71482617	1897	48
CNGA1	17.0801	0.00492148	1.06126	chr4	47649924	655	19
PPP1R9A	17.0781	0.00492148	1.28179	chr7	94730957	7945	199
ZNF565	17.0437	0.00493026	3.79625	chr19	41395369	570	17
USP18	17.0215	0.00493905	1.99805	chr22	17014856	1041	30
SLAMF8	16.7553	0.00515876	2.08149	chr1	158064734	914	25
MGC102966	16.6928	0.00521149	1.07622	chr17	20351458	4331	115
TLR3	16.6347	0.00523786	1.09285	chr4	187119740	2260	56
CCDC70	16.633	0.00523786	1.58414	chr13	51334015	2165	59
AKR1B10	16.5818	0.00529059	3.28741	chr7	133859890	462	14
PAPD5	16.4538	0.00532574	2.1898	chr16	48806075	1669	45
ACADL	16.33	0.00542241	1.27235	chr2	210802395	3963	98
SPDEF	16.3178	0.00543999	1.18479	chr6	34629624	3912	102
SRCIN1	16.2879	0.00545757	1.17044	chr17	34015932	3824	101
FLJ45079	16.2846	0.00545757	1.51608	chr17	73390130	2754	71
KCNIP2	16.2696	0.00546635	1.30107	chr10	103587446	12373	321
FOXF1	16.2386	0.00549272	1.73239	chr16	85033019	874	25
ASS1	16.2273	0.00549272	1.21453	chr9	132307891	5855	138
SGOL2	16.2267	0.00549272	1.22296	chr2	201093808	2314	52
ZNF165	16.2133	0.00549272	1.12798	chr6	28156455	1584	44
NCOR1	16.1725	0.00553666	1.33586	chr17	15915310	4600	111
C12orf65	16.153	0.00553666	1.30587	chr12	122281762	3095	78
CA5BP	16.0823	0.00560697	1.94119	chrX	15598402	2145	52
ATP5J	16.0754	0.00560697	1.35479	chr21	26022075	2531	70
LOC100133469	16.0742	0.00560697	1.005	chr14	106108348	5382	131
C5orf58	16.0208	0.0056597	1.20412	chr5	169591405	3557	88
TRIM53	16.0187	0.0056597	1.21225	chr11	89402319	3785	84
SLC12A9	16.0162	0.0056597	1.54567	chr7	100295435	2066	56
WDR49	15.7749	0.00583547	1.01068	chr3	168851525	3402	94
PLSCR1	15.7399	0.00587062	1.76312	chr3	147742657	3014	72
DNMT3A	15.6738	0.00590577	1.25659	chr2	25330567	5582	142
APOO	15.6511	0.00593214	1.20868	chrX	23828809	2298	55
ZMYND11	15.4721	0.00602881	2.22276	chr10	171739	1319	37
PCNXL2	15.4121	0.00607275	1.35772	chr1	231462457	3350	87
RBM44	15.4004	0.00608154	1.47314	chr2	238400456	578	16
POMP	15.3585	0.00609033	1.50994	chr13	28129586	2761	65
MIR1913	15.3334	0.00613427	1.03337	chr6	167032731	6151	167
FREQ	15.3189	0.00613427	1.24702	chr9	132104433	5419	133
FAM170A	15.3127	0.00613427	2.19056	chr5	118991629	828	23
PHYHIPL	15.2572	0.006187	1.26882	chr10	60603724	5213	140
CCDC62	15.228	0.00623094	7.89862	chr12	121880222	460	13
MT1L	15.2202	0.00623094	1.50671	chr16	55207821	3508	86
SMN2	15.1883	0.00627488	1.2738	chr5	70258301	592	17
PLA2G3	15.1581	0.00630125	1.18527	chr22	29864024	5367	121
SLC7A2	15.0886	0.00637155	1.62458	chr8	17366106	3006	77
SLC7A5P1	14.9788	0.00649459	7.76224	chr16	29537366	411	12
ZNF442	14.9101	0.00660005	2.15085	chr19	12334993	930	26
LHX9	14.9078	0.00660005	1.12312	chr1	196137131	18424	500
C16orf13	14.8506	0.00666157	1.23178	chr16	623896	5221	141
KCTD18	14.8349	0.00667036	1.06435	chr2	201085319	2942	76
FAM192A	14.7706	0.00676703	1.18409	chr16	55766758	973	22
LOC732275	14.7611	0.00677582	1.4461	chr16	84926216	4038	105
LOC415056	14.7346	0.0067934	1.11387	chr9	34577237	7431	193
TJP2	14.664	0.00685491	2.02169	chr9	70974873	1623	39
SLAMF9	14.6538	0.00685491	2.05231	chr1	158195180	1228	34
CXCL5	14.598	0.00691643	1.60726	chr4	75088143	2627	72
HOPX	14.594	0.00691643	1.21435	chr4	57240790	2831	79
EIF2C2	14.5495	0.00697795	1.46777	chr8	141642930	737	21
PLCD1	14.5242	0.00700432	1.21662	chr3	38043664	6652	167
ZNF167	14.4727	0.00703947	5.2304	chr3	44543574	326	10
MATR3	14.39	0.00715372	2.78526	chr5	138660780	1065	30
FAM5B	14.3869	0.00715372	1.09685	chr1	175404781	4807	130
MET	14.3746	0.00718887	1.1963	chr7	116194685	2879	72
IKBKE	14.3243	0.00726797	1.71516	chr1	204709389	2519	72
SEMA3F	14.2929	0.00731191	1.17414	chr3	50162247	2827	76
HOMER1	14.2545	0.00735585	1.01587	chr5	78838819	8872	231
DSP	14.234	0.00736464	1.8822	chr6	7432002	994	24
ATP4A	14.2243	0.00737343	3.83344	chr19	40743941	634	18
PSD4	14.2225	0.00737343	1.20964	chr2	113655292	3115	88
KCNS3	14.2124	0.00738221	1.18216	chr2	17963305	1677	42
C1orf173	14.194	0.00740858	1.20419	chr1	74808827	3257	92
CCDC19	14.1872	0.00740858	1.31957	chr1	158104871	1549	43
P2RX1	14.1293	0.00744373	1.31297	chr17	3747504	2336	61
MACF1	14.1182	0.00745252	1.49708	chr1	39319762	1703	43
HSD17B10	14.1137	0.00745252	11.8591	chrX	53483792	1723	42
SECTM1	14.1034	0.00746131	1.11955	chr17	77870104	7305	182
GMDS	14.0852	0.00749646	2.20746	chr6	2193080	1067	25
OSBPL5	14.0676	0.00753162	1.21153	chr11	3140629	5801	142
PKD1L1	14.0627	0.00754919	1.03477	chr7	47832038	9025	221
BIVM	14.0327	0.00758435	1.11882	chr13	102288661	4190	100
TMEFF2	14.0305	0.00758435	1.10629	chr2	192765114	10859	261
SMCR7L	14.0168	0.00759313	1.29433	chr22	38239351	5438	140
CXorf36	14.0019	0.00759313	1.17719	chrX	44942597	3574	94
BDNF	13.7886	0.00783042	1.19883	chr11	27695348	10443	271
WFDC12	13.6141	0.00808528	1.89145	chr20	43192023	683	19
GNG2	13.6116	0.00809407	1.09541	chr14	51381965	3447	87
SSX7	13.5998	0.00809407	1.09701	chrX	52698322	1558	44
TAS2R60	13.5846	0.00811165	1.32641	chr7	142846964	2751	76
SCAMP3	13.5373	0.00818195	15.2004	chr1	153495057	385	11
DOCK6	13.4975	0.0082259	1.04659	chr19	11232588	2196	52
TXLNA	13.4678	0.00824347	1.60117	chr1	32415982	1178	29
AFG3L1	13.4639	0.00824347	1.21596	chr16	88592651	3664	102
SNAPC1	13.4113	0.00830499	1.16349	chr14	61393763	1416	37
SERPINA9	13.3871	0.00834893	1.39567	chr14	94014824	1588	44
TRIM10	13.3307	0.00843682	1.1044	chr6	30233695	3627	88
PLXNA2	13.3206	0.0084456	1.03995	chr1	206262603	12102	316
TAAR2	13.3055	0.00848955	1.01977	chr6	132977968	3205	84
HISPPD2A	13.3037	0.00848955	1.63209	chr15	41663651	954	26
WNT5B	13.2446	0.00855985	1.3048	chr12	1604081	967	26
LOC728613	13.2382	0.00856864	2.34488	chr5	1664764	897	25
MITF	13.2205	0.00857743	1.17107	chr3	70066535	4387	114
C1orf107	13.2127	0.00858622	1.647	chr1	208065401	1298	36
MS4A14	13.2123	0.00858622	1.39488	chr11	59920317	2662	70
RCHY1	13.2104	0.00859501	1.28139	chr4	76656150	5086	135
ITGA1	13.202	0.00861258	1.12176	chr5	52117429	4496	122
SLC41A1	13.1957	0.00862137	1.12937	chr1	204046334	4241	114
SNTN	13.1927	0.00862137	1.41451	chr3	63612072	2857	77
WDR13	13.1826	0.00863895	1.49603	chrX	48340590	2912	81
ARFIP2	13.1821	0.00863895	1.32048	chr11	6453784	7834	210
IGBP1	13.169	0.00864774	1.1002	chrX	69269549	2870	78
CCDC28B	13.1652	0.00865653	1.15399	chr1	32432042	8942	232
LPCAT1	13.1537	0.00866531	1.02896	chr5	1579176	1915	52
AKAP1	13.1506	0.00868289	1.93278	chr17	52524353	1793	47
ADAM21P	13.1432	0.00868289	2.22521	chr14	69728140	851	20
RSPH6A	13.1162	0.00872683	1.33205	chr19	51009467	8429	215
EEA1	13.0756	0.00877077	1.32692	chr12	91849006	485	13
RGS14	13.073	0.00877077	1.79749	chr5	176723428	1312	31
HIST2H2AB	13.0729	0.00877077	3.30399	chr1	148127902	833	23
DAPK2	13.0723	0.00877077	1.24759	chr15	62122920	4059	99
SMPD3	13.0597	0.00878835	1.2599	chr16	67037461	3644	97
FGFR2	13.0574	0.00879714	1.21163	chr10	123341129	6614	183
BTBD18	13.0572	0.00879714	1.38409	chr11	57276578	1215	34
CDH11	13.055	0.00879714	1.72328	chr16	63721661	1742	45
ZNF580	13.0502	0.0088235	1.02134	chr19	60837948	2220	62
ProSAPiP1	13.0413	0.0088235	1.18759	chr20	3089739	9058	230
TMEM143	13.0347	0.00884108	1.24373	chr19	53558189	2928	80
RPF1	13.0291	0.00884987	1.22578	chr1	84716582	3392	86
PYY2	13.0207	0.00886745	1.41119	chr17	23570463	607	17
RAB2B	13.0038	0.00891139	1.31689	chr14	21012374	3550	90
PYGM	12.9998	0.00891139	1.78113	chr11	64275229	1661	38
SYVN1	12.984	0.00895533	1.18438	chr11	64650486	3233	83
ZHX2	12.9705	0.00897291	1.30902	chr8	123943952	2577	65
HFE	12.9235	0.00906079	2.27806	chr6	26191196	1004	20
KLHL15	12.9223	0.00906079	1.3437	chrX	23952802	2643	65
A2BP1	12.8579	0.00915746	1.28996	chr16	7315418	2636	68
F11R	12.8492	0.00917504	1.49091	chr1	159256019	2939	71
CCDC112	12.8333	0.00918383	3.80746	chr5	114662163	857	25
C15orf38	12.768	0.00927171	1.46256	chr15	88249553	532	15
RAPGEF5	12.7626	0.0092805	2.01439	chr7	22204300	1299	30
FLJ46321	12.7419	0.00930686	1.12069	chr9	83792961	2958	83
RLN2	12.7186	0.00931565	1.51077	chr9	5299153	1394	39
POU3F4	12.7039	0.00934202	1.0647	chrX	82642463	9918	260
OBSL1	12.7023	0.0093508	1.71766	chr2	220133199	1505	42
LNX1	12.7013	0.0093508	1.49068	chr4	54155926	3219	86
AP3B2	12.6993	0.00936838	1.28082	chr15	81174199	4596	122
SSX4	12.6951	0.00936838	1.24622	chrX	48127429	1927	46
RPP25	12.6767	0.00940353	2.59674	chr15	73041937	1263	30
HECW1	12.6689	0.00942111	1.65591	chr7	43116949	9488	252
RPS6KA5	12.6574	0.00943869	1.96481	chr14	90594252	875	24
SLC1A5	12.6509	0.00944748	2.75675	chr19	51998586	589	17
OR14I1	12.6453	0.00945626	1.20705	chr1	246913984	3507	82
PPP2R5E	12.6127	0.00952657	1.10141	chr14	63077369	4434	115
ADARB1	12.6086	0.00953536	1.58001	chr21	45341386	2312	60
PJA1	12.6054	0.00953536	1.04532	chrX	68312780	5535	136
ZNF385D	12.5673	0.0095793	1.69871	chr3	22390741	1500	39
MMP16	12.5465	0.00961446	1.12733	chr8	89113452	9913	271
CHRM2	12.5402	0.00962324	1.20156	chr7	136347248	5338	134
CDK5R1	12.5306	0.00964961	1.45112	chr17	27838258	2824	76
KATNB1	12.502	0.00968476	1.58308	chr16	56326210	2988	77
OR5M3	12.4915	0.00969355	1.15643	chr11	55992595	6938	187
EIF4E	12.4796	0.00970234	1.60776	chr4	100047193	2425	61
DYM	12.4552	0.00971992	1.51198	chr18	45239444	1733	40
KRT17	12.4427	0.00971992	1.00965	chr17	37063445	5069	123
COG2	12.4408	0.00971992	3.90736	chr1	228839992	587	17
CCNL2	12.4395	0.00971992	1.11995	chr1	1323154	4766	127
GPC4	12.4322	0.00971992	1.22764	chrX	132374325	5143	135
KCND3	12.4277	0.00974628	1.03756	chr1	112329544	8838	221
C17orf62	12.4165	0.00976386	1.01825	chr17	77998527	2618	68
CUL1	12.4028	0.00979901	1.11259	chr7	148106124	1615	46
PTPN7	12.3944	0.00979901	1.72671	chr1	200385878	1382	39
SCARNA18	12.3807	0.00979901	1.41467	chr5	82399384	4596	121
CNTN1	12.3634	0.00983416	1.49885	chr12	39580955	3097	77
CRY2	12.3601	0.00984295	1.05728	chr11	45858233	7028	185
DNM3	12.345	0.0098781	1.10887	chr1	170059263	2648	61
LCP1	12.3433	0.0098781	1.15193	chr13	45651997	5737	144
RAB20	12.339	0.00988689	1.53318	chr13	110018060	708	20
ROR2	12.3275	0.00991326	1.72952	chr9	93755682	2022	57
ENKUR	12.3273	0.00991326	1.2368	chr10	25342961	5069	131
WHSC1	12.3014	0.0099572	1.13117	chr4	1921313	3991	111
KIAA1383	12.2949	0.00996599	1.52992	chr1	231002333	3375	82
SPI1	12.2883	0.00996599	1.22243	chr11	47354250	3133	78
ACSM3	12.2831	0.00997478	1.15788	chr16	20683545	1614	46
SNX14	12.2792	0.00997478	1.09834	chr6	86359466	6262	151
PPP1R1A	12.2574	0.0100363	1.21696	chr12	53266270	5783	147
LRRC56	12.2508	0.0100627	1.29595	chr11	529762	2553	72
PEX26	12.24	0.0100627	2.88275	chr22	16933182	768	22
PION	12.2388	0.0100627	1.14159	chr7	76798579	2424	49
VGLL3	12.2248	0.0100802	1.71212	chr3	87068830	2237	59
KCNS3	12.2089	0.010133	1.42447	chr2	17956994	5992	151
ARL4C	12.1986	0.0101681	1.0228	chr2	235072620	2477	69
LRRC16B	12.1873	0.0101857	1.46672	chr14	23603162	3965	98
NTNG2	12.1805	0.0101857	1.16524	chr9	134023083	2275	57
LOC400578	12.1758	0.0101857	1.10819	chr17	16679925	4330	117
C6orf217	12.1748	0.0101945	1.31663	chr6	135867103	880	25
MYL1	12.1563	0.010256	1.43281	chr2	210874124	3366	88
CFHR3	12.1202	0.0103263	2.26548	chr1	195006252	697	20
PKIB	12.1159	0.0103263	1.08868	chr6	123072920	4530	123
ZNF219	12.1052	0.0103351	1.15468	chr14	20629194	6943	174
PGBD5	12.1026	0.0103439	1.09504	chr1	228577536	7354	175
ZBTB12	12.0892	0.0103702	1.36998	chr6	31971546	7529	187
SNRPD1	12.0817	0.0103878	2.33395	chr18	17448237	534	15
MIR1272	12.0586	0.0104493	1.20845	chr15	62852363	4606	108
USP3	12.051	0.0104669	1.14576	chr15	61578895	7414	184
LOC388152	12.0495	0.0104669	1.04501	chr15	82746608	8835	235
COL1A2	12.0443	0.0104669	1.14557	chr7	93858599	5995	155
CUL2	12.0425	0.0104757	1.49091	chr10	35418128	2292	61
PHLDB2	12.0292	0.0105372	1.25592	chr3	113057469	1211	31
FCHSD2	12.0199	0.0105548	1.09696	chr11	72527590	5088	138
FOLH1	12.0147	0.0105724	1.26545	chr11	49004037	3767	85
C3orf59	12.0038	0.01059	1.23994	chr3	193925639	4983	130
SPHKAP	12.0034	0.0105987	1.44111	chr2	228720977	1591	45
AWAT2	12.0027	0.0105987	1.80228	chrX	69188541	2150	58
ABLIM1	11.9712	0.0106691	1.2164	chr10	116324964	3153	89
HOXC4	11.9341	0.0107042	1.13217	chr12	52726417	9935	264
KRT16	11.9187	0.0107569	1.31927	chr17	37020055	2926	77
HLTF	11.9085	0.0107921	2.50543	chr3	150296063	880	25
MGAT3	11.8947	0.010836	1.94881	chr22	38179695	1508	37
C4orf32	11.8145	0.0109679	1.6675	chr4	113284191	1156	30
PHF15	11.7853	0.0110294	1.3186	chr5	133932858	1681	47
CCDC144A	11.7849	0.0110294	1.21591	chr17	16530205	2292	55
SOCS1	11.7841	0.0110382	1.52415	chr16	11260055	2654	66
KRT77	11.7828	0.0110382	1.114	chr12	51405207	2600	64
PEBP4	11.7753	0.0110557	1.3106	chr8	22843451	2096	47
PSME4	11.7743	0.0110557	1.72997	chr2	53962964	1869	40
TSPY2	11.7546	0.0111348	1.1178	chrY	6188485	9854	259
CABP1	11.7462	0.0111524	15.6407	chr12	119567282	349	10
OR7D2	11.745	0.0111612	2.8542	chr19	9153612	538	16
MYEF2	11.7312	0.01117	1.26394	chr15	46255095	3779	106
FER1L6	11.6895	0.0112754	1.19411	chr8	125259169	631	12
DEFB104B	11.6629	0.0113458	1.44268	chr8	7735327	1348	38
FAM134B	11.6474	0.0113809	1.50605	chr5	16524371	1993	52
C17orf108	11.644	0.0113985	1.09969	chr17	23237028	1784	43
COL14A1	11.6401	0.0114249	1.67474	chr8	121275604	1286	36
LAD1	11.63	0.0114512	1.18101	chr1	199610472	12939	337
SLC26A6	11.6054	0.0114776	1.15635	chr3	48643853	11522	312
RCN2	11.6024	0.0114776	2.12487	chr15	74989366	1154	19
PKD1L1	11.59	0.0115127	1.97613	chr7	47954107	666	19
DGKA	11.5837	0.0115303	1.11718	chr12	54610706	4334	110
CBWD2	11.5792	0.0115391	2.62269	chr2	113970651	1016	26
MAGI2	11.5776	0.0115391	1.24439	chr7	77810351	6573	165
ZNF804B	11.5737	0.0115391	1.22658	chr7	88223235	5872	156
MUSTN1	11.5707	0.0115391	1.32232	chr3	52839473	10252	281
CRELD1	11.5615	0.0115655	1.60183	chr3	9949219	3564	92
CGNL1	11.5527	0.011583	3.84488	chr15	55452430	1028	29
MSR1	11.5322	0.0116446	1.2504	chr8	16085784	2712	75
RIMBP3	11.523	0.0116533	1.08447	chr22	18866437	5661	144
PARS2	11.5111	0.0116533	1.75401	chr1	55009050	1002	22
LOC84931	11.5035	0.0116797	1.15025	chr2	120942330	2371	54
DLG5	11.492	0.0116885	1.05921	chr10	79304566	1424	33
IL17D	11.4903	0.0116973	1.17978	chr13	20173486	2335	60
C1QTNF7	11.4847	0.0117237	1.15452	chr4	15033661	2717	70
PYY	11.4506	0.0118203	1.11591	chr17	39384438	5803	142
SERPING1	11.4403	0.0118643	1.80941	chr11	57123501	1207	30
SPEG	11.4321	0.0118994	1.04687	chr2	220009136	3893	96
MPPED1	11.4304	0.0119082	1.64779	chr22	42149190	2186	58
KIFC3	11.4304	0.0119082	1.21345	chr16	56387893	8108	205
RORC	11.4274	0.011917	1.23935	chr1	150042057	6145	167
GOLGA4	11.4159	0.0119785	5.69005	chr3	37253766	372	11
BIRC8	11.4125	0.0119785	1.15644	chr19	58494690	3604	101
SIX2	11.4082	0.0120049	2.35382	chr2	45076618	1637	37
TRO	11.3965	0.0120225	1.09556	chrX	54963343	7711	195
TRANK1	11.3951	0.0120225	1.11022	chr3	36872939	5243	129
TTC35	11.3892	0.01204	1.32458	chr8	109523996	3460	94
RTN1	11.3823	0.0120664	5.10603	chr14	59449341	795	18
FADS6	11.3806	0.0120752	2.00654	chr17	70403639	923	22
CDKAL1	11.373	0.0121016	3.29941	chr6	20637495	685	12
POLRMT	11.373	0.0121016	1.37818	chr19	575414	1084	29
GPR110	11.3635	0.0121455	1.88762	chr6	47096218	817	22
WWP2	11.3537	0.0121719	1.20073	chr16	68514635	4124	114
VAMP8	11.3263	0.0122158	2.54053	chr2	85653272	440	13
CHST6	11.3154	0.0122246	1.65881	chr16	74093081	1041	28
PTPRM	11.3154	0.0122246	1.14216	chr18	7738638	3689	95
FCRLB	11.3122	0.0122422	1.03026	chr1	159956686	4821	119
MYCBP	11.3069	0.012251	1.43328	chr1	39100939	2531	67
RFPL2	11.2991	0.0122597	1.29588	chr22	30932563	5618	140
C5orf13	11.2972	0.0122597	1.18848	chr5	111118341	7664	190
CRABP2	11.2954	0.0122597	1.11243	chr1	154939506	8702	239
TCP10	11.2934	0.0122685	1.28602	chr6	167810793	6128	167
MATN4	11.287	0.0122861	1.62656	chr20	43365148	1926	53
SNX32	11.2707	0.0123388	1.12854	chr11	65354927	3267	73
C14orf45	11.262	0.0123476	1.10782	chr14	73576828	1175	26
SATB1	11.2537	0.0123652	1.07248	chr3	18452775	9911	259
PTPLB	11.2472	0.0123652	1.21114	chr3	124785727	1938	48
LOC91316	11.2422	0.012374	1.81776	chr22	22359785	1934	55
SLC22A4	11.2418	0.012374	1.78965	chr5	131714016	2718	59
CAPS	11.241	0.012374	1.61663	chr19	5863907	492	14
ARMC7	11.2244	0.0124004	5.70475	chr17	70619438	547	15
PDIA3	11.2215	0.0124004	1.26492	chr15	41830635	2616	60
C14orf79	11.2185	0.0124004	2.66703	chr14	104525316	376	11
HOXA4	11.2152	0.0124091	1.03611	chr7	27126707	17696	474
DPCR1	11.2095	0.0124443	1.25778	chr6	31011913	1420	40
BAT2L1	11.1956	0.0124619	1.07591	chr9	133338455	7627	201
TMEM185B	11.1787	0.0124795	1.29128	chr2	120694959	3011	83
CDKL1	11.1613	0.0125673	1.79207	chr14	49932687	1606	41
SAMD4B	11.1611	0.0125673	1.27059	chr19	44523198	1640	44
TMEM9B	11.161	0.0125673	1.24614	chr11	8925080	3523	89
KRTAP10-7	11.1539	0.0125937	1.34802	chr21	44843320	3473	95
ZNF280B	11.1539	0.0125937	1.03736	chr22	21087197	8452	227
TUBB2B	11.1487	0.0126025	1.15941	chr6	3170432	7086	191
HOXB3	11.1459	0.0126201	1.07106	chr17	44004396	13836	366
SEMA7A	11.1457	0.0126201	1.1655	chr15	72510872	4171	112
GPR141	11.1429	0.0126201	1.75833	chr7	37591112	1339	37
COL18A1	11.1289	0.0126816	1.35889	chr21	45646113	5822	150
NPL	11.1269	0.0126816	2.08727	chr1	181026704	3734	89
MARCH6	11.1267	0.0126816	1.23735	chr5	10453111	4018	103
MED31	11.1259	0.0126816	1.17307	chr17	6492979	3962	100
RASL10A	11.1246	0.0126816	1.22578	chr22	28039046	4170	107
SPRY2	11.1235	0.0126904	1.03271	chr13	79808522	7694	206
MAGEA1	11.1222	0.0126904	4.72517	chrX	152140935	714	21
TNFSF12	11.1054	0.0127519	1.09713	chr17	7400445	8221	216
PLCH1	11.1034	0.0127695	2.69806	chr3	156726028	489	14
LARP7	11.0998	0.0127783	1.01149	chr4	113776411	2193	60
ADCY5	11.0978	0.012787	2.08973	chr3	124654977	1003	28
CYP7B1	11.0918	0.012787	1.32349	chr8	65871887	3136	83
SGCA	11.0878	0.0128134	1.49279	chr17	45599441	1351	39
CR1L	11.0785	0.0128398	1.326	chr1	205910063	1309	31
PXK	11.075	0.0128486	1.36114	chr3	58292748	2919	77
CHI3L1	11.0713	0.0128749	1.60343	chr1	201417371	1656	44
LMO2	11.0709	0.0128749	1.62092	chr11	33868979	4289	109
TMEM121	11.0605	0.0129013	1.04895	chr14	105178957	9814	272
LAMA5	11.0582	0.0129013	1.26498	chr20	60320904	5371	147
PNRC1	11.0533	0.0129013	1.83577	chr6	89825828	1082	31
MATN2	11.0477	0.0129013	1.37557	chr8	98968949	2625	61
IDH1	11.0376	0.0129101	1.3741	chr2	208817328	2253	58
KCMF1	11.0326	0.0129364	1.26619	chr2	85051764	2666	64
TMPRSS5	11.0234	0.0129716	1.32055	chr11	113070184	3355	89
CFP	11.0181	0.0129892	1.37074	chrX	47369272	5643	141
MYO18B	11.0124	0.0130155	1.16632	chr22	24492345	6059	150
PRDM7	11.0086	0.0130331	1.60473	chr16	88657369	920	27
DBX1	11.0031	0.0130419	1.18579	chr11	20136017	7958	208
KIAA0146	11.0021	0.0130419	1.09991	chr8	48231061	3515	81
RAB7A	11.0015	0.0130419	2.09768	chr3	130021809	887	25
POTEH	11.0014	0.0130419	1.32576	chr22	14535866	5746	155
DSE	10.9986	0.0130507	1.21835	chr6	116797098	2886	74
C8orf75	10.949	0.0132177	1.11919	chr8	29540907	5841	139
C3orf59	10.9353	0.0132528	1.68239	chr3	193931761	3771	88
SLC25A37	10.9265	0.0132792	1.2765	chr8	23451869	1130	31
DPH5	10.911	0.0133407	1.16457	chr1	101265407	3281	84
TMCC2	10.8902	0.0134462	1.36924	chr1	203504464	1307	37
KIF13A	10.8804	0.0134725	1.40917	chr6	18093260	2457	65
CCND2	10.8622	0.0135516	1.23639	chr12	4244287	11588	305
APOBEC2	10.8616	0.0135516	1.3503	chr6	41127111	4332	108
ZNF837	10.8594	0.0135516	1.31796	chr19	63575660	1577	44
ANKRD6	10.8557	0.0135692	1.29497	chr6	90198808	2791	62
LOC728264	10.8523	0.0135692	1.10688	chr5	148776748	1491	31
PEX12	10.8296	0.0136659	5.98753	chr17	30932007	369	11
EXOC7	10.7642	0.0138065	1.01075	chr17	71586439	10846	299
GLB1L	10.7571	0.0138417	3.83884	chr2	219814460	481	14
OSGIN1	10.7403	0.0139032	1.48784	chr16	82536058	2994	62
KERA	10.7392	0.0139032	1.1966	chr12	89973450	5128	136
C12orf32	10.6851	0.0140965	1.22845	chr12	2855492	2888	71
RORA	10.6822	0.0141141	1.19297	chr15	59306380	6626	175
ROBO3	10.6699	0.0141756	1.10829	chr11	124244997	9921	255
GPIHBP1	10.6522	0.0142196	1.35983	chr8	144365626	3229	85
ARPC5L	10.6064	0.014325	7.46797	chr9	126668833	378	11
ZBTB24	10.589	0.0144129	1.93669	chr6	109886496	1553	43
FGD3	10.5785	0.0144393	1.12976	chr9	94749186	2796	76
IKBKB	10.5747	0.0144656	1.36019	chr8	42247250	1939	54
ZAK	10.5726	0.0144744	1.14176	chr2	173645200	6161	154
TNFSF14	10.5714	0.0144744	1.88632	chr19	6620521	992	24
FAM78B	10.5709	0.0144744	1.15283	chr1	164293013	9294	233
MKNK1	10.5618	0.0145008	1.21055	chr1	46840690	4628	98
SGPP2	10.5616	0.0145008	1.33089	chr2	222995282	4719	124
LRFN2	10.5463	0.0145359	1.17491	chr6	40660318	6922	170
CSF3R	10.5409	0.0145447	2.77611	chr1	36725875	896	22
TCOF1	10.5323	0.0145535	1.04921	chr5	149712011	6280	158
ZNF573	10.5194	0.0146062	1.56163	chr19	42955400	1181	33
BAMBI	10.513	0.0146238	1.2305	chr10	29226266	3163	78
C11orf2	10.5116	0.0146326	2.00704	chr11	64619703	1519	41
SERPINA11	10.5084	0.0146502	1.92638	chr14	93988449	680	19
LOC100129637	10.5034	0.0146853	1.11729	chr16	86292005	11956	328
SMTN	10.4936	0.0147117	1.15315	chr22	29806407	10602	268
BARX2	10.4873	0.0147381	1.07222	chr11	128655795	7022	187
CALML3	10.4863	0.0147469	1.06447	chr10	5553778	5148	137
AGA	10.4796	0.0147556	1.17996	chr4	178604014	2268	55
TES	10.4631	0.0147732	1.22084	chr7	115679008	2709	76
BTBD11	10.4619	0.0147732	1.24281	chr12	106235140	5122	129
SNUPN	10.4582	0.0147996	1.37492	chr15	73699447	1192	34
OR56B1	10.4495	0.0148523	1.16536	chr11	5701046	5622	145
FBXL16	10.4488	0.0148523	1.1509	chr16	696114	5917	164
ZFYVE28	10.4356	0.0148875	1.08182	chr4	2233599	7499	192
LOC284009	10.4352	0.0148875	7.33009	chr17	2254411	324	10
SSX4B	10.4268	0.0149226	1.3696	chrX	48154813	1954	48
KLHL29	10.4214	0.0149402	1.12803	chr2	23469116	2609	70
KCNC1	10.4149	0.0150017	1.12779	chr11	17708961	7558	185
GRB2	10.4055	0.0150105	1.94714	chr17	70832820	1665	42
AHNAK	10.3969	0.0150457	1.84461	chr11	62074898	333	10
APC2	10.3932	0.0150632	1.08488	chr19	1395778	3032	82
CORO2A	10.3889	0.0150808	1.58899	chr9	99978113	1411	30
PALM	10.3865	0.0150896	1.1914	chr19	697061	2700	75
CNOT10	10.3802	0.015116	1.282	chr3	32701422	2455	64
NLGN2	10.3771	0.015116	1.15663	chr17	7246830	8765	219
PCGF2	10.3749	0.0151248	1.2797	chr17	34155456	7785	204
MIER3	10.3725	0.0151423	1.50754	chr5	56290517	656	19
ZNF599	10.3607	0.0151775	1.13769	chr19	40020382	2553	70
GFI1	10.358	0.0151863	1.22829	chr1	92719245	8318	226
FGF1	10.3514	0.0152126	1.82521	chr5	141975263	1535	35
GUCA2B	10.3478	0.015239	1.26472	chr1	42390217	3872	89
RLN2	10.3467	0.015239	3.06355	chr9	5292189	3847	98
FGD2	10.3448	0.015239	1.45651	chr6	37120553	529	12
SOX21	10.3441	0.015239	1.03472	chr13	94159935	8826	228
LOC644538	10.3331	0.0152654	5.65018	chrX	133924452	711	19
UMODL1	10.3303	0.0152829	1.01202	chr21	42348644	2825	70
NTM	10.3267	0.0153093	1.44301	chr11	130744652	3543	95
ICMT	10.3238	0.0153269	1.08386	chr1	6220425	432	12
CCBL1	10.322	0.0153445	1.04113	chr9	130683600	2178	55
SMARCD3	10.3196	0.0153708	1.26257	chr7	150574260	9629	237
SPTLC1	10.3176	0.0153796	3.11912	chr9	93908209	740	15
SMN2	10.3144	0.0153884	1.5502	chr5	69382883	592	17
DIRAS2	10.3119	0.0153972	1.16824	chr9	92413526	4092	107
ADRBK1	10.3088	0.0153972	1.2734	chr11	66785458	7711	195
ACOT11	10.2971	0.0154148	1.3867	chr1	54779925	3010	81
FAM138C	10.2881	0.0154587	1.1254	chr1	24794	2094	51
ZNRF3	10.2848	0.0154587	1.77697	chr22	27759367	1018	29
PHF19	10.2837	0.0154675	1.67204	chr9	122676857	5025	115
SDR16C5	10.2833	0.0154675	1.39408	chr8	57399431	2051	54
GCNT2	10.2826	0.0154675	1.23686	chr6	10629074	2264	55
SELO	10.2781	0.0154675	1.09352	chr22	48990203	1345	38
C21orf96	10.2761	0.0154675	1.34629	chr21	35331314	3305	70
C1QTNF3	10.2726	0.0154763	5.15938	chr5	34062432	368	10
DEFB103B	10.2723	0.0154763	1.07019	chr8	7772072	3339	87
DLG5	10.2678	0.0154939	1.12933	chr10	79209187	5037	139
CHST2	10.2579	0.015529	1.06818	chr3	144370387	4278	119
ATP2B2	10.2544	0.0155378	1.03761	chr3	10464094	3676	103
IRX6	10.2493	0.0155554	1.057	chr16	53907691	10474	257
KIAA1045	10.2478	0.0155642	1.29042	chr9	34957042	2294	53
DVL2	10.2306	0.0156257	1.45196	chr17	7075959	870	22
TAAR2	10.2282	0.0156257	1.11816	chr6	132985617	1592	44
C9orf170	10.2277	0.0156257	2.58059	chr9	88952635	1815	51
DCST1	10.218	0.0156433	3.34602	chr1	153282875	409	12
NDRG4	10.2047	0.0156872	1.08022	chr16	57099428	5510	155
CSPG4P1	10.1957	0.0157224	1.11523	chrY	26032043	8812	201
CADM4	10.1897	0.0157487	1.36677	chr19	48817649	3777	86
CMC1	10.1883	0.0157575	1.02449	chr3	28254674	4852	132
GJA3	10.1838	0.0157663	1.19051	chr13	19612969	4038	99
SSBP3	10.1823	0.0157663	5.30155	chr1	54641860	7571	187
NUMBL	10.1801	0.0157839	1.0081	chr19	45884214	8550	218
ZIC4	10.1783	0.0158015	1.20347	chr3	148595418	4708	128
IGFBP1	10.1667	0.0158718	1.22986	chr7	45887109	2956	75
SLC45A3	10.166	0.0158893	1.55815	chr1	203898205	3747	86
CBWD3	10.1636	0.0158981	2.02599	chr9	69670508	843	21
LOC100287227	10.163	0.0159157	1.24974	chr3	157871442	6067	144
SIK1	10.1583	0.0159421	1.0998	chr21	43673199	4043	111
DNAH10	10.1572	0.0159421	1.16682	chr12	122957267	8559	195
RPGRIP1	10.1532	0.0159508	1.38559	chr14	20825276	882	25
CACNA1F	10.1532	0.0159508	1.27928	chrX	48973343	2247	62
C7orf72	10.1371	0.0160036	1.27012	chr7	50140697	2950	78
NR4A3	10.136	0.0160124	1.34573	chr9	101619134	12113	320
MTR	10.127	0.0160387	1.13995	chr1	235123536	4742	124
HESX1	10.1268	0.0160387	2.21637	chr3	57211697	908	26
CREB3L2	10.1247	0.0160387	2.43573	chr7	137342214	1395	34
REEP4	10.1239	0.0160387	1.10455	chr8	22050321	7589	203
PDZK1	10.1229	0.0160563	2.66238	chr1	144459376	1454	41
FST	10.1146	0.0160827	1.2479	chr5	52806816	7970	195
ZFYVE21	10.1141	0.0160827	4.66797	chr14	103256420	458	14
SH2D4B	10.113	0.0160827	1.29587	chr10	82285313	4754	130
KCTD1	10.112	0.0160827	1.21343	chr18	22380697	7074	175
KIF2C	10.111	0.0160915	1.07705	chr1	44974731	1190	26
WNT2B	10.1102	0.0161003	1.22709	chr1	112850445	5370	144
WDFY2	10.1087	0.0161003	1.03983	chr13	51055483	8933	226
FUT8	10.1071	0.0161003	1.99291	chr14	65198430	3466	84
HAPLN1	10.0982	0.016109	1.19073	chr5	83049999	5601	152
ZNF282	10.0943	0.0161178	1.46958	chr7	148517712	1564	39
C20orf166	10.091	0.0161178	1.14601	chr20	60552709	13951	369
SMPD1	10.0865	0.0161354	1.80199	chr11	6367646	2469	67
TMEM90A	10.0859	0.0161354	1.24348	chr14	73945750	4023	106
SERP2	10.0813	0.0161354	1.47993	chr13	43844001	4404	120
CCDC11	10.0798	0.016153	2.09292	chr18	46045872	1414	40
HOPX	10.0786	0.016153	1.38027	chr4	57247224	1596	40
C22orf34	10.0778	0.016153	2.16927	chr22	47993723	1030	22
LOC150622	10.0759	0.0161618	1.09187	chr2	6032063	9893	255
FIP1L1	10.0683	0.0161881	1.18269	chr4	53933003	1476	34
FABP1	10.0614	0.0162145	1.51486	chr2	88213617	2612	61
SFRP1	10.0611	0.0162145	1.27576	chr8	41283668	6161	158
ARHGAP28	10.0559	0.0162233	1.24482	chr18	6774098	2823	66
TMEM80	10.0476	0.0162409	1.1711	chr11	691806	6728	181
RENBP	10.044	0.016276	1.14057	chrX	152861173	2515	70
TSPAN18	10.043	0.016276	2.37345	chr11	44882393	571	15
RGPD3	10.0405	0.016276	2.79511	chr2	106463876	644	17
IFNG	10.0365	0.0163024	1.21389	chr12	66837336	2981	75
GYPC	10.0297	0.0163551	1.96316	chr2	127038504	1291	36
ST3GAL1	10.0284	0.0163639	1.15266	chr8	134578183	670	19
RGS16	10.0275	0.0163639	1.18487	chr1	180841938	5683	131
SSX3	10.0252	0.0163727	1.34846	chrX	48098672	1587	46
ELOVL7	10.0197	0.0164254	1.69352	chr5	60099160	2164	59
HAUS7	10.0168	0.0164694	1.2966	chrX	152391459	7759	204
DAP	10.0162	0.0164694	1.50407	chr5	10799735	2170	57
MFSD7	10.0142	0.0164957	1.4648	chr4	666441	2587	71
ACSL1	10.0103	0.0164957	1.38585	chr4	185906172	1636	46
IRF3	10.0088	0.0164957	1.36195	chr19	54856948	1793	50
OR13C8	10.0054	0.0164957	1.03843	chr9	106372696	997	28
ZNF442	10.0036	0.0165045	2.69278	chr19	12342820	593	17
GSTA3	10.0013	0.0165397	1.47032	chr6	52850921	2406	67
SOD1	10.0007	0.0165397	3.25552	chr21	31949663	614	18
BEX1	9.98042	0.0166188	1.1348	chrX	102204306	3267	84
TMEM169	9.96953	0.0166803	1.11076	chr2	216653966	3952	110
GUCA1B	9.9608	0.0166803	1.03152	chr6	42275572	1056	30
USP7	9.9472	0.0167242	2.44481	chr16	8962869	1472	42
FAM49B	9.94153	0.0167594	1.44743	chr8	130957546	1221	30
TMEM128	9.9287	0.0168209	1.68226	chr4	4299880	2234	56
FBLN7	9.92845	0.0168209	1.11253	chr2	112611585	3245	81
SCUBE2	9.89507	0.0169703	1.1067	chr11	9066624	8451	212
TRPM8	9.89012	0.0169967	3.4343	chr2	234505893	558	16
TRIP13	9.88555	0.0170143	1.29428	chr5	949463	3910	79
SLITRK5	9.86673	0.0170406	1.07908	chr13	87115376	9906	252
KIAA1530	9.83488	0.0172076	1.19559	chr4	1331052	3612	90
LOC407835	9.83434	0.0172076	1.82611	chr7	128551615	937	26
TRPV3	9.82154	0.0172779	1.32892	chr17	3406251	3828	90
SPEF1	9.81205	0.0173394	2.36855	chr20	3709089	1487	42
PLAGL1	9.80479	0.0173834	1.11596	chr6	144332467	2713	74
ZYX	9.79299	0.0174537	1.1646	chr7	142786090	4920	128
EIF4E3	9.78955	0.0174624	1.35342	chr3	71879685	2779	70
LOC100133050	9.78928	0.0174624	1.21169	chr5	99352644	5645	139
ZFHX3	9.78795	0.01748	1.06596	chr16	71637339	9869	257
RNF145	9.75993	0.0176206	1.2335	chr5	158566694	5524	141
MLXIP	9.74082	0.0176734	1.24761	chr12	121175848	6046	168
NHS	9.73913	0.0176734	1.06011	chrX	17209998	2939	73
PMS2	9.71961	0.0177788	1.33892	chr7	5979305	2372	59
DTX2	9.71674	0.017814	2.73451	chr7	75930596	804	23
B4GALT4	9.70819	0.0178491	2.28715	chr3	120438024	1211	30
CEP57	9.70711	0.0178491	1.10077	chr11	95201862	2574	60
GALNTL2	9.70629	0.0178491	1.3147	chr3	16188499	5293	133
NUP133	9.7006	0.0178931	1.18046	chr1	227708283	4679	117
ROBO2	9.6906	0.0179282	1.15435	chr3	76558445	5697	152
TYR	9.67387	0.0180073	1.11659	chr11	88664862	8954	215
ABCC5	9.66479	0.0180776	1.67556	chr3	185110605	1335	36
ALDH3A1	9.64587	0.0181919	2.09766	chr17	19598894	769	23
THTPA	9.64041	0.0182182	1.09658	chr14	23063119	3807	103
MGMT	9.63997	0.0182182	1.47329	chr10	130593988	3974	105
TMEM167B	9.63424	0.0182358	1.03118	chr1	109434448	2874	77
WBP2	9.61365	0.0183149	1.18816	chr17	71349961	7929	210
NAT12	9.61295	0.0183237	2.14448	chr14	56920811	1214	32
CXXC5	9.6048	0.0183676	1.07205	chr5	139000633	10267	259
CXorf50B	9.59475	0.0184204	1.09413	chrX	71906064	1029	28
CACNA1S	9.58991	0.0184467	1.0345	chr1	199354254	4257	95
GDF5	9.58887	0.0184555	1.3774	chr20	33488035	3076	70
NXF5	9.58473	0.0184819	1.57409	chrX	100997890	2054	52
PAQR5	9.57686	0.0184995	1.24601	chr15	67392942	2509	67
GOLGA8E	9.56689	0.0185346	1.22174	chr15	20994373	3558	96
TMEM132A	9.56672	0.0185346	1.11437	chr11	60445718	5197	134
PUF60	9.56481	0.0185346	1.17844	chr8	144966680	13767	362
C10orf47	9.56262	0.0185522	1.48823	chr10	11950962	3104	85
OR5J2	9.55432	0.0185698	1.2857	chr11	55697642	5386	140
C17orf97	9.54584	0.0186049	1.18894	chr17	252951	2370	59
SELL	9.52231	0.0187192	1.51809	chr1	167944915	2488	64
NDRG1	9.52081	0.0187192	1.19912	chr8	134328733	4354	110
RAP2C	9.51903	0.018728	1.20281	chrX	131176614	5017	135
STAB2	9.51896	0.018728	1.24048	chr12	102641441	1730	48
LRRC49	9.51268	0.0187631	1.47924	chr15	69146159	1515	42
OLIG2	9.51241	0.0187631	1.04364	chr21	33312701	9886	251
HHIP	9.51207	0.0187631	1.16467	chr4	145782579	6620	171
SLC7A6OS	9.49436	0.0188422	1.57745	chr16	66898406	512	10
GTDC1	9.48892	0.0188686	1.23727	chr2	144712126	2816	73
RNF207	9.48826	0.0188686	4.28009	chr1	6187473	612	14
RAB8B	9.48703	0.0188774	3.23479	chr15	61349593	685	19
PTTG1IP	9.48237	0.0188949	1.04675	chr21	45115562	3875	99
PDGFC	9.47221	0.0189389	1.22638	chr4	158109227	10214	258
TTC25	9.46149	0.0190004	1.25651	chr17	37364786	4284	103
TMPRSS4	9.45856	0.0190268	1.87586	chr11	117452391	1224	35
ZNF70	9.45614	0.0190268	1.25407	chr22	22421926	2023	46
CYP2D7P1	9.45471	0.0190268	1.18932	chr22	40875639	3865	104
GOLGA8B	9.44888	0.0190444	1.2246	chr15	32593773	2761	74
TUBA4B	9.4476	0.0190619	2.02666	chr2	219832387	1239	30
CC2D2B	9.43875	0.0190795	1.2486	chr10	97724934	1243	35
C8orf55	9.42395	0.0191586	1.39927	chr8	143801615	1550	43
ZFP41	9.42296	0.0191586	2.09058	chr8	144397077	593	17
TCP10L	9.42174	0.0191586	1.43941	chr21	32872398	1862	52
BDKRB2	9.41303	0.0192377	2.48732	chr14	95774552	1056	26
ALKBH4	9.4097	0.0192641	1.58319	chr7	101889254	535	16
SEBOX	9.40668	0.0193168	1.03603	chr17	23717810	7306	185
FAM138B	9.40261	0.0193432	1.0704	chr2	114014270	4226	113
SHC3	9.39525	0.0193607	1.2607	chr9	90989970	994	29
C10orf105	9.39458	0.0193695	1.34003	chr10	73165155	7128	166
TIAM2	9.39242	0.0193783	1.29682	chr6	155510600	1848	46
SIRPG	9.38789	0.0194135	1.18858	chr20	1581354	1119	24
TRO	9.38652	0.0194135	1.25118	chrX	54971646	2689	73
KIT	9.38493	0.0194135	1.22609	chr4	55216443	4852	137
DEFA5	9.38488	0.0194135	1.07911	chr8	6900047	2416	60
GPR151	9.38221	0.0194222	1.04802	chr5	145873443	3351	91
EVPLL	9.37691	0.0194486	1.11606	chr17	18235830	4139	110
MPZL1	9.37499	0.0194574	1.28319	chr1	166021986	6367	161
C4orf23	9.3738	0.019475	1.17604	chr4	8555518	2674	73
THOC6	9.36761	0.0195101	1.25456	chr16	3015480	6279	169
ABCA3	9.36626	0.0195189	1.44617	chr16	2318028	1957	50
TMEM14A	9.36192	0.0195453	1.06799	chr6	52643192	2684	70
RAB3A	9.35648	0.0195541	1.00213	chr19	18174058	3557	94
FAM38A	9.35611	0.0195541	1.23182	chr16	87318630	2636	72
LOC492303	9.34836	0.0195717	1.15741	chr1	90230446	5067	123
ZNF83	9.34728	0.0195804	1.5316	chr19	57835692	913	25
TES	9.34509	0.0195892	1.84945	chr7	115682094	738	22
INTS1	9.34429	0.0195892	1.20294	chr7	1487562	4393	122
PHACTR3	9.34297	0.0195892	1.10408	chr20	57609873	5879	138
KCTD16	9.33473	0.0196332	1.31181	chr5	143527923	4460	108
IL16	9.33179	0.0196507	1.32445	chr15	79260620	3037	77
C9orf24	9.3167	0.0197211	1.09166	chr9	34368356	3897	108
CCKBR	9.31267	0.0197474	1.20873	chr11	6235713	4275	109
POM121L8P	9.31253	0.0197474	1.01154	chr22	19965024	423	10
HEPHL1	9.31092	0.0197474	1.21112	chr11	93392845	3774	94
SLFN13	9.30376	0.0197826	4.55903	chr17	30786043	378	11
EPB41	9.30226	0.0197914	1.10779	chr1	29272234	1701	43
LOC100287216	9.28533	0.0198441	1.16463	chr2	109110763	4202	112
POU2F1	9.28479	0.0198441	1.12319	chr1	165559896	1536	42
P2RX1	9.28371	0.0198529	1.7174	chr17	3768510	1230	32
PPP1R12A	9.28185	0.0198529	1.21833	chr12	78850936	4616	124
BID	9.28056	0.0198792	1.26811	chr22	16638098	980	27
CCNE2	9.27596	0.019888	1.07184	chr8	95973090	6316	174
TFAM	9.27539	0.019888	1.64829	chr10	59814280	2446	62
GDPD5	9.2705	0.0198968	1.11143	chr11	74898669	4304	90
RNASEH2C	9.26708	0.0199056	1.34022	chr11	65250910	1519	42
LOC84931	9.26464	0.0199056	1.37947	chr2	120946563	1074	28
SRPK3	9.26423	0.0199056	1.14214	chrX	152698273	3916	105
CANT1	9.26137	0.0199144	1.03726	chr17	74514977	3566	91
NDUFS8	9.26018	0.0199144	1.50593	chr11	67555801	2484	62
DOCK10	9.26012	0.0199144	1.27623	chr2	225612908	7008	184
ABCF2	9.25958	0.0199144	1.2194	chr7	150530349	4022	100
USP13	9.25601	0.0199408	1.36825	chr3	180852185	2208	56
NOVA1	9.25487	0.0199496	1.35265	chr14	25742732	2827	77
PHKG2	9.25014	0.0199759	1.06091	chr16	30674524	2120	59
HCFC1	9.24839	0.0199847	1.3081	chrX	152864376	6502	178
MARK2	9.24644	0.0200023	2.2365	chr11	63406731	815	23
BOK	9.24496	0.0200111	1.02173	chr2	242146503	2913	73
TMEM39A	9.23944	0.020055	1.26357	chr3	120662684	3309	86
FGL1	9.23876	0.0200638	1.66459	chr8	17799245	935	26
TCF3	9.23601	0.0200814	1.18064	chr19	1598873	1528	44
PRLR	9.23287	0.0201165	1.11975	chr5	35126976	2554	67
SYCE1	9.22787	0.0201429	1.06834	chr10	135221151	2677	67
MTERF	9.22674	0.0201429	1.09172	chr7	91346553	2357	63
DEFB103A	9.22639	0.0201429	1.0221	chr8	7259347	7423	182
SDHAP1	9.22551	0.0201429	1.97367	chr3	197204242	858	24
TBC1D10B	9.21922	0.0201693	1.14347	chr16	30271644	8139	219
DDX31	9.21572	0.0201956	1.34376	chr9	134534702	3272	89
PRDM10	9.21486	0.0202132	1.10462	chr11	129376246	2919	74
RG9MTD1	9.21315	0.020222	2.47374	chr3	102768912	1352	37
FNTB	9.20956	0.0202308	2.80637	chr14	64518727	849	24
VWA3A	9.20173	0.0203099	1.77265	chr16	22064942	2345	46
SSH1	9.19901	0.0203275	1.4504	chr12	107733815	1357	39
KLHL29	9.19708	0.0203362	1.45018	chr2	23718475	2722	75
SLC41A3	9.19431	0.020345	1.2018	chr3	127283202	1248	31
ACVR1B	9.19278	0.020345	1.97384	chr12	50626197	776	22
ADO	9.19085	0.0203714	1.36057	chr10	64227123	4280	103
HEMGN	9.19028	0.0203714	1.33424	chr9	99745264	2079	50
ANKK1	9.18778	0.0203978	1.02255	chr11	112760187	5952	152
ADAMTSL4	9.187	0.0204065	1.07711	chr1	148787528	3158	75
SCARA3	9.18384	0.0204153	1.15481	chr8	27556297	4083	106
NCAPG2	9.18339	0.0204153	2.35689	chr7	158073597	1299	36
VPS16	9.18277	0.0204153	1.18213	chr20	2792512	4029	107
SAMSN1	9.18209	0.0204153	1.6174	chr21	14880481	1415	40
FOLH1	9.18127	0.0204153	4.37811	chr11	49039201	485	14
BATF3	9.17909	0.0204241	1.06425	chr1	210937509	4896	123
MKX	9.17676	0.0204417	1.13757	chr10	28072300	5734	153
C9orf116	9.17134	0.0204681	1.25566	chr9	137529381	11070	293
TRIM4	9.1666	0.0205032	2.35154	chr7	99353301	392	12
FAM197Y2	9.16404	0.020512	1.16965	chrY	9969386	10971	293
DEFB104A	9.16268	0.0205208	1.27545	chr8	7314695	1367	38
ITGB5	9.15089	0.0205823	1.36076	chr3	126086898	2528	59
LOC400891	9.15049	0.0205823	2.68249	chr22	19816817	767	22
EXOSC3	9.14921	0.0205999	1.07494	chr9	37772557	1670	45
PGBD5	9.14341	0.0206175	2.63754	chr1	228586054	664	18
LOC651250	9.14122	0.0206263	1.00849	chr17	63639479	717	15
PAX3	9.138	0.0206438	1.14901	chr2	222529228	1469	37
C20orf95	9.13707	0.0206438	1.27997	chr20	36675235	3349	86
DHX33	9.13706	0.0206438	1.49857	chr17	5286310	2789	67
PARN	9.13547	0.0206438	1.05021	chr16	14467698	2405	62
IQSEC1	9.13419	0.0206614	1.11287	chr3	13005282	5141	126
CPEB1	9.12807	0.0206878	1.02778	chr15	81008301	4779	116
YIF1A	9.1273	0.0206966	1.07991	chr11	65810904	4078	107
ST5	9.12662	0.0207053	1.08852	chr11	8695084	7678	197
GUCA1A	9.12415	0.0207053	1.48908	chr6	42227673	2350	54
MOCS3	9.11736	0.0207317	1.13683	chr20	49013175	1982	45
GEFT	9.1168	0.0207317	1.13182	chr12	56288434	10122	268
COL23A1	9.11581	0.0207317	1.11463	chr5	177597089	2781	77
CAMKK1	9.11055	0.0207932	1.36033	chr17	3738666	5720	151
SNED1	9.10945	0.0207932	1.4645	chr2	241617666	2471	57
MIR1973	9.10651	0.0208196	1.58044	chr4	117058747	2229	50
LMO3	9.10375	0.0208284	1.10469	chr12	16648261	11514	307
TARS2	9.10351	0.0208284	1.07179	chr1	148743025	3338	86
ASPN	9.10311	0.0208372	1.06987	chr9	94280887	4412	115
CSNK2B	9.10225	0.020846	1.39326	chr6	31739159	3642	96
CYP26B1	9.1013	0.020846	1.1996	chr2	72226042	9904	257
JAM3	9.09878	0.0208635	1.25976	chr11	133439014	1746	47
ETV3	9.09877	0.0208635	1.25119	chr1	155372364	7165	177
NEDD4L	9.09486	0.0208899	1.05704	chr18	53861072	6791	171
MIR564	9.09458	0.0208899	1.21099	chr3	44877790	3038	69
KIAA1257	9.0941	0.0208987	1.06113	chr3	130194385	2866	73
CD1A	9.08913	0.0209163	2.05126	chr1	156484094	1496	37
TRIM65	9.08886	0.0209251	1.1532	chr17	71404030	3940	101
SPAG4L	9.08844	0.0209251	1.43505	chr20	31051561	1398	31
MIR9-1	9.08805	0.0209251	1.19637	chr1	154660840	12443	327
EP400NL	9.08444	0.0209426	1.07669	chr12	131127313	5629	150
DHX16	9.08399	0.0209426	1.40253	chr6	30748178	989	27
ATP11A	9.07847	0.0209866	1.02835	chr13	112574937	3429	95
TSSK2	9.07663	0.0209954	1.24192	chr22	17503884	4410	122
RGSL1	9.07436	0.0210042	1.74699	chr1	180689608	1429	39
LYZL6	9.07258	0.021013	1.55122	chr17	31294524	1631	41
GPR88	9.0696	0.0210305	1.41832	chr1	100823143	2921	73
PLCB3	9.06464	0.0210481	1.14775	chr11	63786612	8322	216
ACPT	9.06405	0.0210481	1.44162	chr19	55980302	1589	37
FAM179B	9.06289	0.0210569	1.14168	chr14	44496433	7446	196
SMC3	9.06229	0.0210657	1.62555	chr10	112316417	2727	74
DEFA5	9.06218	0.0210657	3.3089	chr8	6932756	601	14
CASZ1	9.06132	0.0210657	1.19203	chr1	10677367	5859	152
GFI1B	9.05945	0.0210833	1.68163	chr9	134844740	939	26
ACSL4	9.0546	0.0211008	1.31173	chrX	108976259	4093	110
EML2	9.05448	0.0211096	1.27874	chr19	50833538	976	24
MDGA1	9.05242	0.0211272	1.43223	chr6	37776650	2773	72
NCOA7	9.05227	0.0211272	1.06505	chr6	126279242	1145	28
ANKH	9.05024	0.021136	1.08216	chr5	14835611	2002	49
MRGPRE	9.04951	0.021136	1.29904	chr11	3202171	10205	252
PAQR5	9.04697	0.0211448	1.34959	chr15	67371564	8358	177
GPR25	9.04645	0.0211623	1.28609	chr1	199106738	4453	124
SCRN2	9.04596	0.0211623	1.39103	chr17	43267341	6684	176
APEX1	9.04527	0.0211623	1.01431	chr14	19992230	9433	249
FOXD1	9.04526	0.0211623	1.29149	chr5	72784354	2045	57
OR3A4	9.04288	0.0211711	1.14955	chr17	3155180	3752	98
MIR548H2	9.04115	0.0211887	1.01406	chr12	105511591	1339	34
ZMYND8	9.0409	0.0211887	1.97478	chr20	45329661	642	19
FAM155B	9.04013	0.0211887	1.40313	chrX	68641635	2584	67
ATP1B4	9.0365	0.0212151	1.16245	chrX	119376308	6105	163
GLT8D1	9.03546	0.0212151	1.19117	chr3	52713529	2671	75
DGAT2L6	9.02991	0.0212414	1.09624	chrX	69307875	2693	67
CYP26A1	9.02967	0.0212414	1.27662	chr10	94819794	6285	165
HOXC6	9.02654	0.0212766	1.11265	chr12	52672659	26946	698
C16orf74	9.02559	0.0212766	1.98523	chr16	84300630	1494	42
PSMC2	9.02549	0.0212766	1.59473	chr7	102776240	883	20
ZNF607	9.02445	0.0212854	1.16052	chr19	42901732	1433	38
B4GALT2	9.02419	0.0212854	1.41334	chr1	44228509	2803	75
SLC39A11	9.01892	0.021303	1.38547	chr17	68602997	2182	46
LBXCOR1	9.0132	0.0213381	1.08129	chr15	65898591	9128	226
TOB2	9.01134	0.0213469	1.51462	chr22	40164607	795	22
KIAA0513	9.00722	0.0213821	1.03467	chr16	83646943	846	24
OR6C74	9.00676	0.0213821	1.06395	chr12	53938368	6511	151
BPIL3	9.00106	0.021426	1.92974	chr20	31100108	1372	31
TMEM205	9.00038	0.0214348	2.42546	chr19	11314316	844	24
FOXJ2	8.99983	0.0214524	1.27193	chr12	8069905	1327	38
BCL9	8.99966	0.0214524	1.10826	chr1	145475323	1007	27
GPD1L	8.99599	0.0214699	2.49283	chr3	32115522	867	25
STARD8	8.99246	0.0214787	1.27699	chrX	67785177	1487	36
FLJ30058	8.98202	0.021549	1.05399	chrX	130032869	9588	223
GAR1	8.96062	0.0216984	1.80924	chr4	110961098	1226	31
C1orf210	8.94704	0.0217775	1.2928	chr1	43526603	1258	35
ZNF738	8.88706	0.0221906	3.45811	chr19	21331770	544	16
GLRA1	8.87498	0.0222609	1.11446	chr5	151281886	7619	191
C1orf27	8.86112	0.0223576	1.27058	chr1	184608468	4064	105
MYH8	8.85689	0.0223751	1.01983	chr17	10263415	4542	111
KCND3	8.84221	0.0224367	1.07912	chr1	112324496	4629	130
LOC151009	8.81791	0.0226036	1.23619	chr2	110578322	4506	113
MKNK1	8.81375	0.02263	1.66444	chr1	46792325	1400	35
SLMO1	8.80338	0.0227003	1.00675	chr18	12412686	2077	52
NKX2-1	8.80059	0.0227355	1.05839	chr14	36053101	13090	345
PSG6	8.79893	0.022753	1.05641	chr19	48111381	4668	121
KIAA1109	8.79617	0.022753	1.27482	chr4	123310935	2734	73
FAM198B	8.79151	0.0227618	1.1	chr4	159265018	7300	201
CCDC25	8.78044	0.0228146	1.15686	chr8	27682033	1242	34
CXCR4	8.77614	0.0228146	1.09323	chr2	136587914	6442	159
DIRAS3	8.77459	0.0228233	1.23709	chr1	68287298	1867	48
GPS1	8.76724	0.0228585	1.08886	chr17	77599487	18142	486
SMAD5	8.76444	0.0228761	1.1799	chr5	135513302	6193	164
LAIR2	8.76026	0.0229112	2.78469	chr19	59703328	896	24
TDRD7	8.75751	0.0229376	1.28672	chr9	99207996	2676	73
PIK3C2G	8.7572	0.0229464	1.32055	chr12	18302912	4847	123
FOXA2	8.75645	0.0229464	1.15052	chr20	22510487	6274	165
ESPL1	8.7542	0.0229815	1.28357	chr12	51971661	2329	64
AMMECR1L	8.74878	0.023043	1.02389	chr2	128357626	4888	130
XRCC3	8.74263	0.023087	2.11105	chr14	103249404	1009	28
COL17A1	8.74042	0.0230958	1.17853	chr10	105834361	2859	77
MYO9B	8.73036	0.0231661	1.13359	chr19	17050369	1663	45
SIAH2	8.72372	0.0232012	1.01013	chr3	151961205	6078	156
SLC20A2	8.71925	0.0232188	2.63978	chr8	42452377	354	10
ASB1	8.7152	0.0232188	1.31423	chr2	238995585	3039	74
ZFATAS	8.71495	0.0232188	1.09652	chr8	135779756	1001	28
SFRS4	8.71293	0.0232364	1.09699	chr1	29378734	2546	63
SHROOM4	8.71286	0.0232364	1.17727	chrX	50571326	5957	151
CCDC93	8.69948	0.0233419	1.00417	chr2	118390229	4704	131
OPRD1	8.69241	0.0233682	1.19304	chr1	29011088	2563	65
SPSB1	8.69209	0.0233682	1.62363	chr1	9270744	2829	73
ZNF90	8.69197	0.0233682	1.04208	chr19	20075373	1111	27
PRY2	8.68997	0.0233946	1.23004	chrY	22655811	3207	79
YTHDC1	8.68856	0.0234034	1.22532	chr4	68920608	1920	50
STAMBPL1	8.68476	0.0234122	1.95424	chr10	90645050	2774	67
FBXO11	8.68435	0.0234122	2.75833	chr2	47957893	391	12
CXorf39	8.67406	0.0234825	1.04186	chrX	103296249	3948	94
ZNF544	8.67362	0.0234825	1.16729	chr19	63431714	2730	69
C11orf34	8.67034	0.0235	1.02244	chr11	111640449	5623	139
MIR639	8.66227	0.023544	2.29245	chr19	14497630	1336	35
TMEM151A	8.66129	0.0235616	1.21026	chr11	65818291	2353	63
KRTAP5-7	8.65897	0.0235967	1.11747	chr11	70919547	770	21
BMPER	8.65822	0.0235967	1.03432	chr7	33906143	7976	212
DCHS1	8.65683	0.0236143	1.61251	chr11	6636391	1674	48
GCNT4	8.65661	0.0236143	1.11147	chr5	74324187	1177	28
DSEL	8.6551	0.0236143	1.4485	chr18	63609722	1566	41
PARN	8.6538	0.0236143	1.2128	chr16	14629383	2614	64
SEMA6C	8.65312	0.0236231	1.09662	chr1	149381394	6798	186
PLXND1	8.65245	0.0236231	1.13995	chr3	130808677	2669	50
PDE4B	8.65051	0.0236319	1.01435	chr1	66567791	5022	130
FAM3D	8.65042	0.0236319	1.34319	chr3	58625072	1339	32
INHBC	8.65013	0.0236319	1.27368	chr12	56131071	2306	58
PPP1R3E	8.64769	0.0236495	1.08481	chr14	22838309	4155	95
RHOG	8.64653	0.0236495	1.25503	chr11	3816318	3641	91
PYDC1	8.64455	0.023667	1.62082	chr16	31139594	1301	37
CXCL12	8.64324	0.0236758	1.15365	chr10	44198094	4746	118
WRAP53	8.62407	0.023878	1.039	chr17	7530011	3962	110
APPBP2	8.62329	0.023878	1.13937	chr17	55871783	394	11
RPS27L	8.6191	0.0238867	1.54197	chr15	61242266	1561	35
NOP14	8.61846	0.0238955	1.04747	chr4	2927654	3160	79
GLIPR2	8.60912	0.0239922	1.42128	chr9	36152179	3319	88
DAAM1	8.60845	0.0239922	1.19047	chr14	58721872	5713	151
PRR5L	8.60756	0.0239922	1.20058	chr11	36425914	4973	124
NFATC2	8.60431	0.024001	1.2747	chr20	49602275	346	10
CD44	8.60213	0.0240273	1.32345	chr11	35109401	5744	137
YJEFN3	8.59748	0.0240449	1.13495	chr19	19496872	6636	166
FBXO38	8.59152	0.0241064	1.14069	chr5	147741685	4296	102
COL5A1	8.58664	0.0241416	1.18079	chr9	136670013	6151	152
CPEB1	8.58559	0.0241504	1.13532	chr15	81035109	4354	121
ST3GAL6	8.58386	0.0241768	1.46917	chr3	99927605	1801	44
SMARCA1	8.57855	0.0242383	1.13413	chrX	128482850	3124	81
PPAP2B	8.57501	0.0242471	1.27387	chr1	56822095	2456	58
NCOA1	8.56978	0.0242471	1.17449	chr2	24728594	3565	97
FAM123B	8.56418	0.0242734	1.05442	chrX	63339897	5602	145
LCMT1	8.5617	0.0242822	1.07662	chr16	25011941	2893	81
EGR4	8.55961	0.024291	1.046	chr2	73375340	3740	93
URGCP	8.55915	0.024291	1.07341	chr7	43881043	2062	50
ATXN7L1	8.55892	0.024291	1.14108	chr7	105301821	4936	130
SEMA6D	8.55479	0.0243174	1.19898	chr15	45812025	4952	123
PCSK6	8.55351	0.0243349	1.55392	chr15	99660577	2378	65
KIAA0125	8.55112	0.0243437	1.04325	chr14	105419544	3844	105
LHCGR	8.545	0.0243789	1.26213	chr2	48840948	464	14
SLC5A6	8.54416	0.0243877	1.3075	chr2	27280905	5884	149
FAM107B	8.54071	0.0244228	1.1586	chr10	14692359	1293	36
PNPLA2	8.53527	0.0244668	1.1865	chr11	808434	4358	118
OR10P1	8.53485	0.0244668	1.17455	chr12	54310560	3040	80
DLX4	8.53406	0.0244756	1.14244	chr17	45366392	2448	67
MS4A2	8.53008	0.0245195	1.18925	chr11	59611270	3331	93
MTMR11	8.52754	0.0245371	1.29284	chr1	148171762	4868	130
TAL1	8.5227	0.0245722	1.17785	chr1	47461410	10191	254
FYB	8.52264	0.0245722	1.02979	chr5	39236397	8761	214
ARR3	8.52019	0.0245986	1.11329	chrX	69413814	8305	219
CHRNG	8.51754	0.0246074	1.12676	chr2	233112216	2918	70
TMEM104	8.51258	0.0246425	1.40356	chr17	70286699	2295	58
KDM6B	8.51189	0.0246425	1.66513	chr17	7665099	1942	46
ARHGEF18	8.50905	0.0246689	1.55708	chr19	7363970	915	22
MAP2K3	8.50858	0.0246689	1.38164	chr17	21122685	1906	49
ST13	8.50374	0.0246865	1.10853	chr22	39554586	3181	81
TSHZ2	8.50165	0.0247041	1.19617	chr20	51020925	3861	89
NRF1	8.49643	0.0247392	1.01549	chr7	129037511	3167	79
EPHB2	8.49571	0.0247392	1.15559	chr1	22972078	4611	98
PISD	8.49234	0.0247744	1.08977	chr22	30359732	794	22
MAP3K3	8.49049	0.0247831	1.467	chr17	59048588	1419	39
CYP27C1	8.48841	0.0247919	1.20548	chr2	127691839	3436	91
NT5E	8.47821	0.0248271	1.29796	chr6	86211358	1047	29
CACNA1D	8.47605	0.0248447	1.40932	chr3	53503996	2555	69
DACT1	8.47235	0.0248622	1.01908	chr14	58323632	3735	94
XKR7	8.47222	0.0248622	1.25698	chr20	30046452	2588	72
FCN2	8.46972	0.0248886	1.04726	chr9	136910523	4362	115
ASB16	8.46932	0.0248886	2.15692	chr17	39611664	428	12
VPS41	8.46294	0.0249501	1.00036	chr7	38903780	2296	57
NDUFB11	8.46217	0.0249589	1.11232	chrX	46884153	1392	37
MEGF10	8.45794	0.0249853	1.04688	chr5	126652844	4065	99
CAMK2G	8.45696	0.0249941	1.03051	chr10	75242170	4027	101
MRPL42	8.45692	0.0249941	1.99269	chr12	92381982	2112	49
DEFB123	8.45651	0.0249941	1.36799	chr20	29491636	2389	64
RAI2	8.45591	0.0250116	1.52331	chrX	17786391	2395	69
NR3C2	8.45229	0.0250204	1.21237	chr4	149665641	3168	74
TMEM207	8.4514	0.025038	1.17122	chr3	191651629	3493	89
DAOA	8.44964	0.025038	1.4803	chr13	104958971	3939	103
SNX3	8.44759	0.0250468	1.17785	chr6	108687435	2317	59
SYT1	8.446	0.0250644	1.11866	chr12	77779414	5962	154
PURG	8.44255	0.0251083	1.20357	chr8	31000319	9580	253
HK2	8.44239	0.0251083	1.10183	chr2	74914223	2948	79
ERC2	8.43975	0.0251435	1.42824	chr3	56474980	3586	87
MEIS2	8.43894	0.0251435	1.25436	chr15	35183215	5022	131
GPR4	8.43888	0.0251435	1.44384	chr19	50792459	2577	65
ZFAND6	8.43587	0.0251611	1.20912	chr15	78149311	5085	136
DNAH9	8.43567	0.0251698	1.37674	chr17	11723969	1681	42
NDUFV2	8.434	0.0251874	1.63433	chr18	9119318	1602	45
ROPN1	8.43251	0.0252226	1.09825	chr3	125194877	3150	87
KERA	8.42845	0.0252577	1.35695	chr12	89981819	1510	42
IRF5	8.42842	0.0252577	1.15872	chr7	128359123	2187	61
HES5	8.42509	0.0252841	1.11198	chr1	2445450	9552	239
RPS21	8.42208	0.0253104	1.24328	chr20	60394564	3424	88
FAM115A	8.4201	0.025328	1.46074	chr7	143232249	2453	55
ADAMTS13	8.41794	0.025372	1.08456	chr9	135278028	3425	85
ANKRD30A	8.41707	0.025372	1.58151	chr10	37454116	1569	44
LOC162632	8.41615	0.0253807	1.15854	chr17	16637758	3131	78
ZCCHC6	8.41347	0.0253983	1.17276	chr9	88091055	3669	92
PTHLH	8.41322	0.0253983	1.27962	chr12	28011735	11900	320
DOCK6	8.41289	0.0253983	1.33376	chr19	11171852	4348	119
UTP6	8.40996	0.0254071	1.31603	chr17	27257928	2136	55
PCIF1	8.40651	0.0254247	1.10694	chr20	43999276	4050	101
XBP1	8.40622	0.0254247	1.09957	chr22	27524915	2341	57
ATP13A3	8.40304	0.0254511	1.15958	chr3	195603327	5647	152
PLEKHB1	8.3976	0.025495	1.27384	chr11	73033710	2935	79
DUSP23	8.39526	0.0255038	1.29111	chr1	158014203	1885	54
INF2	8.39174	0.0255302	1.16646	chr14	104254375	2900	73
HMOX1	8.38985	0.0255389	1.09293	chr22	34102653	689	19
KDR	8.38927	0.0255389	1.27905	chr4	55693731	2767	76
PAMR1	8.38878	0.0255389	1.80122	chr11	35470059	2378	61
NTNG1	8.38841	0.0255565	1.15961	chr1	107481528	1861	51
HRH4	8.38832	0.0255653	1.15677	chr18	20354559	889	23
HCRTR2	8.38651	0.0255917	1.09873	chr6	55146179	3265	80
CRISP3	8.3851	0.0255917	1.44966	chr6	49818495	2046	57
ABTB1	8.38377	0.0255917	1.29687	chr3	128877114	948	28
TDGF3	8.38279	0.0255917	1.03803	chrX	109643862	7952	211
GP1BA	8.37836	0.0256532	1.3061	chr17	4774787	1018	25
PAQR7	8.37789	0.0256532	1.16153	chr1	26073404	2133	60
C2CD2	8.37445	0.0256708	1.18198	chr21	42176694	3161	87
KCNA6	8.374	0.0256708	1.15116	chr12	4785363	6411	169
TTLL13	8.37051	0.0256884	1.61693	chr15	88602390	896	26
MIR675	8.36623	0.0257147	1.0989	chr11	1967919	13347	363
FAM27L	8.36589	0.0257147	1.09535	chr17	21653564	2542	70
RIMS2	8.36533	0.0257147	1.33814	chr8	104579640	1297	36
ITGAE	8.3638	0.0257323	2.22803	chr17	3627310	765	18
MCRS1	8.36224	0.0257323	1.30992	chr12	48250418	1872	52
LMX1B	8.36117	0.0257323	1.22269	chr9	128411474	4575	114
CDYL2	8.35962	0.0257411	1.30593	chr16	79396223	3225	82
MUC20	8.35932	0.0257411	1.10538	chr3	196936386	2785	76
ECT2L	8.35775	0.0257674	1.19009	chr6	139180158	1214	33
PMS2CL	8.35711	0.0257674	1.29489	chr7	6755403	2378	59
LASS1	8.35625	0.0257674	1.37261	chr19	18865462	2257	61
CCDC134	8.35437	0.025785	1.13051	chr22	40524845	2862	76
E2F2	8.35363	0.025785	4.28603	chr1	23710020	722	13
P4HB	8.34987	0.025829	3.3283	chr17	77404758	634	18
SCN5A	8.34527	0.0258465	1.15589	chr3	38647424	3827	108
C1orf43	8.34205	0.0258993	1.23768	chr1	152444280	2622	65
SRGAP1	8.3411	0.0259081	1.09306	chr12	62520989	1201	33
MATN3	8.34099	0.0259081	1.57642	chr2	20078816	1597	39
ADAMTSL4	8.33952	0.0259344	1.15795	chr1	148791008	3054	84
MALAT1	8.33391	0.0259696	5.11221	chr11	65018534	539	16
GPATCH8	8.33165	0.0259959	1.134	chr17	39933868	3551	87
RPAP3	8.32954	0.0260047	1.31202	chr12	46385073	3000	78
FLRT2	8.32932	0.0260047	1.21504	chr14	85155473	4515	121
NEK6	8.32906	0.0260135	5.25616	chr9	126057260	560	12
SIP1	8.32717	0.0260311	1.59212	chr14	38652115	2276	52
SPEG	8.32675	0.0260575	1.19085	chr2	220015209	3836	103
SLCO2B1	8.32296	0.0260838	1.35652	chr11	74547503	1947	50
TAOK2	8.31842	0.0261278	1.1334	chr16	29899872	9198	231
CUGBP2	8.31825	0.0261278	1.07799	chr10	11239603	10109	262
JAK1	8.31811	0.0261365	1.15194	chr1	65202324	4433	119
MPP6	8.31608	0.0261365	1.01215	chr7	24574486	4796	125
MGC102966	8.31352	0.0261541	1.09696	chr17	20392205	4326	115
LOC440895	8.31305	0.0261717	1.09773	chr2	110100756	2572	66
DGCR6L	8.30743	0.0261981	2.04065	chr22	18691105	894	18
SDCBP2	8.30731	0.0261981	1.67549	chr20	1263103	577	16
PACS2	8.3054	0.0262069	1.14788	chr14	104852352	2188	59
PPTC7	8.29972	0.0262244	1.19149	chr12	109506652	1842	46
PRPS1	8.29923	0.0262332	1.93232	chrX	106672436	960	27
NCAPD3	8.29693	0.026242	1.03041	chr11	133593213	1531	39
SPDEF	8.29333	0.0262596	1.30831	chr6	34637171	2351	60
MRPS24	8.28957	0.0263123	1.08868	chr7	43875039	5676	131
C2orf68	8.28735	0.0263211	1.14028	chr2	85685306	4992	122
SEC1	8.28304	0.026365	1.29114	chr19	53846793	745	21
SETD7	8.28108	0.0263914	1.19431	chr4	140694374	7413	195
IL17RE	8.27762	0.0264178	1.31377	chr3	9927394	1056	30
CCM2	8.2761	0.0264178	1.06469	chr7	45078098	5427	140
NOL7	8.27514	0.0264178	1.18059	chr6	13721504	4476	124
ST13	8.27389	0.0264354	1.17407	chr22	39550370	3019	79
IL21	8.27359	0.0264354	1.07627	chr4	123764270	3693	102
HDAC3	8.27349	0.0264354	1.01921	chr5	140984473	1600	38
AQP9	8.27293	0.0264442	1.06506	chr15	56213516	6763	188
PHF20L1	8.27105	0.0264529	1.03247	chr8	133899242	7804	202
BHLHA15	8.26607	0.0265057	1.05812	chr7	97678636	3306	92
CEACAM21	8.26491	0.0265057	1.2204	chr19	46718434	2108	55
PRICKLE1	8.26259	0.026532	1.1562	chr12	41267313	5139	125
POLR2C	8.26111	0.0265496	1.90405	chr16	56055622	922	23
MAGEL2	8.26049	0.0265672	1.01906	chr15	21439654	5932	152
PURA	8.25903	0.0265848	1.00081	chr5	139466423	9889	248
BBS9	8.25884	0.0265848	1.07086	chr7	33134791	3343	81
AGPAT6	8.25165	0.0266726	1.17572	chr8	41553936	2268	59
CX3CR1	8.24763	0.026699	1.19695	chr3	39283575	6271	145
ZBTB44	8.24702	0.026699	1.16719	chr11	129638165	1696	42
MLN	8.24595	0.0267078	1.30512	chr6	33877327	1699	48
DPEP2	8.24591	0.0267078	1.16856	chr16	66591333	894	26
P2RX6P	8.24398	0.0267166	1.01521	chr22	19727262	3618	98
CCDC36	8.24378	0.0267166	1.68742	chr3	49268295	2240	63
SOX8	8.24335	0.0267166	1.0916	chr16	968372	11081	292
STX3	8.2412	0.0267254	1.1844	chr11	59307063	1443	38
GSTM2	8.24008	0.0267254	1.35508	chr1	110011355	2397	62
ZNF492	8.23684	0.026743	1.17627	chr19	22569723	2346	63
MYO18B	8.23611	0.0267693	1.36398	chr22	24488497	3470	85
NOL6	8.23119	0.026822	1.15956	chr9	33451708	8681	234
OGDH	8.23008	0.026822	1.10556	chr7	44631542	1317	31
TEX264	8.22973	0.0268484	1.02733	chr3	51710979	7705	207
CCDC120	8.22755	0.0268484	1.03121	chrX	48796941	8927	208
KLF4	8.22723	0.0268484	1.18917	chr9	109839600	5128	130
SLAMF6	8.22469	0.0268836	1.35771	chr1	158757393	2389	53
LOC645961	8.2225	0.0269275	1.0246	chr9	89932860	5740	158
KCNK17	8.22198	0.0269539	1.05892	chr6	39387704	5432	144
CCDC91	8.21868	0.0269802	1.11887	chr12	28299266	4539	117
EDAR	8.21856	0.0269802	1.21388	chr2	108969802	3082	88
KAT2A	8.21656	0.0270154	1.20879	chr17	37515832	6133	165
RNF115	8.2157	0.0270242	1.77529	chr1	144321511	2586	66
FAM110B	8.2136	0.0270242	1.21547	chr8	59150537	1855	44
MEI1	8.2118	0.0270242	2.26756	chr22	40499839	448	13
FUCA2	8.211	0.027033	4.30912	chr6	143880103	492	14
PFKM	8.20884	0.027033	1.18307	chr12	46784343	7028	182
SART1	8.20786	0.0270418	1.55229	chr11	65485280	2220	53
GOLGA6A	8.2077	0.0270418	1.50534	chr15	72167242	2176	56
IRAK3	8.20769	0.0270418	1.0283	chr12	64917447	5218	129
TRPC4AP	8.20713	0.0270418	1.3444	chr20	33142726	2452	59
NTSR1	8.20651	0.0270418	1.31943	chr20	60808679	4361	112
C7orf68	8.20569	0.0270418	2.75203	chr7	127879137	710	20
RABL2A	8.20279	0.0270593	1.25809	chr2	114140246	3891	91
IL9R	8.20138	0.0270593	1.00205	chrX	154879970	2690	76
C3orf26	8.19846	0.0270945	2.16507	chr3	101009328	647	19
NEUROD1	8.19723	0.0270945	1.0952	chr2	182251008	9947	253
TNRC6A	8.19551	0.0270945	1.13478	chr16	24735336	7682	188
HS3ST3B1	8.19485	0.0270945	1.11716	chr17	14140905	6803	179
CAMSAP1L1	8.19169	0.0271121	1.15711	chr1	199092031	5045	139
C10orf93	8.19072	0.0271208	1.09321	chr10	134577157	6617	166
RASGRP3	8.18684	0.0271472	7.09507	chr2	33508576	1439	37
KDM2A	8.18368	0.0271824	1.35804	chr11	66769135	1833	44
EFTUD2	8.18347	0.0271824	1.05492	chr17	40331413	8373	209
SYNE2	8.18191	0.0271911	1.01766	chr14	63611360	3126	84
RALBP1	8.18027	0.0271999	1.1306	chr18	9462697	4176	106
FAM27C	8.17988	0.0271999	3.41954	chr9	44937636	710	19
LOC285847	8.17796	0.0272263	1.13723	chr6	35801878	4292	109
C9orf4	8.17784	0.0272263	1.09073	chr9	110968155	3059	71
CLEC2L	8.17774	0.0272263	1.80135	chr7	138870861	1100	24
ZNF354A	8.17656	0.0272439	1.35207	chr5	178089764	1114	31
LOC728323	8.17641	0.0272439	3.28244	chr2	242593754	1677	48
C3orf58	8.17505	0.0272703	1.15845	chr3	145166717	2137	59
BAHCC1	8.17249	0.0272878	1.26326	chr17	76971230	1655	42
AKD1	8.17238	0.0272966	1.12368	chr6	110045227	2100	48
DPEP1	8.17022	0.0273054	1.35453	chr16	88213764	2615	73
OR10H2	8.17006	0.0273054	4.14141	chr19	15705716	598	17
POLD1	8.16916	0.027323	1.21152	chr19	55610399	5062	136
SLC25A37	8.1691	0.027323	2.19083	chr8	23478765	3270	81
FMOD	8.16644	0.0273406	1.01181	chr1	201588167	3900	105
STK32A	8.16358	0.0273493	1.13094	chr5	146594471	2299	62
C4orf41	8.15867	0.0273581	1.54905	chr4	184816511	2279	52
TAS2R40	8.15802	0.0273581	1.16662	chr7	142628210	3480	87
GPHB5	8.15396	0.0274021	1.23757	chr14	62858727	1702	43
SLPI	8.15368	0.0274021	1.43651	chr20	43314168	4236	104
CTNNA2	8.15251	0.0274021	1.12927	chr2	80382563	6797	175
XRCC6BP1	8.14577	0.0274636	1.11309	chr12	56662374	3923	87
LOC653653	8.14539	0.0274724	1.15956	chr17	55539327	2035	56
DUSP9	8.14469	0.0274724	1.13153	chrX	152553691	10551	277
KIAA0087	8.14241	0.0275075	1.63089	chr7	26542479	2810	66
ARAP2	8.14053	0.0275339	1.40319	chr4	35835302	4494	114
STRADB	8.13986	0.0275427	1.30444	chr2	202023401	4962	133
KCNA1	8.13918	0.0275515	1.09878	chr12	4884636	8600	219
NCKAP5	8.1391	0.0275515	1.19254	chr2	133261414	2907	73
MCHR2	8.13315	0.0275866	2.55756	chr6	100724351	836	24
LOC121838	8.13229	0.027613	1.03293	chr13	43630955	4367	116
POLL	8.13153	0.027613	1.15629	chr10	103334222	1967	50
NDOR1	8.13092	0.0276306	1.23318	chr9	139217997	2882	79
PDK4	8.1289	0.0276482	1.35724	chr7	95070627	595	17
GOLGA8C	8.12875	0.0276482	1.15579	chr15	19035548	3558	96
T	8.1279	0.0276482	1.13647	chr6	166499676	8571	226
CLDN2	8.12777	0.0276482	1.23993	chrX	106053151	3291	78
OR1B1	8.1272	0.0276482	1.1381	chr9	124430082	2701	69
ARL14	8.12482	0.0276745	1.24105	chr3	161870232	4203	94
BBS9	8.12475	0.0276745	1.40698	chr7	33732650	1886	44
ONECUT1	8.12465	0.0276833	1.00197	chr15	50867048	9925	266
C14orf1	8.12447	0.0276833	1.46758	chr14	75195320	3080	71
CAMP	8.12297	0.0277009	1.25542	chr3	48233905	2800	63
OR2J3	8.12128	0.0277009	1.2248	chr6	29212113	4340	117
FUT6	8.11812	0.0277185	1.40839	chr19	5788814	2206	63
DSC3	8.117	0.0277272	1.03904	chr18	26874236	8722	234
OR5M9	8.11613	0.0277448	1.27495	chr11	55984997	4995	129
TRIO	8.11466	0.02778	1.10114	chr5	14393519	2468	69
PITPNM3	8.11428	0.02778	1.18196	chr17	6398387	5202	120
ASGR1	8.11055	0.0278151	1.34893	chr17	7020867	1727	45
TBCCD1	8.11025	0.0278151	2.51368	chr3	187751078	961	27
AKAP13	8.11006	0.0278151	1.06647	chr15	83604055	6095	161
GRASP	8.1094	0.0278239	1.22019	chr12	50682530	9420	239
ROPN1B	8.10877	0.0278327	1.05345	chr3	127172866	6691	177
LIMS1	8.10825	0.0278503	1.41265	chr2	108569113	2931	75
CDH20	8.10791	0.0278503	1.14241	chr18	57304315	6814	180
CNTN3	8.1079	0.0278591	1.55292	chr3	74555498	1341	35
SLC39A4	8.10738	0.0278679	1.24201	chr8	145613561	1329	36
SSTR2	8.10604	0.0278767	4.84946	chr17	68670508	4680	129
NEIL3	8.10511	0.0278942	1.26013	chr4	178459058	1574	44
RHOXF1	8.10353	0.0279118	1.25703	chrX	119137424	2610	66
REG3A	8.10115	0.027947	1.00506	chr2	79237616	3513	96
RPS26P11	8.10113	0.027947	1.47686	chrX	71180172	3217	86
RFX3	8.10092	0.0279557	1.04446	chr9	3516015	2441	62
DOCK7	8.1004	0.0279557	2.88661	chr1	62826066	590	17
ACTR10	8.09937	0.0279821	1.43734	chr14	57775264	1904	50
EDN2	8.09886	0.0279909	1.36297	chr1	41728331	2068	53
LOC728927	8.09789	0.0279909	1.47393	chr7	63433405	2104	56
KBTBD6	8.09782	0.0279909	1.01468	chr13	40602239	3838	98
DCHS1	8.09761	0.0279909	1.72002	chr11	6630991	2619	70
FOXF2	8.09747	0.0279909	1.35916	chr6	1327563	7086	190
CCDC88B	8.09738	0.0279909	1.32317	chr11	63873345	943	24
TBL1XR1	8.09697	0.0279909	1.09429	chr3	178395215	5231	126
SGPL1	8.09543	0.0279997	1.26033	chr10	72244144	2606	66
FBXL5	8.09467	0.0279997	1.23124	chr4	15263549	3758	97
MID1	8.09367	0.0280085	1.03765	chrX	10494141	5989	152
PPEF1	8.09243	0.0280085	1.39862	chrX	18628189	3722	90
TMEM105	8.0917	0.0280085	1.04002	chr17	76916627	9693	242
C6orf10	8.09115	0.0280173	1.37404	chr6	32452825	1546	35
TUB	8.09091	0.0280173	1.23487	chr11	8014892	4475	119
KAZALD1	8.09007	0.0280348	1.08891	chr10	102809274	4864	132
SIGLEC11	8.08875	0.0280524	1.02811	chr19	55153693	2736	75
PIWIL1	8.08772	0.0280612	1.14029	chr12	129383244	1514	39
RGS22	8.08698	0.0280612	1.30255	chr8	101185906	3161	86
FOXH1	8.08685	0.0280612	1.25816	chr8	145673772	2630	62
SLC27A5	8.08678	0.0280612	1.10967	chr19	63713786	9791	264
IL1A	8.08612	0.0280612	1.26372	chr2	113244281	1855	40
SNX25	8.08491	0.0280788	1.73531	chr4	186446493	1463	40
BAI2	8.08416	0.0280964	1.17979	chr1	32000219	9786	246
HOXA3	8.08326	0.0281051	1.05999	chr7	27099689	26702	702
SFMBT1	8.07877	0.0281403	1.022	chr3	52904127	9945	263
SYN3	8.07876	0.0281403	1.0835	chr22	31518445	6200	154
UBE2N	8.07545	0.028193	1.00256	chr12	92357404	4234	105
MAP3K2	8.07316	0.0282018	1.86562	chr2	127815876	1483	39
LOC541473	8.07216	0.0282106	1.21329	chr7	74860486	2899	73
PI4KB	8.072	0.0282106	1.22799	chr1	149564398	4136	101
NOS1	8.07148	0.0282282	1.14764	chr12	116281527	4350	99
XKR7	8.07114	0.0282282	1.59023	chr20	30039105	2504	61
MC2R	8.07023	0.0282282	1.32571	chr18	13877972	1701	45
GPR162	8.06971	0.0282458	1.19994	chr12	6799561	11894	303
AANAT	8.06943	0.0282458	1.48967	chr17	71971286	435	13
SRPX2	8.06918	0.0282458	1.08501	chrX	99784983	3471	88
RABAC1	8.06478	0.0282721	1.16977	chr19	47152856	3162	75
PRDXDD1P	8.06398	0.0282897	1.29378	chr2	55362658	956	27
CECR2	8.06377	0.0282897	1.08696	chr22	16330880	3474	90
GPATCH2	8.06318	0.0282897	1.01005	chr1	215865948	5890	150
MYO9B	8.06124	0.0282985	1.59909	chr19	17180475	2287	60
PTP4A2	8.06122	0.0282985	1.33616	chr1	32162020	1451	37
C8orf34	8.05928	0.0283073	1.23746	chr8	70204203	2564	63
FLJ10213	8.05892	0.0283073	1.29685	chr3	73317461	4373	106
INTS1	8.05647	0.0283248	1.33629	chr7	1511799	840	23
MEIS1	8.05579	0.0283424	1.15537	chr2	66508537	10324	276
SLAIN2	8.05539	0.0283424	1.03491	chr4	48032862	7643	193
SYNE2	8.05536	0.0283424	1.15234	chr14	63741716	5553	144
MRO	8.05353	0.02836	1.28976	chr18	46599571	3112	80
EMR4P	8.05315	0.0283688	1.90509	chr19	6947625	1689	47
UROS	8.04936	0.0283952	2.34434	chr10	127461071	768	22
FAM98B	8.04895	0.0283952	1.10491	chr15	36533466	2584	66
PNPLA7	8.04713	0.0283952	1.04138	chr9	139469382	11685	321
TMX4	8.04683	0.0283952	1.10437	chr20	7945830	4654	114
GCNT4	8.04642	0.0284127	1.53504	chr5	74368074	1040	30
TMEM89	8.0449	0.0284215	1.16466	chr3	48633052	1381	39
NEGR1	8.04424	0.0284303	1.44248	chr1	72337028	1962	48
VWA3B	8.04329	0.0284303	1.1135	chr2	98066957	4674	121
MFN2	8.04308	0.0284303	1.12347	chr1	11994618	3184	80
MTSS1	8.04237	0.0284303	1.37702	chr8	125645564	6203	151
RBM10	8.04157	0.0284391	1.16001	chrX	46928851	3152	90
GTF2A1	8.04103	0.0284391	1.00191	chr14	80754583	5223	135
NSD1	8.03987	0.0284391	1.19838	chr5	176655917	8703	228
NUDT14	8.03942	0.0284391	2.17513	chr14	104713083	603	17
SHISA2	8.03817	0.0284391	1.12047	chr13	25520718	7058	178
FCN1	8.03811	0.0284391	1.26028	chr9	136947104	4500	109
FSHB	8.03697	0.0284391	1.0548	chr11	30207312	5117	136
TRABD	8.03644	0.0284567	1.16902	chr22	48974034	1955	55
ST3GAL1	8.03607	0.0284567	1.47753	chr8	134483715	2168	61
ANKH	8.03574	0.0284655	1.54546	chr5	14760341	7877	210
COL17A1	8.03548	0.0284655	1.19415	chr10	105837954	3815	96
ZNF180	8.03478	0.0284743	1.49642	chr19	49693945	2746	76
MYC	8.03426	0.0284743	1.12752	chr8	128808897	3558	82
HCCA2	8.03385	0.0284743	1.12522	chr11	1456623	10305	278
DHX29	8.03295	0.0284918	1.75485	chr5	54633334	2544	64
NECAB1	8.03194	0.0284918	1.0019	chr8	92020893	3086	78
CYB561D1	8.03142	0.0285006	1.1832	chr1	109818787	19873	516
RNF20	8.02978	0.028527	2.6706	chr9	103333364	713	20
IFNK	8.02903	0.0285358	1.10508	chr9	27517313	7720	196
CLCA1	8.02797	0.0285533	3.11883	chr1	86706287	2771	65
AKTIP	8.02788	0.0285533	1.24713	chr16	52097166	2458	67
GSC2	8.02735	0.0285533	1.17044	chr22	17514414	5332	131
ZNF599	8.02634	0.0285533	1.48234	chr19	39983909	3555	98
SHCBP1	8.02573	0.0285533	1.13366	chr16	45213607	5122	134
CS	8.02463	0.0285621	9.74926	chr12	54978344	433	12
CYP19A1	8.02441	0.0285621	1.48924	chr15	49325421	2987	76
TMEM125	8.02335	0.0285709	1.09498	chr1	43505313	1614	36
TMEM84	8.02054	0.0285885	1.2667	chr15	67092019	4047	98
CMIP	8.01939	0.0286061	5.82489	chr16	80230974	541	15
PTPN3	8.01916	0.0286061	1.29555	chr9	111263991	1928	53
IL1R2	8.01899	0.0286149	1.26768	chr2	101970086	1886	51
WNK2	8.01863	0.0286149	1.13127	chr9	94982346	1156	30
FZD3	8.01681	0.0286325	1.12851	chr8	28405185	6800	166
DEFB129	8.01638	0.0286325	1.67598	chr20	155659	2660	67
PSMB11	8.0146	0.0286412	1.20577	chr14	22580617	3220	82
BOD1L	8.0141	0.02865	1.22558	chr4	13235969	3118	74
ZNF281	8.01375	0.02865	1.11022	chr1	198649898	2344	57
HLA-DOB	8.01129	0.0286764	1.12832	chr6	32890282	3228	86
ACTN1	8.01117	0.0286764	1.2546	chr14	68513257	3825	103
SPTB	8.00948	0.0287203	1.19613	chr14	64297863	4398	119
RBMY1E	8.00947	0.0287203	1.16936	chrY	22490695	2286	62
PTN	8.00941	0.0287203	1.12183	chr7	136676403	4336	115
ZNF367	8.00875	0.0287203	1.14841	chr9	98218590	4336	102
WAPAL	8.00712	0.0287203	1.03469	chr10	88120633	2670	72
ESR2	8.00705	0.0287203	1.0773	chr14	63817608	2320	55
PARP3	8.00386	0.0287379	1.13077	chr3	51949863	7748	209
PSMD7	8.00296	0.0287555	1.2156	chr16	72886408	3567	86
CLEC12B	8.00249	0.0287643	1.10582	chr12	10053201	6637	166
RHOBTB1	8.00212	0.0287643	1.27992	chr10	62371373	5782	145
C16orf57	8.00205	0.0287643	1.49354	chr16	56612178	3244	85
NCF1	8.00205	0.0287643	1.26015	chr7	73818794	1705	41
NCOR2	8.00177	0.0287731	1.27787	chr12	123592450	1109	30
ZNF140	8.00099	0.0287731	1.09753	chr12	132166640	3329	85
HIGD2A	8.00028	0.0287731	2.22916	chr5	175750344	511	15
C2orf58	8.00011	0.0287731	1.09517	chr2	38311117	3534	96
CDC42BPB	8.00009	0.0287731	1.87369	chr14	102593893	848	22
AKD1	7.98288	0.0289137	1.23714	chr6	110117834	2744	74
HOXC12	7.97982	0.0289488	1.02304	chr12	52628547	8835	240
GNG12	7.9774	0.0289752	1.15986	chr1	68069354	4697	111
TPK1	7.95168	0.0291422	1.35312	chr7	144163096	1304	26
TGFBR2	7.94777	0.0292476	1.01855	chr3	30613182	3410	88
LOC220729	7.9467	0.0292564	2.35097	chr3	198841825	859	24
FLT3	7.94011	0.0293179	1.17294	chr13	27575454	1197	27
PIAS2	7.9341	0.0293619	1.67705	chr18	42751402	1522	35
ZNF397	7.92845	0.0294146	1.25002	chr18	31076179	1259	36
RGS10	7.92787	0.0294234	1.11584	chr10	121274640	2805	74
LRRC55	7.92717	0.0294234	1.07886	chr11	56700461	7753	187
FER1L6	7.92414	0.0294586	1.31871	chr8	125230052	2908	70
SRP54	7.91984	0.0294937	1.13374	chr14	34521214	2228	58
EIF2C2	7.91581	0.0295552	3.22875	chr8	141716483	1101	31
SELENBP1	7.91524	0.029564	1.45135	chr1	149610529	1413	38
OR4C6	7.91493	0.029564	1.05134	chr11	55200525	8071	203
ANXA7	7.91318	0.0296079	2.04132	chr10	74847923	856	24
NDN	7.91144	0.0296079	1.28053	chr15	21481575	3645	90
ARX	7.90789	0.0296519	1.10193	chrX	24942334	10855	291
REP15	7.90661	0.0296607	1.49331	chr12	27740392	2268	58
OTOL1	7.90336	0.0296783	2.07219	chr3	162635239	1331	33
WDR69	7.90316	0.0296783	1.10364	chr2	228441714	4901	125
FLNC	7.89913	0.0297046	1.16304	chr7	128253744	2457	64
REL	7.89585	0.029731	1.11715	chr2	60954639	440	13
KIF20B	7.89199	0.0297574	1.01611	chr10	91723047	4754	128
FLJ45983	7.88678	0.0298013	1.10347	chr10	8129184	13751	363
DLG5	7.88591	0.0298101	1.36508	chr10	79301612	2356	63
PRCD	7.88137	0.0298364	1.10703	chr17	72042832	6596	171
NRBF2	7.87667	0.0298892	1.2339	chr10	64562368	3024	68
CNTN4	7.87572	0.029898	1.33691	chr3	3053494	4622	117
ZNF727	7.87231	0.0299243	1.76877	chr7	63210785	420	12
CCDC48	7.87137	0.0299419	1.00427	chr3	130201379	4251	117
ATF1	7.85845	0.0300386	1.45238	chr12	49442328	632	18
C2CD2L	7.85465	0.0300737	1.09051	chr11	118481589	8951	242
MIR1234	7.8514	0.0301001	1.12901	chr8	145586426	11525	306
ARPC4	7.85126	0.0301089	1.56593	chr3	9811976	492	14
C1QA	7.84929	0.0301352	3.2789	chr1	22832526	332	10
NCOA7	7.8447	0.0301528	1.30897	chr6	126151671	4567	128
ITGAD	7.84075	0.0301704	1.44637	chr16	31308470	567	16
FAM100A	7.83827	0.030188	1.07298	chr16	4602389	4403	117
FAM86A	7.83145	0.0302671	1.19167	chr16	5087971	2191	41
ANK2	7.83139	0.0302671	1.54477	chr4	114189180	3546	89
SPARC	7.83084	0.0302671	1.15736	chr5	151044216	3432	75
GFRA2	7.82015	0.0303374	1.44647	chr8	21699198	3038	81
CCDC79	7.81853	0.030355	1.33109	chr16	65345091	1791	42
LOC100128191	7.8112	0.0304429	9.44905	chr12	97382014	347	10
TUBA8	7.81104	0.0304429	1.82601	chr22	16975192	777	22
NOC4L	7.81104	0.0304429	1.18128	chr12	131189419	7051	189
ANP32B	7.80992	0.0304516	1.21764	chr9	99780417	7472	165
C16orf57	7.80607	0.0304692	1.50623	chr16	56610184	833	19
SPIN2A	7.80114	0.0305219	1.33587	chrX	57177717	3812	105
DNAH1	7.78457	0.0307065	1.17119	chr3	52319084	2429	56
KRT72	7.78118	0.0307417	1.19621	chr12	51258351	2994	74
CELSR1	7.77953	0.0307592	1.11466	chr22	45309293	5108	127
MYOZ2	7.77594	0.0307768	1.30948	chr4	120270863	3238	81
SH3GL2	7.7747	0.0307944	1.13857	chr9	17563506	2523	62
CCL27	7.75837	0.0309526	1.19249	chr9	34650257	6388	177
POLR2B	7.75697	0.0309877	4.35239	chr4	57543782	495	15
C9orf25	7.7517	0.031102	1.10226	chr9	34386320	7801	210
CTNNA1	7.73835	0.0312338	1.16903	chr5	138115005	1029	20
UCN2	7.73828	0.0312338	1.18761	chr3	48572652	11012	287
TFE3	7.73747	0.0312338	1.66947	chrX	48791870	442	13
ZNF165	7.73504	0.0312514	2.04559	chr6	28134788	2462	64
TAS1R1	7.73352	0.0312514	1.10643	chr1	6560501	4964	126
SDC4	7.73195	0.0312514	1.38521	chr20	43415170	3295	77
PSAT1	7.73194	0.0312514	1.1917	chr9	80099935	3581	97
TBC1D22A	7.72993	0.0312777	1.64575	chr22	45889324	3056	83
FREM2	7.72566	0.0313217	1.24348	chr13	38251660	1063	29
ORMDL3	7.72525	0.0313305	1.14722	chr17	35329889	9445	244
OR6C4	7.72081	0.0313568	1.11451	chr12	54229348	4346	120
ADH5	7.71212	0.0315062	1.25519	chr4	100228530	1051	30
KLHL23	7.71045	0.0315326	1.28167	chr2	170312892	3245	75
SERPINB5	7.70439	0.0316029	1.14101	chr18	59291561	5322	127
ESRRG	7.70405	0.0316029	1.01789	chr1	214960914	8030	217
RAB20	7.69463	0.0316556	3.54622	chr13	110014305	1861	52
ARHGEF10L	7.69308	0.031682	1.72632	chr1	17734650	1119	24
DMWD	7.68989	0.0317259	1.00686	chr19	50985778	3513	85
MFAP5	7.68021	0.0317963	1.17861	chr12	8704336	4513	110
SLC22A23	7.6795	0.031805	1.21902	chr6	3268651	4075	103
ZNF558	7.67922	0.031805	1.33083	chr19	8792791	2836	77
FGL2	7.67556	0.0318314	1.08519	chr7	76664779	3567	101
SNX20	7.67266	0.0318402	1.21468	chr16	49270314	2946	66
CSMD2	7.67148	0.0318578	1.08712	chr1	34100286	4418	110
TCEB3B	7.67135	0.0318578	1.27401	chr18	42811732	4537	116
SETBP1	7.67033	0.0318578	1.04691	chr18	40157485	3695	105
INPP5D	7.66415	0.0319105	1.21425	chr2	233631282	4497	110
ZNF704	7.66393	0.0319105	1.60764	chr8	81742964	1854	52
DNTTIP2	7.66116	0.0319369	1.05253	chr1	94114856	1278	35
MAP7D3	7.65978	0.0319544	1.00035	chrX	135167077	1672	42
GUCY2G	7.65566	0.0319896	1.42752	chr10	114108757	2568	67
ZADH2	7.64821	0.0320863	1.21636	chr18	71044621	7842	196
PCLO	7.64746	0.0320951	1.10694	chr7	82415025	9932	272
LPCAT3	7.64522	0.0321478	1.45282	chr12	6994237	2940	76
PHTF2	7.64266	0.0322181	1.07714	chr7	77366742	1327	36
C5orf36	7.63929	0.0322445	1.3562	chr5	93977494	3797	100
UPK1B	7.63829	0.0322708	1.13602	chr3	120386296	4357	111
SND1	7.63341	0.0323148	1.13362	chr7	127455553	8637	206
POLR3K	7.63198	0.0323236	1.34257	chr16	24696	2181	52
FOXP4	7.6306	0.0323323	1.07529	chr6	41641099	2800	75
LINGO3	7.63047	0.0323411	1.06198	chr19	2236618	6262	159
CIRH1A	7.62989	0.0323411	1.30232	chr16	67723967	2111	57
KREMEN2	7.62822	0.0323499	1.05802	chr16	2951558	3916	97
POU3F1	7.62105	0.0324378	1.1374	chr1	38287730	4768	120
FAM107B	7.62087	0.0324378	1.18953	chr10	14683948	1881	48
CHRNG	7.61842	0.0324466	3.28506	chr2	233116092	715	21
RAB11FIP5	7.61661	0.0324554	1.14931	chr2	73150039	9899	269
C9orf71	7.61615	0.0324642	1.34803	chr9	70344710	2211	60
ROBO3	7.61408	0.0324817	1.1185	chr11	124236105	6812	167
ZNF629	7.61125	0.0325257	1.37355	chr16	30739330	992	28
SAMD9L	7.61084	0.0325345	1.04235	chr7	92613170	2746	76
FRMPD2	7.60716	0.0325696	1.25599	chr10	49131915	3008	76
SERPING1	7.60358	0.0326399	1.86096	chr11	57119039	1253	30
PYY2	7.60164	0.0326575	10.6203	chr17	23572453	1658	47
LOC388152	7.60089	0.0326575	1.06182	chr15	82644816	8877	233
GPRASP1	7.60075	0.0326575	1.19416	chrX	101789054	1863	52
P4HTM	7.59933	0.0326575	1.12627	chr3	49012842	8444	232
FYN	7.59894	0.0326575	1.22428	chr6	112186317	3888	103
C1orf133	7.59887	0.0326663	1.19912	chr1	208465750	2903	78
EHD4	7.5966	0.0327015	1.02105	chr15	40049591	3177	88
RCN1	7.59153	0.0328245	1.26968	chr11	32068612	1511	42
PHF8	7.58799	0.0328509	2.93223	chrX	54090269	760	21
KLC2	7.58775	0.0328509	1.3881	chr11	65786816	5258	140
CHRM4	7.58756	0.0328509	1.08967	chr11	46351930	20140	512
PECAM1	7.58638	0.0328596	2.59749	chr17	59746158	545	15
TCEAL1	7.58602	0.0328596	1.13545	chrX	102768956	2984	81
BAD	7.58392	0.032886	1.14484	chr11	63795444	1071	23
CYP11A1	7.58268	0.0329212	1.18549	chr15	72450669	3830	96
CADPS2	7.57395	0.0330618	1.03965	chr7	122128930	3757	100
ZIC3	7.5739	0.0330618	1.02063	chrX	136468529	9864	240
PSMD7	7.57353	0.0330618	3.05953	chr16	72890274	382	10
HOXB1	7.57134	0.0330793	2.20974	chr17	43868728	846	23
NUP107	7.56084	0.0331584	1.42312	chr12	67419897	895	26
CYorf15B	7.56067	0.0331584	1.17205	chrY	20216340	4077	107
IL22	7.55819	0.0331584	1.19414	chr12	66931104	3855	104
NCRNA00174	7.55764	0.0331672	1.05764	chr7	65539290	3261	85
TRAK1	7.555	0.0331936	1.08339	chr3	42103105	6957	176
LRRK1	7.55425	0.0332024	4.36387	chr15	99374468	669	19
CDR2	7.55366	0.0332024	2.08405	chr16	22298311	527	14
MAPK7	7.55263	0.03322	1.71322	chr17	19215453	1822	41
UBE2NL	7.54637	0.0332815	1.08862	chrX	142794682	2594	65
ZNF665	7.54605	0.0332903	1.22667	chr19	58387162	1340	38
TSPY3	7.54579	0.0332903	1.14314	chrY	9291752	9122	248
SLC30A3	7.54554	0.0332903	1.05067	chr2	27336909	5953	147
PCDH19	7.54522	0.0332991	1.00716	chrX	99547808	7629	206
C5orf60	7.54521	0.0332991	1.16619	chr5	179002976	3393	82
CXCL3	7.54511	0.0333079	1.35926	chr4	75126685	2038	52
NTNG1	7.54384	0.0333166	1.44213	chr1	107476720	2333	58
ADORA3	7.53835	0.0333606	1.46628	chr1	111841168	1204	24
LCN6	7.5361	0.0333869	1.14917	chr9	138754746	9146	229
SLTM	7.535	0.0333869	1.07428	chr15	56971406	2761	70
SNAPC1	7.53443	0.0333869	1.60638	chr14	61373998	1565	44
MFSD11	7.53367	0.0333869	1.04294	chr17	72249473	679	19
RAB3IL1	7.5331	0.0333869	1.20217	chr11	61419536	3521	91
KRTAP5-11	7.53138	0.0334133	1.36391	chr11	70991713	2649	70
ADAMTS13	7.5312	0.0334133	1.24476	chr9	135269436	1405	39
RLIM	7.53115	0.0334133	1.14286	chrX	73720963	2383	62
TMEM141	7.52963	0.0334221	1.24086	chr9	138804460	3665	100
HMGN4	7.52894	0.0334309	1.39535	chr6	26653348	1095	30
DHRS11	7.52644	0.033466	1.14448	chr17	32019354	6572	167
OVOL1	7.52625	0.0334748	1.23798	chr11	65307910	12254	325
C1orf229	7.52613	0.0334748	1.2252	chr1	245341192	7149	166
GSN	7.52061	0.0335363	1.05043	chr9	123048460	1188	34
SH2B1	7.51878	0.0335539	1.34358	chr16	28783903	2536	70
C1QTNF2	7.51841	0.0335627	1.17315	chr5	159732578	3226	76
ZNF777	7.51764	0.0335627	1.07262	chr7	148780992	7069	171
EEA1	7.51613	0.0335627	3.45629	chr12	91850205	743	21
KANK3	7.5145	0.0335715	1.34729	chr19	8291042	2841	76
NAV2	7.51421	0.0335715	1.01257	chr11	20031589	4717	122
SLC7A5P2	7.51327	0.0335715	1.08954	chr16	21442339	4411	118
MAP3K7	7.51194	0.0336154	1.83484	chr6	91360074	643	18
C10orf78	7.50538	0.0337033	1.01114	chr10	105868849	5671	148
RAB36	7.50309	0.0337297	1.86731	chr22	21838547	1311	33
PRPF40A	7.50232	0.0337385	1.07924	chr2	153226892	2502	61
ISCA1L	7.5021	0.0337561	1.49117	chr5	62115039	450	13
FBXO38	7.50074	0.0337648	1.23781	chr5	147761407	5726	148
ZNF211	7.49898	0.0337824	1.19022	chr19	62831230	930	26
MGLL	7.49892	0.0337824	1.09745	chr3	129021552	3465	91
RER1	7.49824	0.0338088	1.01077	chr1	2310864	8786	210
STX6	7.49667	0.0338264	1.91484	chr1	179263892	644	11
FLJ40330	7.49602	0.0338264	1.19469	chr2	89714378	1500	42
NTNG2	7.49495	0.0338352	1.58702	chr9	134019382	2453	66
OR5L1	7.49336	0.0338527	1.08091	chr11	55334905	2881	75
DSEL	7.49289	0.0338527	1.47555	chr18	63309012	1513	42
LHX5	7.49076	0.0338703	1.02805	chr12	112391840	7173	186
COX4NB	7.4892	0.0339055	1.14801	chr16	84387133	2058	50
BLOC1S2	7.48882	0.0339055	1.36665	chr10	102035304	3571	91
SIAH1	7.48854	0.0339055	1.26295	chr16	46977940	1226	34
FOXA2	7.48835	0.0339055	1.41673	chr20	22661369	1387	35
FURIN	7.48636	0.0339318	1.00917	chr15	89212248	2121	59
EXOC6B	7.48502	0.0339406	2.27546	chr2	72909769	337	10
OR51E1	7.48452	0.0339494	1.34736	chr11	4641269	3458	96
GMFB	7.48035	0.0339845	1.20192	chr14	54024199	1684	46
C21orf91	7.47937	0.0339933	1.11294	chr21	18111069	3950	94
FOXR2	7.47018	0.0341164	1.02985	chrX	55697694	5123	132
C15orf33	7.46988	0.0341164	1.15212	chr15	47492971	2941	82
PDPK1	7.46412	0.0341427	1.02995	chr16	2586502	4267	119
IRF8	7.4623	0.0341691	1.30606	chr16	84557395	2392	56
CISH	7.45583	0.0342394	1.15145	chr3	50621657	6061	157
UBE2G1	7.45576	0.0342394	3.65318	chr17	4223550	456	13
LOC256880	7.45442	0.0342482	1.31101	chr4	101085413	8902	206
SLC35C2	7.45149	0.0342658	1.2273	chr20	44418389	3647	102
KLHDC7A	7.45141	0.0342658	1.16798	chr1	18709887	2571	57
C12orf5	7.45135	0.0342658	2.58333	chr12	4297367	415	12
KIR2DL4	7.44949	0.0342746	1.15486	chr19	60005998	2441	67
RPS17	7.44868	0.0342834	1.24694	chr15	80613959	2614	70
DIABLO	7.44327	0.0343449	1.37713	chr12	121275915	3471	98
RND1	7.44246	0.0343537	1.38609	chr12	47536288	2132	51
C10orf84	7.43843	0.0343888	1.21075	chr10	120095636	1184	26
MAOB	7.43613	0.0344064	1.235	chrX	43628434	3542	91
MTMR4	7.43446	0.034424	1.07029	chr17	53921789	2714	71
SARS	7.43268	0.0344415	1.13737	chr1	109557131	2690	77
CANT1	7.43076	0.0344767	1.12885	chr17	74503156	3992	112
SETMAR	7.43075	0.0344767	1.03383	chr3	4319375	1188	30
TNS1	7.42762	0.0345031	1.27844	chr2	218523220	1892	45
TM4SF20	7.42751	0.0345031	2.57532	chr2	227957416	766	19
SYCE1	7.42712	0.0345031	1.2307	chr10	135230965	3487	95
FAM178A	7.42632	0.0345118	1.25899	chr10	102658805	4891	123
EIF4G2	7.42467	0.0345294	1.06318	chr11	10784606	4492	118
C6orf142	7.42276	0.0345382	1.07798	chr6	53989942	4219	107
MAB21L2	7.42027	0.0345734	1.23538	chr4	151715247	10207	275
LIN28	7.4197	0.0345822	1.03611	chr1	26628256	1635	43
PLEKHA7	7.41896	0.0345997	1.54044	chr11	16802662	3575	89
MLLT10	7.41865	0.0346085	1.09092	chr10	21843872	20978	539
HTR5A	7.41445	0.0346525	1.24523	chr7	154491066	4511	120
NPPA	7.41407	0.0346525	1.20293	chr1	11829563	1994	56
EBF2	7.41283	0.0346525	1.13916	chr8	25801080	2799	71
XAF1	7.40803	0.0346876	1.41614	chr17	6595721	2491	61
APOA4	7.40754	0.0346876	1.30092	chr11	116196730	3103	74
CITED4	7.40607	0.0346876	1.41037	chr1	41104340	365	11
HPD	7.40462	0.034714	1.14159	chr12	120778708	1616	39
MAGI1	7.40327	0.0347228	1.07941	chr3	65580349	2715	63
BAIAP3	7.40065	0.0347579	1.18304	chr16	1334431	8317	218
TLR3	7.39993	0.0347667	1.86108	chr4	187112102	3170	79
HYLS1	7.39985	0.0347667	1.09317	chr11	125262047	1412	40
SCP2	7.39758	0.0348019	1.55984	chr1	53165089	1637	47
C1QL2	7.3975	0.0348107	1.24596	chr2	119638404	1991	50
EPHB1	7.39697	0.0348107	1.2818	chr3	135990106	3347	83
FAM107B	7.39665	0.0348107	1.41445	chr10	14610657	2304	62
LYRM5	7.39597	0.0348107	1.07753	chr12	25242755	559	16
ARFRP1	7.39435	0.034837	1.2608	chr20	61804543	2991	84
PIP5K1A	7.39283	0.0348546	1.12972	chr1	149486845	3051	79
ZNF267	7.38925	0.0348898	1.40007	chr16	31893996	2007	54
SLC44A5	7.38834	0.0348898	1.06787	chr1	75848532	8249	201
LOC100129716	7.38814	0.0348898	1.33477	chr5	90712422	4754	131
PCDHB19P	7.38806	0.0348898	1.50817	chr5	140602887	1314	38
CCL4L1	7.38805	0.0348898	1.63685	chr17	31658568	2306	63
GRIK3	7.38721	0.0349073	1.09501	chr1	37275646	1852	52
LIMD1	7.38513	0.0349249	1.24311	chr3	45609287	3958	102
FBXO30	7.38393	0.0349425	1.2478	chr6	146165794	4825	130
THRB	7.3828	0.0349688	1.25551	chr3	24516782	4512	98
HTN3	7.3813	0.0349776	1.10801	chr4	70922933	4379	110
C6orf195	7.38093	0.0349776	1.32445	chr6	2584757	2543	62
PARD6B	7.37949	0.0349952	1.66469	chr20	48777643	1659	44
LBR	7.37935	0.0349952	1.29559	chr1	223591162	2162	53
CCNY	7.37861	0.035004	1.33213	chr10	35658498	966	28
SCAPER	7.37302	0.0350567	1.04829	chr15	74517697	2569	60
IMPACT	7.3712	0.0350655	1.17859	chr18	20259531	3562	94
ZNF251	7.37004	0.0350743	1.11012	chr8	145949479	2590	73
UMODL1	7.36995	0.0350743	1.04885	chr21	42354440	1562	43
PRELID2	7.36942	0.0350831	1.71868	chr5	145194549	1606	44
CLCN4	7.36777	0.0351182	1.94773	chrX	10082570	727	14
CACNB2	7.36777	0.0351182	1.16993	chr10	18588840	3288	90
FAM84B	7.36736	0.0351358	1.47846	chr8	127645482	1554	43
LYN	7.36404	0.0351798	1.05523	chr8	56952794	4566	114
CD8B	7.36335	0.0351798	2.31165	chr2	86947926	690	18
OR4E2	7.36252	0.0351798	3.48504	chr14	21497698	946	27
FRMD4B	7.3625	0.0351798	1.44689	chr3	69523381	2014	51
WASF1	7.36224	0.0351798	1.00416	chr6	110601609	10070	263
ADAMTS12	7.36189	0.0351798	1.30334	chr5	33925866	3153	79
CCDC39	7.36184	0.0351798	1.09936	chr3	181907482	5566	135
OSBPL5	7.36057	0.0351973	1.30288	chr11	3104550	4587	117
C9orf130	7.35831	0.0352325	1.58159	chr9	97566922	1677	37
SLC7A14	7.35753	0.0352413	1.17807	chr3	171701531	3241	86
MTM1	7.35641	0.0352413	2.32088	chrX	149484486	740	19
KIAA0196	7.35636	0.0352413	1.13995	chr8	126162969	4540	123
CPA4	7.35547	0.0352413	1.22887	chr7	129719085	3574	82
IMPDH1	7.35478	0.0352413	1.2276	chr7	127834820	3225	85
PPP1R3D	7.3527	0.0352677	1.11737	chr20	57944877	10769	289
PDRG1	7.35265	0.0352677	1.79405	chr20	30001065	4663	109
ATRN	7.3522	0.0352677	1.4306	chr20	3393608	2592	58
NEU4	7.34965	0.035294	1.1056	chr2	242398633	4956	136
CYP2B6	7.34645	0.0353028	1.82189	chr19	46247702	1039	30
SLC19A3	7.34602	0.0353116	1.49346	chr2	228296592	1796	45
SCUBE3	7.34391	0.035338	1.20199	chr6	35286818	5417	142
KIF16B	7.34388	0.035338	1.1621	chr20	16185352	4203	107
SNRNP25	7.34174	0.0353907	1.14016	chr16	45092	5973	159
SATB1	7.33923	0.0354171	1.22184	chr3	18437910	3698	100
AMIGO1	7.33821	0.0354346	1.1278	chr1	109851384	3719	98
LOC100134368	7.33695	0.0354522	1.48385	chr16	372181	2379	60
LOC144438	7.33544	0.0354786	1.81162	chr12	47363346	985	22
SERPINB3	7.33378	0.0354786	1.08117	chr18	59475190	5620	144
OR1C1	7.33333	0.0354786	1.00196	chr1	245999397	2644	53
LY6D	7.33301	0.0354786	1.09475	chr8	143887857	2039	52
RAB6A	7.33242	0.0354786	1.39893	chr11	73147190	3253	85
SLC2A13	7.33116	0.0355137	1.1514	chr12	38783469	4587	118
C21orf90	7.33114	0.0355137	1.11867	chr21	44755940	6342	170
IGSF8	7.32868	0.0355313	1.00521	chr1	158327310	7770	200
OR56B4	7.3272	0.0355664	1.17795	chr11	6100757	2352	63
DSC2	7.32432	0.0356016	1.0983	chr18	26933990	5356	142
THSD7A	7.32321	0.0356016	1.20437	chr7	11645839	4463	116
ALDOB	7.32283	0.0356016	1.06395	chr9	103236178	1853	47
LGMN	7.32266	0.0356016	1.28941	chr14	92287451	1435	26
OGFRL1	7.32135	0.0356104	1.16418	chr6	72053827	3839	93
MYO1C	7.319	0.0356543	1.35911	chr17	1331909	1870	44
MAPK10	7.3186	0.0356631	1.06494	chr4	87492966	8705	233
FER1L6	7.31841	0.0356631	1.51318	chr8	125157316	2736	61
SLC34A2	7.31808	0.0356631	1.13335	chr4	25229696	1397	35
KIF26B	7.31805	0.0356631	6.13457	chr1	243578634	3511	91
BIRC3	7.31775	0.0356631	1.07578	chr11	101713175	1074	28
BMP3	7.31743	0.0356719	1.84145	chr4	82163649	2305	60
SAMD7	7.31674	0.0356983	1.33637	chr3	171103425	1339	38
TMOD1	7.31575	0.0357071	1.20866	chr9	99302747	3429	82
ARRDC3	7.31507	0.0357159	1.2248	chr5	90611603	2327	59
SLC7A1	7.31494	0.0357159	1.1332	chr13	28981296	9884	279
NINJ1	7.31429	0.0357246	1.23232	chr9	94941319	1290	36
PPAP2C	7.31342	0.0357422	1.08765	chr19	239735	8286	194
LOC651250	7.3082	0.035795	2.36756	chr17	63655700	5422	144
FOXS1	7.30711	0.0358301	1.22291	chr20	29897794	5550	139
SLC5A9	7.30388	0.0359268	1.29994	chr1	48498995	3622	87
DPEP1	7.30321	0.0359268	1.71884	chr16	88207043	1347	35
FAM138E	7.30318	0.0359268	1.09794	chr15	100311647	2093	51
NLGN1	7.30308	0.0359268	3.26811	chr3	174777672	639	18
CCL3L1	7.30217	0.0359531	1.18097	chr17	31549676	2339	59
RBM47	7.29997	0.0359707	1.63475	chr4	40210784	2122	55
MC4R	7.29893	0.0359883	1.47457	chr18	56480653	3051	85
PPM1K	7.29852	0.0359883	1.12263	chr4	89423572	2556	70
RARG	7.298	0.0359883	1.08643	chr12	51908476	8907	227
OR7E5P	7.29735	0.0359883	1.36563	chr11	55508013	519	14
NBEAL2	7.29664	0.0360147	1.23491	chr3	47000814	8864	236
KIAA1826	7.29653	0.0360147	1.12917	chr11	105391653	2160	51
TFPI	7.29563	0.0360147	1.10789	chr2	188398192	2553	72
C19orf6	7.29532	0.0360147	1.10746	chr19	959636	10042	259
ASB14	7.29381	0.0360498	1.07001	chr3	57286354	1941	54
GABRA6	7.29227	0.0360674	1.11076	chr5	161038952	3769	90
CTRC	7.29152	0.0360674	1.60021	chr1	15637250	704	17
TCF3	7.29109	0.0360674	1.72845	chr19	1559542	4375	116
FLJ35776	7.29022	0.0360674	1.30636	chr18	3583075	3064	85
CD59	7.28942	0.0360762	1.17632	chr11	33698877	5041	114
OPN1SW	7.28928	0.0360762	1.47137	chr7	128201538	2434	67
COL4A6	7.28816	0.036085	1.09199	chrX	107509512	1155	31
COX10	7.28793	0.0360937	1.32519	chr17	13911113	1823	33
SEPT8	7.28667	0.0361289	1.67737	chr5	132134211	723	21
LOC440040	7.2856	0.0361465	1.44403	chr11	49827392	3479	87
PNPLA8	7.28377	0.0361728	1.86659	chr7	107930408	1593	38
AAA1	7.28363	0.0361728	1.23544	chr7	34843281	1984	49
SMAD1	7.28127	0.036208	1.60068	chr4	146615366	1478	33
TAGAP	7.27915	0.0362344	1.41669	chr6	159383585	3206	86
PTGFRN	7.27885	0.0362519	1.03814	chr1	117249527	2765	69
KIRREL3	7.2779	0.0362519	1.07574	chr11	126370505	11799	326
UBE2Q2	7.27708	0.0362607	1.03009	chr15	73956575	1986	47
NPHP4	7.27691	0.0362607	1.06747	chr1	5972617	9964	258
CYP2A13	7.27656	0.0362607	1.16086	chr19	46256087	1689	37
CSMD2	7.27632	0.0362607	1.19457	chr1	34053907	5980	149
TBC1D3B	7.27522	0.0362607	1.01604	chr17	31530016	2229	48
CYP2U1	7.27512	0.0362607	1.10407	chr4	109070481	3641	94
DENND2D	7.27432	0.0362783	1.02137	chr1	111542443	3647	100
PAPLN	7.27425	0.0362783	1.00643	chr14	72773465	2970	82
ARMCX5	7.2732	0.0362871	1.27277	chrX	101734988	3895	103
RGN	7.27285	0.0362959	2.8172	chrX	46826987	419	12
OR2K2	7.27148	0.0363047	1.04771	chr9	113128267	2716	65
MARK4	7.2692	0.0363486	3.18697	chr19	50485721	719	20
ASS1	7.2684	0.036375	1.2607	chr9	132287981	1183	33
BCAP31	7.268	0.0364014	1.18992	chrX	152641071	7476	186
FLJ31306	7.26694	0.0364014	1.3251	chr14	57816850	1939	53
DUSP26	7.26689	0.0364014	1.16997	chr8	33573669	3924	97
SIRPA	7.26644	0.0364101	1.58375	chr20	1823993	2484	65
SMARCE1	7.26627	0.0364189	1.18453	chr17	36024165	3886	108
GABRA4	7.26585	0.0364277	1.22892	chr4	46688802	3329	88
SH3RF1	7.26499	0.0364453	1.04815	chr4	170426222	4888	125
SMARCAL1	7.26486	0.0364453	1.16887	chr2	216984396	4306	110
FAM71E2	7.2636	0.0364629	1.1211	chr19	60555443	3421	83
NFAT5	7.26331	0.0364629	1.32371	chr16	68154063	373	11
LTF	7.26306	0.0364629	1.24081	chr3	46482801	4258	99
GPSM2	7.26279	0.0364629	1.34316	chr1	109228948	1142	32
GJC2	7.26233	0.0364804	1.6551	chr1	226416177	1811	49
PLK1	7.26204	0.0364804	1.55865	chr16	23597081	2058	53
KIAA0513	7.25943	0.036498	1.63781	chr16	83617156	4174	108
WWC1	7.25905	0.0365068	1.43009	chr5	167785521	1215	35
PHF3	7.25893	0.0365156	5.01993	chr6	64408866	498	14
DPT	7.25823	0.0365156	1.80519	chr1	166967209	1799	36
PVRL3	7.25799	0.0365332	1.37936	chr3	112100993	1497	41
FLJ20184	7.25786	0.0365332	1.13467	chr4	106691116	3679	99
CUBN	7.25766	0.0365332	1.48813	chr10	17216285	1475	34
DDOST	7.25749	0.0365332	1.20848	chr1	20848861	2004	56
ZBTB3	7.25731	0.0365332	1.27195	chr11	62276011	2552	67
CNTN4	7.25729	0.0365332	1.35355	chr3	2918733	1034	29
CRHR2	7.25494	0.0365332	1.25762	chr7	30708756	1088	26
MED14	7.25493	0.0365332	1.02441	chrX	40390436	8746	231
UMODL1	7.25392	0.036542	1.22508	chr21	42399176	9924	258
MIA	7.25384	0.0365507	1.27348	chr19	45972801	919	26
BCORL1	7.25363	0.0365507	1.22379	chrX	128942686	3039	77
CLDN7	7.25328	0.0365595	2.74713	chr17	7110757	477	14
ATP2B2	7.2529	0.0365595	1.05159	chr3	10519815	9664	224
GTPBP1	7.25212	0.0365595	1.14043	chr22	37449413	9139	234
TXNL4B	7.25201	0.0365595	1.31918	chr16	70683839	3141	81
APH1A	7.25139	0.0365859	1.08964	chr1	148504315	5055	131
MMP28	7.25124	0.0365947	1.27994	chr17	31144225	1037	22
PCGF2	7.25089	0.0365947	1.3196	chr17	34142967	2477	69
CNGA1	7.25007	0.0366211	1.38883	chr4	47630144	4646	113
PRL	7.25003	0.0366211	1.17717	chr6	22408842	1825	50
SIK3	7.24954	0.0366211	1.18612	chr11	116239019	3326	84
TRIM8	7.24926	0.0366211	1.04567	chr10	104391211	5436	136
ERCC6L	7.24871	0.0366211	1.01314	chrX	71341155	5213	144
DSG1	7.2484	0.0366298	1.1655	chr18	27146145	1143	30
GLT8D2	7.24788	0.0366298	1.4131	chr12	102945748	622	16
GPR35	7.24788	0.0366298	1.04696	chr2	241215852	4039	112
ARMCX2	7.24781	0.0366298	1.0698	chrX	100797854	9625	264
STX3	7.24732	0.0366298	1.40045	chr11	59304914	1427	39
SLC35E3	7.2466	0.0366386	1.05142	chr12	67424727	2554	65
IGSF1	7.24608	0.0366386	1.20771	chrX	130163399	3364	79
OCIAD1	7.24435	0.0366738	1.14781	chr4	48526060	3463	94
CD302	7.24254	0.0367089	1.07248	chr2	160347486	1603	38
TEX101	7.24237	0.0367089	1.30035	chr19	48573088	2252	62
HN1	7.24101	0.0367177	1.03043	chr17	70659739	3607	98
KCNAB1	7.23987	0.0367177	1.16536	chr3	157493331	1435	40
ATN1	7.23944	0.0367177	1.3462	chr12	6900822	6521	166
FLJ42709	7.23888	0.0367265	1.15149	chr5	92937295	5807	156
ACAT1	7.23777	0.0367265	1.49298	chr11	107497156	1705	47
TM9SF3	7.23612	0.0367441	1.1238	chr10	98261222	9900	265
TIAM2	7.23531	0.0367705	1.37322	chr6	155572296	714	20
C7orf16	7.23361	0.0367705	1.23556	chr7	31685867	2256	57
EBAG9	7.2334	0.0367705	1.16643	chr8	110619796	4255	108
EOMES	7.233	0.0367793	2.212	chr3	27651262	761	20
MEIS1	7.23154	0.0368056	1.28089	chr2	66902458	5263	113
GLRX3	7.23125	0.0368056	1.40292	chr10	131817164	1998	50
LELP1	7.22948	0.0368056	1.19801	chr1	151456692	6248	156
SNX15	7.22935	0.0368056	2.26944	chr11	64551122	1698	42
PTH1R	7.22817	0.0368144	1.20022	chr3	46904691	2197	56
BRP44	7.22611	0.0368232	1.09462	chr1	166169323	5772	151
FAM123C	7.22568	0.0368232	1.22042	chr2	131228517	3344	89
MAGED4B	7.22558	0.036832	1.13377	chrX	51942860	5291	138
MED30	7.22555	0.036832	1.23574	chr8	118594718	1907	53
NF2	7.2242	0.0368496	1.49857	chr22	28423844	1533	43
MICA	7.22385	0.0368583	1.4474	chr6	31475412	680	18
POLE	7.2213	0.0368671	1.19473	chr12	131731113	960	26
UGT1A8	7.221	0.0368671	1.45772	chr2	234190181	2383	65
C4orf12	7.22038	0.0368671	1.53375	chr4	86099059	2061	53
KCNS2	7.22025	0.0368671	1.20083	chr8	99503201	7654	204
FCRL2	7.21963	0.0368935	1.27115	chr1	156015586	4566	127
TP53TG3B	7.21911	0.0369286	1.14427	chr16	32363149	1320	35
DFNB31	7.21899	0.0369286	1.22313	chr9	116207624	421	12
C12orf66	7.21851	0.0369286	1.23985	chr12	62899867	3098	85
FAM132A	7.21825	0.0369286	1.0865	chr1	1170525	4387	120
ADORA2A	7.21767	0.0369462	1.06966	chr22	23149520	14453	375
MORC1	7.21712	0.0369462	1.16088	chr3	110318326	3606	91
OR2S2	7.21702	0.0369462	1.45532	chr9	35986429	450	13
FAM20A	7.21454	0.0369638	1.17741	chr17	64047300	5711	155
FAM100A	7.21389	0.0369726	1.08608	chr16	4601235	816	20
CDK10	7.21383	0.0369726	1.39905	chr16	88279288	2545	63
OR52B4	7.21357	0.0369726	1.12876	chr11	4343836	4772	125
FAM190A	7.21264	0.0369814	1.55977	chr4	91373821	542	16
OGT	7.21184	0.0369902	1.36134	chrX	70681004	3720	98
GSDMB	7.21123	0.0369989	4.38012	chr17	35317655	440	13
GLS	7.21114	0.0369989	1.10524	chr2	191451104	5480	129
PROSC	7.21022	0.0370077	1.17208	chr8	37735670	1259	31
ZDHHC3	7.2102	0.0370165	1.54063	chr3	44933462	2129	60
TXLNA	7.21007	0.0370253	2.32715	chr1	32429294	2369	66
MVK	7.20972	0.0370253	1.62386	chr12	108502582	571	16
TTTY7B	7.20958	0.0370253	1.11134	chrY	10160424	7591	180
KLC1	7.2095	0.0370253	1.00784	chr14	103160967	6183	136
LPIN3	7.20681	0.0370605	1.49199	chr20	39408832	1440	34
KCTD3	7.20593	0.0370605	1.25987	chr1	213806227	2831	74
CST1	7.2056	0.0370605	1.0326	chr20	23677118	3102	76
ECH1	7.20423	0.0370868	1.48563	chr19	44013451	1505	39
CSN1S1	7.20414	0.0370868	1.06514	chr4	70830101	5167	141
CACNG5	7.20412	0.0370868	1.09016	chr17	62302943	2985	75
EPM2A	7.20342	0.0370868	1.13436	chr6	146097201	5148	133
RAPGEF1	7.20245	0.0370956	3.93227	chr9	133646268	630	18
BEND5	7.20205	0.0371044	1.03141	chr1	49288258	3194	83
C11orf35	7.20133	0.0371132	1.1351	chr11	540116	14420	373
CCBE1	7.20121	0.0371132	1.27017	chr18	55513128	3700	98
GPR65	7.20118	0.0371132	1.27473	chr14	87545499	2905	81
GLDN	7.20099	0.0371132	1.28852	chr15	49456842	2322	66
RER1	7.2004	0.037122	1.05105	chr1	2308020	1844	47
CDH18	7.19981	0.037122	1.0977	chr5	20344428	2507	65
PLEKHA6	7.19821	0.0371659	1.39019	chr1	202462815	910	26
TMEM163	7.19717	0.0371835	1.16553	chr2	134931480	6718	187
TAF7L	7.19717	0.0371835	1.16389	chrX	100432000	1208	33
SLC6A9	7.19716	0.0371835	1.15555	chr1	44253177	3372	91
KCNN1	7.19556	0.0371923	1.45683	chr19	17938174	3915	94
VPS25	7.19527	0.0372011	1.08007	chr17	38183085	5550	142
KLHDC10	7.19514	0.0372011	1.16402	chr7	129557410	6575	182
CCDC123	7.19436	0.0372099	1.14512	chr19	38149878	1099	31
RFXAP	7.19378	0.0372187	1.19225	chr13	36290394	2791	70
RBMY2FP	7.19333	0.0372187	1.38194	chrY	22868173	459	13
GATA2	7.19256	0.0372275	1.09564	chr3	129686179	9921	262
UCKL1	7.19219	0.0372362	1.21893	chr20	62045961	2617	73
PTBP2	7.19191	0.0372362	1.0858	chr1	96824450	2859	80
MBD5	7.19126	0.037245	1.27165	chr2	148931778	3164	89
LOC100129354	7.19123	0.037245	1.05936	chr3	47010016	21210	585
DUSP26	7.1905	0.037245	1.97264	chr8	33952236	1173	33
MIOS	7.19049	0.037245	1.03153	chr7	7569488	2432	63
PILRA	7.19026	0.0372538	1.22626	chr7	99806996	3789	104
PRDM13	7.18955	0.0372626	1.12107	chr6	100156647	7156	185
ATP6V0D1	7.18932	0.0372626	2.07107	chr16	66070125	1164	25
RPTOR	7.18918	0.0372626	1.81413	chr17	76198202	583	16
C4orf27	7.18897	0.0372714	1.4658	chr4	170950050	1355	36
FAM58A	7.18869	0.0372802	1.16244	chrX	152525092	1429	41
KIAA1143	7.1882	0.0372802	1.06202	chr3	44777527	2257	62
TMEM70	7.18812	0.0372802	1.18894	chr8	75050289	1666	44
POM121L8P	7.18802	0.037289	2.78875	chr22	19975626	5353	141
HNRNPH1	7.18721	0.0373066	1.17671	chr5	178982339	2467	67
PHLDB2	7.18716	0.0373066	2.06146	chr3	113067850	770	20
UGT2B11	7.1871	0.0373153	1.06055	chr4	70116147	1608	45
TMEM171	7.18659	0.0373153	1.45541	chr5	72445076	3845	98
FBXO9	7.18562	0.0373241	1.30861	chr6	53037254	4133	110
C1orf127	7.18432	0.0373681	1.12355	chr1	10950944	2017	54
AQP5	7.18424	0.0373681	1.24507	chr12	48642067	4248	116
IGLL3	7.18421	0.0373681	1.59398	chr22	24052888	1172	34
ABHD2	7.18401	0.0373769	1.1243	chr15	87433534	1510	33
CRIP1	7.18345	0.0373856	1.07738	chr14	105016482	14698	394
EXTL2	7.18273	0.0373856	1.10486	chr1	101130790	6875	185
MXRA8	7.18252	0.0373944	1.85844	chr1	1286472	1216	34
PTPRE	7.18169	0.0374032	2.8718	chr10	129730080	994	28
NAPA	7.18157	0.0374032	2.58419	chr19	52685741	924	21
TMOD2	7.1813	0.0374032	1.06044	chr15	49827891	4726	109
TTC37	7.18098	0.0374032	1.15973	chr5	94915603	2570	62
SLC12A8	7.18013	0.037412	1.4678	chr3	126317080	1757	48
TNFRSF11B	7.17984	0.0374208	1.07023	chr8	120032067	3014	82
SKAP2	7.17936	0.0374208	1.16736	chr7	26925119	3948	100
BCAS3	7.17934	0.0374208	1.15704	chr17	56797781	1940	47
ACTL9	7.17931	0.0374208	1.11719	chr19	8667721	2580	70
OGFRL1	7.17828	0.0374208	1.18178	chr6	72048297	2232	60
DLX3	7.17814	0.0374208	1.18021	chr17	45425150	7045	175
LOC100302640	7.17763	0.0374208	1.1372	chr3	108310643	4034	98
FAM104B	7.17709	0.0374296	1.13748	chrX	55201886	3714	103
TAOK3	7.17649	0.0374472	1.12634	chr12	117193892	946	21
JAM2	7.17618	0.0374559	1.96842	chr21	25924000	1221	35
CBX4	7.17545	0.0374647	1.13883	chr17	75425214	1992	54
SLC30A1	7.17543	0.0374647	1.03103	chr1	209816301	6036	161
NEURL1B	7.17533	0.0374647	1.24028	chr5	171966610	2218	50
PRSS21	7.1743	0.0374735	1.12642	chr16	2806738	2870	77
KRT17	7.17348	0.0374735	1.1103	chr17	37031898	9920	267
SH3D19	7.17204	0.0374911	1.24099	chr4	152312968	3495	86
SEC1	7.17196	0.0374911	1.57656	chr19	53870470	1321	32
GRB10	7.17191	0.0374999	1.88477	chr7	50830434	2235	47
HRCT1	7.17135	0.0375087	1.24254	chr9	35894069	4533	116
PAQR7	7.1708	0.0375087	1.95938	chr1	26066414	1020	26
IL15	7.16735	0.0375526	1.05135	chr4	142858561	4359	116
LRCH1	7.16704	0.0375526	1.17656	chr13	46022294	5415	136
GALNT10	7.16666	0.0375526	1.6221	chr5	153756938	1600	41
LOC349408	7.16571	0.0375702	2.14644	chrX	12831023	1877	41
AMBRA1	7.16522	0.037579	1.46665	chr11	46412274	2475	62
C17orf59	7.16503	0.037579	1.1197	chr17	8029988	5332	140
CUZD1	7.16411	0.0375966	1.12406	chr10	124567657	6343	165
JAKMIP3	7.1639	0.0376053	1.16763	chr10	133844595	5660	152
PIK3IP1	7.16346	0.0376141	1.01236	chr22	30016551	3356	81
OR10AD1	7.16303	0.0376229	1.06544	chr12	46881880	3713	92
ZNF362	7.16069	0.0376757	2.68066	chr1	33489099	989	27
POU4F1	7.16061	0.0376844	1.22045	chr13	78073246	1008	26
FLJ40504	7.15893	0.0377108	1.28739	chr17	23624933	3785	102
SLC31A1	7.1583	0.0377108	1.39664	chr9	115027105	849	24
LOC619207	7.15819	0.0377108	1.16352	chr10	135117020	5129	128
TRPC6	7.15795	0.0377108	1.05514	chr11	100958045	4399	117
FBXO18	7.1578	0.0377108	1.34888	chr10	5983838	1448	29
SLC31A2	7.15642	0.0377372	1.14477	chr9	114952389	3663	89
LOC100133469	7.15605	0.0377372	1.32448	chr14	106358493	1187	33
GDA	7.15589	0.0377372	1.01822	chr9	73948952	2966	71
KRIT1	7.15468	0.0377548	1.12105	chr7	91702554	7494	175
C1GALT1	7.15466	0.0377548	1.07269	chr7	7083188	4740	121
QKI	7.15416	0.0377548	1.04192	chr6	163748517	3300	83
USMG5	7.15382	0.0377548	1.08303	chr10	105143852	3314	82
NBPF22P	7.1527	0.0377811	1.20604	chr5	85612695	2705	55
IL11RA	7.15227	0.0377899	1.10619	chr9	34640285	5714	149
COL13A1	7.15165	0.0377899	1.22336	chr10	71225655	1400	36
SCGB2A1	7.15142	0.0377899	1.84641	chr11	61734015	871	25
DMRT3	7.15119	0.0377899	1.15452	chr9	961438	7934	209
ZNF782	7.1511	0.0377899	1.12329	chr9	98654759	2587	66
HOTAIR	7.15008	0.0378251	1.12728	chr12	52645694	9912	255
TBC1D7	7.14928	0.0378514	1.26668	chr6	13439752	1744	47
TCEAL1	7.14843	0.0378602	1.4006	chrX	102772415	583	15
PPP1R7	7.14821	0.0378602	1.17433	chr2	241735892	6081	160
FOSL2	7.14636	0.0378954	1.17978	chr2	28468135	4135	107
MIR138-2	7.14564	0.0379129	1.21113	chr16	55451014	4041	97
NLRP2	7.14554	0.0379129	1.81269	chr19	60193171	1262	32
HHIPL2	7.14502	0.0379129	1.17661	chr1	220782794	2902	77
HCN4	7.14427	0.0379217	1.04035	chr15	71445788	9899	249
LARP1	7.14316	0.0379305	1.48994	chr5	154170780	1262	31
ZBTB10	7.1429	0.0379305	1.09174	chr8	81632232	2743	66
C9orf140	7.14251	0.0379305	1.05787	chr9	139082421	4601	115
MALL	7.14246	0.0379305	1.21014	chr2	110228797	3537	96
LRRN1	7.1423	0.0379393	1.14646	chr3	3755022	3564	98
NTRK1	7.14168	0.0379481	1.08795	chr1	155092605	9053	227
DNASE1L3	7.14146	0.0379569	1.08162	chr3	58171407	1455	41
RPS3A	7.14126	0.0379569	1.10619	chr4	152154296	3131	88
SVEP1	7.14115	0.0379569	1.21594	chr9	112350754	3357	84
FEM1C	7.14057	0.0379569	1.08281	chr5	114906043	2654	70
BARD1	7.14022	0.0379657	1.0581	chr2	215381394	2953	76
TPM3	7.13962	0.0379745	1.1357	chr1	152429348	5470	153
NACAD	7.13956	0.0379745	1.55326	chr7	45083851	2806	77
MTUS2	7.13934	0.0379832	1.11098	chr13	28496454	3058	84
RAB11FIP3	7.13931	0.0379832	1.23845	chr16	510348	2487	70
OR4K15	7.1391	0.0379832	1.27991	chr14	19507985	3710	96
SERPINB9	7.1375	0.0380008	2.42915	chr6	2850646	1224	34
HABP2	7.13749	0.0380008	1.64404	chr10	115299622	1619	45
DEFB103B	7.13748	0.0380008	1.2304	chr8	7275970	3355	87
MLX	7.13741	0.0380008	1.03499	chr17	37967500	6108	162
ACTL6B	7.13682	0.0380096	1.29915	chr7	100075860	3541	93
HOXD8	7.13603	0.0380184	1.0945	chr2	176680932	28697	757
LMNB1	7.13563	0.0380184	1.23408	chr5	126134691	994	28
ZNF74	7.13546	0.0380184	1.1156	chr22	19034851	8010	209
COL6A2	7.13537	0.0380184	1.08571	chr21	46354646	3048	86
PHB	7.13514	0.0380184	1.08644	chr17	44836019	4614	122
KRTAP5-7	7.13507	0.0380184	1.28436	chr11	70915508	1859	48
NLRX1	7.13487	0.0380184	1.1113	chr11	118556964	1545	38
MAK	7.13443	0.0380184	1.08576	chr6	10943784	2770	76
OVOL2	7.13391	0.0380272	1.09402	chr20	17984092	4466	118
LRRC39	7.13176	0.0380887	1.04516	chr1	100414580	2942	70
KRTAP10-6	7.13172	0.0380887	1.42968	chr21	44834392	3375	94
NCRNA00200	7.13087	0.0380887	1.35236	chr10	1188273	2225	63
ZNF697	7.12916	0.0381239	1.12267	chr1	119965101	9677	234
FOXO3	7.12894	0.0381239	1.05558	chr6	108984639	6530	166
C18orf19	7.12871	0.0381239	1.25675	chr18	13715088	2343	66
BCR	7.12825	0.0381326	2.35866	chr22	22000408	748	21
RASSF2	7.1274	0.0381326	1.84974	chr20	4734232	832	24
NDUFAF3	7.12688	0.0381414	1.1194	chr3	49032218	3707	101
CYP2A7	7.12667	0.0381414	3.90034	chr19	46095839	680	20
LIMK2	7.12664	0.0381414	1.03306	chr22	29969203	1433	41
FYB	7.12654	0.0381414	1.27446	chr5	39257926	3134	81
FAM48B2	7.12642	0.0381502	1.1414	chrX	24243986	1975	49
TPD52L2	7.12634	0.0381502	1.37903	chr20	61977052	1743	50
AFF4	7.12614	0.0381502	1.22609	chr5	132299878	1962	46
GATA3	7.12601	0.038159	1.12619	chr10	8697988	6437	161
SEMA6A	7.12593	0.0381678	1.07248	chr5	115944024	1832	51
TPM4	7.12566	0.0381678	1.55539	chr19	16073509	1637	38
NACC1	7.12356	0.0381854	1.35133	chr19	13090249	3848	97
HIST2H2BE	7.12312	0.0381854	1.3926	chr1	148121580	5937	157
PDIA5	7.12243	0.0381942	1.63327	chr3	124268400	2435	66
MYL2	7.12188	0.0381942	1.45903	chr12	109844712	1834	49
FAM27L	7.1217	0.038203	1.55612	chr17	21750007	673	20
GNASAS	7.12101	0.0382205	1.0107	chr20	56840951	6109	159
FKBP4	7.12089	0.0382205	1.28251	chr12	2730360	4141	110
SLC25A28	7.12063	0.0382205	1.00368	chr10	101372081	1252	35
AP2M1	7.12058	0.0382205	1.08793	chr3	185373228	6893	181
FOXG1	7.11733	0.0382469	1.16888	chr14	28296063	9707	259
TDRG1	7.1173	0.0382469	1.09359	chr6	40430989	3719	91
PSMD9	7.11725	0.0382469	1.09042	chr12	120837804	1443	37
ATG10	7.1172	0.0382469	1.49903	chr5	81305168	890	25
UBAP2L	7.11693	0.0382557	1.30852	chr1	152507769	5341	135
XRCC5	7.11658	0.0382557	1.16153	chr2	216680597	3349	78
TSC22D4	7.11641	0.0382557	1.16754	chr7	99912006	3282	80
SOX4	7.11606	0.0382733	1.32409	chr6	21694389	5836	146
CD226	7.11529	0.0382908	1.04797	chr18	65772296	5867	141
DPP10	7.11508	0.0382908	1.118	chr2	114913006	5777	152
FMN1	7.11468	0.0383084	1.14486	chr15	30934427	4806	128
ARL9	7.11393	0.0383348	1.32304	chr4	57086601	1045	30
CRTC1	7.11378	0.0383348	1.13837	chr19	18654693	2465	62
LIMK2	7.11354	0.0383348	1.28033	chr22	29935715	1570	44
PPP1R9B	7.11227	0.0383524	1.26185	chr17	45587111	1186	33
POU3F2	7.11173	0.0383524	1.18477	chr6	99381802	9935	257
APBA2	7.11122	0.0383612	1.23509	chr15	27132555	3225	89
ACAT2	7.11008	0.0383787	1.4352	chr6	160098733	1315	34
MFSD11	7.10974	0.0383787	1.22727	chr17	72240332	7215	189
DCUN1D1	7.10848	0.0384051	1.64577	chr3	184184303	1501	42
GCAT	7.10825	0.0384315	1.23473	chr22	36527933	6364	164
NCAM2	7.10789	0.0384315	1.29724	chr21	23706005	4392	106
GSC	7.10757	0.038449	1.21773	chr14	94303725	9994	258
PLEKHF1	7.10741	0.0384578	1.12343	chr19	34847762	2802	77
DMD	7.1065	0.0384666	1.22802	chrX	31192481	5354	126
GPR155	7.10638	0.0384666	1.48882	chr2	175071570	585	17
GCOM1	7.106	0.0384666	1.10402	chr15	55785622	3100	78
LAMB2	7.10597	0.0384666	1.36849	chr3	49143032	3563	97
SPAG11B	7.10514	0.0384842	1.44472	chr8	7300843	2976	72
CD300LG	7.10463	0.0385193	1.62012	chr17	39281169	1341	37
MOCOS	7.10381	0.0385369	1.14149	chr18	32019744	4125	114
C8orf59	7.10365	0.0385369	1.05904	chr8	86319250	1397	38
UBE2L6	7.10277	0.0385369	1.52567	chr11	57089891	3915	94
TLE1	7.10265	0.0385369	1.13333	chr9	83490572	3430	92
GRK5	7.10259	0.0385369	1.15583	chr10	121199538	7633	182
ACADS	7.10099	0.0385633	1.19458	chr12	119646595	2163	53
KIAA1217	7.10049	0.0385633	1.16252	chr10	24809160	2498	65
PACSIN3	7.09987	0.0385633	1.12251	chr11	47152811	6146	170
C15orf26	7.09944	0.0385721	1.37359	chr15	79174906	764	22
ESAM	7.09905	0.0385809	1.13219	chr11	124133110	7771	208
AURKA	7.09867	0.0385809	1.04179	chr20	54394227	2744	70
COPG	7.09864	0.0385896	1.15189	chr3	130472890	1634	45
DTX4	7.09775	0.0385984	1.26442	chr11	58696622	2341	63
TBC1D16	7.09765	0.0385984	1.15427	chr17	75523343	3758	99
ELP2	7.09545	0.0386072	1.04209	chr18	31956368	8451	222
CCDC6	7.09402	0.038616	1.05815	chr10	61333770	5519	153
SLC7A8	7.09394	0.038616	1.66805	chr14	22681847	823	24
PUS1	7.09326	0.0386248	1.65266	chr12	130995028	935	27
CHRDL2	7.09315	0.0386336	1.23901	chr11	74112617	1050	30
DLG5	7.09277	0.0386424	1.44508	chr10	79250137	1967	55
CDSN	7.09273	0.0386424	1.32023	chr6	31189564	4878	120
[truncated: 766 more rows]
