# Supplementary material for: Genome-wide identification of transcriptional targets of RORA reveals direct regulation of multiple genes associated with autism spectrum disorder
Source: Mol Autism. 2013 May 22;4:14. doi: 10.1186/2040-2392-4-14 (PMC3665583; doi:10.1186/2040-2392-4-14)
Supplement: Additional file 6 — A table presenting a complete list of genes associated with neurological functions, disorders, and behaviors identified by Ingenuity Pathway Analysis as significantly over-represented in ChIP-on-chip dataset of RORA-binding target promoters. [file 2040-2392-4-14-S6.xls]

## Sheet: Sheet0
© 2000-2013 Ingenuity Systems, Inc. All rights reserved.
Category	Function	Function Annotation	p-value	Molecules	# Molecules
Cellular Movement	cell movement	cell movement	1.94E-12	ABHD2, ABR, ACSL4, ADAMTS13, ADORA2A, ADORA3, ADRBK1, AMOTL1, ANPEP, AP2M1, APBA1, AQP9, ARF4, ARHGAP24, ARRDC3, ARX, ASAP1, AURKA, BARX2, BCL11B, BCR, BDNF, BID, BMP4, C1GALT1, CADPS2, CALML3, CAMKK2, CAMP, CAPNS1, CARD10, CATSPER2, CAV3, CBFB, CCL17, CCL24, CCL27, CCL3L1/CCL3L3, CD226, CD28, CD40LG, CD44, CD59, CDH11, CDK5R1, CEACAM1, CFB, CHI3L1, CHRM4, CHST1, CHST2, CLDN7, CNTN1, COL17A1, COL…	374
Cellular Movement	cell movement	cell movement of blood cells	1.81E-05	ADAMTS13, ADORA2A, ADORA3, ADRBK1, AQP9, BCL11B, BCR, BDNF, BID, C1GALT1, CAMP, CBFB, CCL17, CCL24, CCL27, CCL3L1/CCL3L3, CD226, CD28, CD40LG, CD44, CEACAM1, CFB, CHI3L1, CHST1, CHST2, COL17A1, CRKL, CSF3R, CTSC, CUX1, CX3CR1, CXCL12, CXCL17, CXCL3, CXCL5, CXCR4, CYP19A1, DEFA5, DEFB103A/DEFB103B, DEFB104A/DEFB104B, EDN2, ELF4, ESAM, ESR2, ETS1, F11R, FERMT3, FGF1, FN1, FOXA2, FUT8, FYB, FYN, GAT…	159
Cellular Movement	cell movement	cell movement of brain cells	2.17E-04	BDNF, BMP4, CADPS2, CAMKK2, CDK5R1, CTNNA2, CXCL12, CXCR4, EPHB2, FN1, FOXG1, IGF1R, NTRK2, PLAT, POU3F2, PTK2, PTN, ROBO2, ROBO3, SEMA3F, SKIL, TIAM2, VEGFA	23
Cellular Movement	cell movement	cell movement of tumor cells	2.26E-04	CD44, CEACAM1, COL18A1, CSF3R, CX3CR1, CXCL12, CXCR4, ESR2, FN1, GSN, HMGB1, IGF1R, KDR, KLF4, LAMA5, LGALS3, LYN, MAP2K5, MET, MGLL, PTK2, SERPINB5, SFRP1, SIAH2, SIRPA, SLPI, SOCS1, SPARC, SPDEF, SPRY2, THRB, VEGFA, WISP2	33
Cellular Movement	cell movement	cell movement of leukocytes	2.48E-04	ADORA2A, ADORA3, ADRBK1, AQP9, BCL11B, BID, C1GALT1, CAMP, CBFB, CCL17, CCL24, CCL27, CCL3L1/CCL3L3, CD226, CD28, CD40LG, CD44, CEACAM1, CFB, CHST1, CHST2, COL17A1, CRKL, CSF3R, CUX1, CX3CR1, CXCL12, CXCL17, CXCL3, CXCL5, CXCR4, CYP19A1, DEFA5, DEFB103A/DEFB103B, DEFB104A/DEFB104B, EDN2, ELF4, ESR2, ETS1, F11R, FERMT3, FN1, FOXA2, FYB, FYN, GATA3, GSN, HEBP1, HIF1A, HMGB1, HMOX1, IFNG, IGBP1, IKB…	134
Cellular Movement	cell movement	cell movement of neurons	2.61E-04	ARX, BDNF, BMP4, CADPS2, CAMKK2, CDK5R1, CXCL12, CXCR4, EBF1, EBF2, EPHB2, ESR2, FN1, FOXG1, FYN, GATA3, GPR56, GSN, HMGB1, HOXB1, IGF1R, LHX5, LMNB1, LMX1B, MARK2, MATN2, MDGA1, MET, NDN, NKX2-1, NTRK2, PLAT, PLXNA2, POU3F2, POU4F1, PTK2, PTN, ROBO2, ROBO3, SEMA3F, SEMA6A, SKIL, SLC1A3, TIAM2, TRIO, TRPC1, TUBB2B, VEGFA	48
Cellular Movement	cell movement	cell movement of central nervous system cells	3.76E-04	BDNF, BMP4, CADPS2, CAMKK2, CCL3L1/CCL3L3, CDK5R1, CHI3L1, CTNNA2, CXCL12, CXCR4, EPHB2, FN1, FOXG1, IGF1R, NTRK2, PLAT, POU3F2, PTK2, PTN, ROBO2, ROBO3, SEMA3F, SKIL, TIAM2, VEGFA	25
Cellular Movement	cell movement	cell movement of myeloid cells	5.33E-04	ADORA2A, ADRBK1, AQP9, BID, C1GALT1, CAMP, CBFB, CCL17, CCL24, CCL3L1/CCL3L3, CD28, CD40LG, CD44, CEACAM1, CFB, COL17A1, CRKL, CSF3R, CX3CR1, CXCL12, CXCL17, CXCL3, CXCL5, CXCR4, DEFB103A/DEFB103B, DEFB104A/DEFB104B, EDN2, F11R, FN1, FOXA2, GSN, HEBP1, HIF1A, HMGB1, HMOX1, IFNG, IKBKB, IL15, IL16, IL1A, IL1B, IL21, INPP5D, ITGA1, ITGAD, ITGAL, JAK1, JAM3, KDR, LAMA5, LDLR, LGALS3, LRRK2, LTF, LYN…	94
Cellular Movement	cell movement	cell movement of tumor cell lines	5.42E-04	ACSL4, ANPEP, AP2M1, ARRDC3, AURKA, BCR, CALML3, CAMP, CARD10, CCL17, CCL24, CCL27, CCL3L1/CCL3L3, CD28, CD44, CDH11, CLDN7, COL18A1, CRKL, CXCL12, CXCL3, CXCR4, DAB2, DEFB103A/DEFB103B, DGCR6L, DSE, EDN2, EPHB1, EPHB2, ESR2, ETS1, ETV4, FGF1, FGFR2, FLNC, FN1, FOXO3, FSCN1, FURIN, FYN, GAST, GRB2, HIF1A, HMOX1, HOXA4, HRH4, HTRA1, IFNG, IGF1R, IGFBP1, IGSF8, IKBKB, IL15, IL1A, ITGA1, ITPR1, KDR,…	123
Cellular Movement	cell movement	cell movement of lymphocytes	1.33E-03	ADORA2A, BCL11B, CAMP, CBFB, CCL17, CCL24, CCL27, CCL3L1/CCL3L3, CD226, CD28, CD40LG, CD44, CEACAM1, CHST2, CX3CR1, CXCL12, CXCL3, CXCR4, DEFA5, DEFB103A/DEFB103B, ELF4, ESR2, ETS1, F11R, FN1, FYB, FYN, GATA3, HMOX1, IFNG, IGBP1, IL15, IL16, IL1B, IL21, INPP5D, IRX2, ITGAE, ITGAL, JAM3, KDR, LCK, LCP1, LDLR, MAP3K2, MAPK10, MAPK7, MYLK, NFATC2, NFKB1, NT5E, PECAM1, PIK3R1, PLCB3, PTGES, RAC2, RAP…	69
Cellular Movement	cell movement	cell movement of mast cells	1.34E-03	CAMP, CXCL12, DEFB103A/DEFB103B, DEFB104A/DEFB104B, FYN, IL15, IL16, KIT, LYN, PIK3R1, RAC2, SELL, VEGFA	13
Cellular Movement	cell movement	cell movement of melanocytes	1.56E-03	MIA, PAX3, SPARC	3
Cellular Movement	cell movement	cell movement of prostate cancer cell lines	1.94E-03	CDH11, CXCL12, CXCR4, ESR2, FN1, FSCN1, IGF1R, IGSF8, IL15, KDR, LCP1, LGALS3, MAPK7, NDRG1, PHB, PTN, SERPINB5, SPDEF, VEGFA	19
Cellular Movement	cell movement	cell movement of epithelial cells	2.01E-03	CCL27, CDH11, CHRM4, COL17A1, CTNNA1, CXCL12, GADD45A, GSN, IFNG, IL22, KRT16, LTF, MAP3K7, MET, MIA, MYC, PAX3, PIK3R1, PTK2, PTN, SELL, SEMA6D, SERPINB5, SOCS3, SPARC, TCF3, TGFBR2	27
Cellular Movement	cell movement	cell movement of mononuclear leukocytes	2.16E-03	ADORA2A, BCL11B, CAMP, CBFB, CCL17, CCL24, CCL27, CCL3L1/CCL3L3, CD226, CD28, CD40LG, CD44, CEACAM1, CHST2, CX3CR1, CXCL12, CXCL17, CXCL3, CXCR4, DEFA5, DEFB103A/DEFB103B, ELF4, ESR2, ETS1, F11R, FN1, FYB, FYN, GATA3, HEBP1, HMGB1, HMOX1, IFNG, IGBP1, IL11RA, IL15, IL16, IL1B, IL21, INPP5D, IRX2, ITGAE, ITGAL, JAK1, JAM3, KDR, LCK, LCP1, LDLR, LGALS3, MAP3K2, MAPK10, MAPK7, MYLK, NFATC2, NFKB1, N…	81
Cellular Movement	cell movement	cell movement of phagocytes	3.16E-03	ADORA2A, ADORA3, ADRBK1, AQP9, BID, C1GALT1, CAMP, CCL17, CCL24, CCL3L1/CCL3L3, CD28, CD40LG, CD44, CEACAM1, CFB, COL17A1, CRKL, CSF3R, CX3CR1, CXCL12, CXCL17, CXCL3, CXCL5, CXCR4, DEFB103A/DEFB103B, DEFB104A/DEFB104B, EDN2, F11R, FN1, FOXA2, FYN, GSN, HEBP1, HIF1A, HMGB1, HMOX1, IFNG, IKBKB, IL11RA, IL15, IL16, IL1A, IL1B, INPP5D, ITGA1, ITGAD, ITGAL, JAK1, JAM3, KDR, KIT, LDLR, LGALS3, LRRK2, L…	91
Cellular Movement	cell movement	cell movement of granule cells	3.79E-03	BDNF, CADPS2, CAMKK2, CDK5R1, CXCL12, CXCR4, EPHB2, FOXG1, IGF1R, PLAT, SKIL	11
Cellular Movement	cell movement	cell movement of cancer cells	4.15E-03	CD44, CEACAM1, COL18A1, CSF3R, CXCL12, CXCR4, FN1, GSN, HMGB1, KDR, KLF4, LAMA5, LYN, MAP2K5, MET, MGLL, SFRP1, SIRPA, SOCS1, SPARC, SPRY2, THRB, VEGFA, WISP2	24
Cellular Movement	cell movement	cell movement of vascular endothelial cells	4.69E-03	ANPEP, COL18A1, DGKA, DKK1, FN1, LGALS3, MAP2K5, MTSS1, PROX1, PTPN11, RECK, TGFBR2, THBS2, VEGFA	14
Cellular Movement	cell movement	cell movement of granulocytes	4.70E-03	ADORA2A, ADRBK1, AQP9, C1GALT1, CAMP, CBFB, CCL17, CCL24, CCL3L1/CCL3L3, CD28, CD44, CEACAM1, CFB, COL17A1, CSF3R, CXCL12, CXCL3, CXCL5, DEFB103A/DEFB103B, EDN2, FN1, FOXA2, GSN, HMGB1, HMOX1, IFNG, IKBKB, IL15, IL16, IL1A, IL1B, IL21, INPP5D, ITGA1, ITGAD, ITGAL, JAM3, LAMA5, LGALS3, LTF, LYN, MSR1, MYLK, NCF1, PDE4B, PECAM1, PIGR, PIK3R1, PLAT, PLCB3, PRAP1, RAC2, S100A8, SELL, SERPINA1, SFRP1,…	63
Cellular Movement	migration	migration of cells	5.41E-12	ABHD2, ABR, ACSL4, ADAMTS13, ADORA2A, ADORA3, ADRBK1, AMOTL1, ANPEP, AP2M1, APBA1, AQP9, ARF4, ARHGAP24, ARRDC3, ARX, ASAP1, AURKA, BARX2, BCL11B, BCR, BDNF, BID, BMP4, C1GALT1, CADPS2, CALML3, CAMKK2, CAMP, CAPNS1, CARD10, CBFB, CCL17, CCL24, CCL27, CCL3L1/CCL3L3, CD226, CD28, CD40LG, CD44, CDH11, CDK5R1, CEACAM1, CFB, CHI3L1, CHRM4, CHST1, CHST2, CLDN7, CNTN1, COL17A1, COL18A1, CRKL, CSF3R, CSN…	339
Cellular Movement	migration	leukocyte migration	2.30E-05	ADAMTS13, ADORA2A, ADORA3, ADRBK1, AQP9, BCL11B, BCR, BID, C1GALT1, CAMP, CBFB, CCL17, CCL24, CCL27, CCL3L1/CCL3L3, CD226, CD28, CD40LG, CD44, CEACAM1, CFB, CHI3L1, CHST1, CHST2, COL17A1, CRKL, CSF3R, CTSC, CUX1, CX3CR1, CXCL12, CXCL17, CXCL3, CXCL5, CXCR4, CYP19A1, DEFA5, DEFB103A/DEFB103B, DEFB104A/DEFB104B, EDN2, ELF4, ESAM, ESR2, ETS1, F11R, FERMT3, FGF1, FN1, FOXA2, FUT8, FYB, FYN, GATA3, GG…	158
Cellular Movement	migration	migration of tumor cells	3.03E-04	CD44, CEACAM1, COL18A1, CSF3R, CX3CR1, CXCL12, CXCR4, ESR2, FN1, GRB2, GSN, HMGB1, IGF1R, KDR, KLF4, LAMA5, LGALS3, LY6D, LYN, MAP2K5, MET, MGLL, PDGFD, PLCD1, PTK2, SERPINB5, SFRP1, SIAH2, SIRPA, SLPI, SOCS1, SPARC, SPDEF, SPRY2, TFPI, THRB, VEGFA, WISP2	38
Cellular Movement	migration	migration of neurons	4.79E-04	ARX, BDNF, BMP4, CADPS2, CAMKK2, CDK5R1, CXCL12, CXCR4, EBF1, EBF2, EPHB2, ESR2, FN1, FOXG1, FYN, GATA3, GPR56, GSN, HMGB1, HOXB1, IGF1R, LHX5, LMNB1, LMX1B, MARK2, MATN2, MDGA1, MET, NDN, NKX2-1, NTRK2, PLAT, PLXNA2, POU3F2, POU4F1, PTK2, PTN, ROBO3, SEMA6A, SKIL, SLC1A3, TIAM2, TRIO, TRPC1, TUBB2B, VEGFA	46
Cellular Movement	migration	migration of mononuclear leukocytes	5.26E-04	ADORA2A, BCL11B, CAMP, CCL17, CCL24, CCL27, CCL3L1/CCL3L3, CD226, CD28, CD40LG, CD44, CEACAM1, CX3CR1, CXCL12, CXCL17, CXCL3, CXCR4, DEFA5, DEFB103A/DEFB103B, ELF4, ESR2, ETS1, F11R, FN1, FYB, FYN, GATA3, IFNG, IGBP1, IL15, IL16, IL1B, IL21, INPP5D, ITGAE, ITGAL, JAK1, JAM3, LCK, LCP1, LDLR, LGALS3, MAP3K2, MAPK10, MAPK7, MYLK, NINJ1, NT5E, PECAM1, PLCB3, RAP1GAP, RAPGEF1, RASGRP1, RGS16, RLN2, S…	66
Cellular Movement	migration	migration of tumor cell lines	7.28E-04	ACSL4, ANPEP, AP2M1, ARRDC3, AURKA, CALML3, CAMP, CARD10, CCL17, CCL27, CD44, CDH11, CLDN7, COL18A1, CRKL, CXCL12, CXCR4, DAB2, DGCR6L, DSE, EDN2, EPHB1, EPHB2, ESR2, ETS1, ETV4, FGF1, FGFR2, FLNC, FN1, FOXO3, FSCN1, FYN, GAST, HIF1A, HMOX1, HOXA4, IFNG, IGF1R, IGFBP1, IGSF8, IKBKB, IL15, IL1A, ITPR1, KDR, KLF4, LAMA5, LCK, LGALS3, LMCD1, LYN, MAP3K7, MERTK, MET, MITF, MUC1, NDRG1, NF2, NREP, OSG…	98
Cellular Movement	migration	Lymphocyte migration	1.49E-03	ADORA2A, BCL11B, CAMP, CCL17, CCL24, CCL27, CCL3L1/CCL3L3, CD226, CD28, CD40LG, CD44, CEACAM1, CX3CR1, CXCL12, CXCL3, CXCR4, DEFA5, DEFB103A/DEFB103B, ELF4, ESR2, ETS1, F11R, FN1, FYB, FYN, GATA3, IFNG, IGBP1, IL15, IL16, IL1B, IL21, INPP5D, ITGAE, ITGAL, JAM3, LCK, LCP1, LDLR, MAP3K2, MAPK10, MAPK7, MYLK, NT5E, PECAM1, PLCB3, RAP1GAP, RAPGEF1, RASGRP1, RGS16, SELL, SERP1, SERPINB3, SMPD1, SOCS1,…	59
Cellular Movement	migration	migration of granulocytes	2.03E-03	ADORA2A, C1GALT1, CAMP, CCL17, CCL24, CCL3L1/CCL3L3, CD44, CEACAM1, CXCL12, CXCL3, CXCL5, FN1, HMGB1, IFNG, IL16, IL1B, ITGAL, JAM3, LAMA5, LTF, PDE4B, PECAM1, PIGR, PIK3R1, S100A8, SELL, SIRPA, SLPI, SOCS3	29
Cellular Movement	migration	migration of embryonic cells	2.09E-03	BDNF, CAMKK2, CAPNS1, CXCL12, CYP26A1, EPHB2, FKBP4, FN1, FURIN, GDF5, HIF1A, HMGB1, ITGA1, ITGB5, LAMA5, OVOL2, PAX3, PDPK1, PTK2, SEMA3F, SEMA6D, SOX8, TCOF1	23
Cellular Movement	migration	migration of Th2 cells	2.23E-03	CCL17, CXCL12, IFNG, RGS16	4
Cellular Movement	migration	migration of hybrid cells	2.23E-03	CXCL12, IL16, LCK, VEGFA	4
Cellular Movement	migration	migration of prostate cancer cell lines	2.54E-03	CDH11, CXCL12, CXCR4, ESR2, FN1, FSCN1, IGF1R, IGSF8, IL15, KDR, LGALS3, NDRG1, PHB, PTN, SPDEF, VEGFA	16
Cellular Movement	migration	migration of central nervous system cells	2.58E-03	BDNF, BMP4, CADPS2, CAMKK2, CCL3L1/CCL3L3, CHI3L1, CTNNA2, CXCL12, CXCR4, FN1, FOXG1, IGF1R, PLAT, POU3F2, PTK2, PTN, ROBO3, SKIL, TIAM2, VEGFA	20
Cellular Movement	migration	migration of leukocyte cell lines	3.03E-03	CD44, CRKL, CXCL12, CXCL3, DEFB103A/DEFB103B, DEFB104A/DEFB104B, IL16, KIT, LCK, RAPGEF1, VEGFA	11
Cellular Movement	migration	migration of brain cells	3.52E-03	BDNF, BMP4, CADPS2, CAMKK2, CTNNA2, CXCL12, CXCR4, FN1, FOXG1, IGF1R, PLAT, POU3F2, PTK2, PTN, ROBO3, SKIL, TIAM2, VEGFA	18
Cellular Movement	migration	migration of epithelial cells	3.60E-03	CCL27, CHRM4, COL17A1, CTNNA1, CXCL12, GADD45A, IL22, KRT16, LTF, MAP3K7, MET, MIA, MYC, PAX3, PTK2, PTN, SELL, SEMA6D, SERPINB5, SOCS3, TCF3, TGFBR2	22
Cellular Movement	invasion	invasion of cells	5.70E-06	ACAT1, ACSL4, ANG, ANPEP, APEX1, ARRDC3, ASAP1, ASGR1, ATF1, AURKA, BATF3, BCR, BDNF, BMP4, CARD10, CCKBR, CD40LG, CD44, CDH11, CDK5R1, CEACAM1, CHD1, CHI3L1, CLDN7, COL18A1, CTNND2, CXCL12, CXCL17, CXCR4, DAB2, DGKA, DIAPH3, DIRAS3, DKK1, DSE, EPHB2, EPHB4, ESR2, ETS1, ETV4, FHIT, FMOD, FN1, FOLH1, FOXO3, FSCN1, FST, FURIN, FYN, GRB2, GSN, HBP1, HIF1A, HMGB1, HMOX1, IFNG, IGF1R, IKBKB, IL1B, IQS…	136
Cellular Movement	invasion	invasion of tumor cell lines	1.00E-03	ACAT1, ACSL4, APEX1, ARRDC3, ASAP1, ASGR1, ATF1, AURKA, BATF3, BDNF, BMP4, CARD10, CCKBR, CD40LG, CD44, CDH11, CDK5R1, CLDN7, COL18A1, CXCL12, CXCR4, DAB2, DGKA, DIAPH3, DIRAS3, DKK1, DSE, EPHB2, EPHB4, ESR2, ETS1, ETV4, FHIT, FN1, FOLH1, FSCN1, FURIN, HBP1, HIF1A, HMGB1, HMOX1, IFNG, IGF1R, JAM3, KLF4, LAMA5, LCP1, LGALS3, LIMK2, LYN, MET, MIA, mir-138, MITF, MMP16, MUC1, NDRG1, NF2, NFAT5, NFAT…	91
Cellular Movement	recruitment	recruitment of blood cells	1.94E-05	ADAMTS13, ADORA3, BDNF, CAMP, CCL17, CCL24, CCL27, CCL3L1/CCL3L3, CD28, CD40LG, CD44, CHI3L1, COL17A1, CTSC, CX3CR1, CXCL12, CXCL3, CXCR4, ETS1, FN1, FOXA2, FUT8, GGT5, GP1BA, GSN, HIF1A, HMGB1, HMOX1, IFNG, IKBKB, IL15, IL16, IL1A, IL1B, IL21, IL22, INPP5D, IRF3, IRF5, ITGAE, KDM6B, KDR, LGALS3, LTF, LYN, MMP28, MUC1, MYO9B, NOS1, PDE4B, PIK3R1, PTN, SELL, SFRP1, SLPI, SOCS1, TFPI, TGFBR2, THBS2…	63
Cellular Movement	recruitment	recruitment of leukocytes	4.37E-05	ADAMTS13, ADORA3, CAMP, CCL17, CCL24, CCL27, CCL3L1/CCL3L3, CD28, CD40LG, CD44, CHI3L1, COL17A1, CTSC, CX3CR1, CXCL12, CXCL3, CXCR4, ETS1, FN1, FOXA2, FUT8, GGT5, GP1BA, GSN, HIF1A, HMGB1, HMOX1, IFNG, IKBKB, IL15, IL16, IL1A, IL1B, IL21, IL22, INPP5D, IRF3, IRF5, ITGAE, KDM6B, KDR, LGALS3, LTF, LYN, MMP28, MUC1, MYO9B, NOS1, PDE4B, PIK3R1, PTN, SELL, SFRP1, SLPI, SOCS1, TFPI, TGFBR2, THBS2, TLR3…	61
Cellular Movement	recruitment	recruitment of cells	9.91E-05	ADAMTS13, ADORA3, BDNF, CAMP, CCL17, CCL24, CCL27, CCL3L1/CCL3L3, CD28, CD40LG, CD44, CHI3L1, COL17A1, CTSC, CX3CR1, CXCL12, CXCL3, CXCR4, ETS1, FN1, FOXA2, FUT8, GGT5, GP1BA, GSN, HIF1A, HMGB1, HMOX1, IFNG, IKBKB, IL15, IL16, IL1A, IL1B, IL21, IL22, INPP5D, IRF3, IRF5, ITGAE, KDM6B, KDR, LGALS3, LTF, LYN, MMP28, MUC1, MYO9B, NOS1, PDE4B, PIK3R1, PTHLH, PTK2, PTN, SELL, SFRP1, SLPI, SOCS1, TFPI, …	65
Cellular Movement	recruitment	recruitment of phagocytes	4.08E-04	ADAMTS13, ADORA3, CAMP, CCL3L1/CCL3L3, CD28, CD40LG, CD44, CHI3L1, COL17A1, CTSC, CX3CR1, CXCL12, CXCL3, ETS1, FOXA2, FUT8, GGT5, GP1BA, GSN, HMGB1, IFNG, IKBKB, IL1A, IL1B, IL21, IL22, INPP5D, IRF3, IRF5, KDR, LGALS3, LTF, MMP28, MUC1, MYO9B, PDE4B, PTN, SELL, SFRP1, SLPI, TFPI, TGFBR2, THBS2, VDR	44
Cellular Movement	homing	homing of cells	7.92E-05	ADORA2A, ADORA3, ADRBK1, AQP9, BCR, BDNF, BMP4, CAMP, CCL17, CCL24, CCL27, CCL3L1/CCL3L3, CD28, CD40LG, CD44, CEACAM1, CHST2, CRKL, CSF3R, CX3CR1, CXCL12, CXCL3, CXCL5, CXCR4, DEFA5, DEFB103A/DEFB103B, DEFB104A/DEFB104B, DGKA, EDN2, ELF4, EPHB1, EPHB2, ETV4, FN1, FYB, FYN, GATA3, GRB2, GSN, HEBP1, HMGB1, HRH4, IFNG, IKBKB, IL15, IL16, IL1A, IL1B, IL21, INPP5D, ITGA1, ITGAE, ITGAL, JAM3, KDR, KIT,…	101
Cellular Movement	homing	homing	1.88E-04	ADORA2A, ADORA3, ADRBK1, AQP9, BCR, BDNF, BMP4, CAMP, CCL17, CCL24, CCL27, CCL3L1/CCL3L3, CD28, CD40LG, CD44, CEACAM1, CHST2, CRKL, CSF3R, CX3CR1, CXCL12, CXCL3, CXCL5, CXCR4, DEFA5, DEFB103A/DEFB103B, DEFB104A/DEFB104B, DGKA, EDN2, ELF4, EPHB1, EPHB2, ETV4, FN1, FYB, FYN, GATA3, GRB2, GSN, HEBP1, HMGB1, HRH4, IFNG, IKBKB, IL15, IL16, IL1A, IL1B, IL21, INPP5D, ITGA1, ITGAE, ITGAL, JAM3, KDR, KIT,…	102
Cellular Movement	homing	homing of leukocytes	4.15E-04	ADORA2A, ADORA3, AQP9, CAMP, CCL17, CCL24, CCL27, CCL3L1/CCL3L3, CD28, CD40LG, CD44, CHST2, CSF3R, CX3CR1, CXCL12, CXCL3, CXCL5, CXCR4, DEFB103A/DEFB103B, DEFB104A/DEFB104B, EDN2, ELF4, FN1, FYB, FYN, GATA3, GSN, HEBP1, HMGB1, IFNG, IKBKB, IL15, IL16, IL1A, IL1B, IL21, INPP5D, ITGA1, ITGAE, ITGAL, JAM3, KDR, LCP1, LDLR, LGALS3, LRRK2, LYN, MYLK, MYO9B, OPRD1, PDE4B, PIGR, PON2, PRAP1, PTGES, PTN,…	70
Cellular Movement	influx	influx of cells	1.86E-04	CD40LG, CD44, CTSC, CX3CR1, CXCL3, CXCL5, CYP19A1, HMGB1, IFNG, IL1B, IL21, IRAK3, MAPK10, MSR1, PLAT, PTHLH, SERPINA1, STIM1, TRPC1	19
Cellular Movement	chemotaxis	chemotaxis of cells	2.02E-04	ADORA2A, ADORA3, ADRBK1, AQP9, BCR, BDNF, BMP4, CAMP, CCL17, CCL24, CCL27, CCL3L1/CCL3L3, CD28, CD40LG, CD44, CEACAM1, CSF3R, CX3CR1, CXCL12, CXCL3, CXCL5, CXCR4, DEFA5, DEFB103A/DEFB103B, DEFB104A/DEFB104B, DGKA, EDN2, EPHB1, EPHB2, ETV4, FN1, FYN, GRB2, GSN, HEBP1, HMGB1, HRH4, IFNG, IKBKB, IL15, IL16, IL1A, IL1B, IL21, INPP5D, ITGA1, ITGAL, JAM3, KDR, KIT, LCK, LCP1, LDLR, LGALS3, LRRK2, LYN, …	94
Cellular Movement	chemotaxis	chemotaxis	3.40E-04	ADORA2A, ADORA3, ADRBK1, AQP9, BCR, BDNF, BMP4, CAMP, CCL17, CCL24, CCL27, CCL3L1/CCL3L3, CD28, CD40LG, CD44, CEACAM1, CSF3R, CX3CR1, CXCL12, CXCL3, CXCL5, CXCR4, DEFA5, DEFB103A/DEFB103B, DEFB104A/DEFB104B, DGKA, EDN2, EPHB1, EPHB2, ETV4, FN1, FYN, GRB2, GSN, HEBP1, HMGB1, HRH4, IFNG, IKBKB, IL15, IL16, IL1A, IL1B, IL21, INPP5D, ITGA1, ITGAL, JAM3, KDR, KIT, LCK, LCP1, LDLR, LGALS3, LRRK2, LYN, …	96
Cellular Movement	chemotaxis	chemotaxis of leukocytes	1.51E-03	ADORA2A, ADORA3, AQP9, CAMP, CCL17, CCL24, CCL27, CCL3L1/CCL3L3, CD28, CD40LG, CSF3R, CX3CR1, CXCL12, CXCL3, CXCL5, CXCR4, DEFB103A/DEFB103B, DEFB104A/DEFB104B, EDN2, FN1, FYN, GSN, HEBP1, HMGB1, IFNG, IKBKB, IL15, IL16, IL1A, IL1B, IL21, INPP5D, ITGA1, ITGAL, JAM3, KDR, LCP1, LDLR, LGALS3, LRRK2, LYN, MYLK, MYO9B, OPRD1, PDE4B, PIGR, PON2, PRAP1, PTGES, PTN, RAC2, RAP1GAP, REL, S100A8, SELL, SER…	64
Cellular Movement	chemotaxis	chemotaxis of brain cells	2.01E-03	BDNF, CXCL12, CXCR4, EPHB2, ROBO2, SEMA3F	6
Cellular Movement	chemotaxis	chemotaxis of granule cells	2.23E-03	BDNF, CXCL12, CXCR4, EPHB2	4
Cellular Movement	chemotaxis	chemotaxis of endothelial cells	3.10E-03	CAMP, CCL24, CEACAM1, CXCL12, CXCR4, DGKA, HMGB1, KDR, LGALS3, PROX1, PTPN11, THBS2, VEGFA	13
Cellular Movement	chemotaxis	chemotaxis of phagocytes	4.43E-03	ADORA2A, ADORA3, AQP9, CAMP, CCL17, CCL24, CCL3L1/CCL3L3, CD28, CD40LG, CSF3R, CX3CR1, CXCL12, CXCL3, CXCL5, CXCR4, DEFB103A/DEFB103B, DEFB104A/DEFB104B, EDN2, FYN, GSN, HEBP1, HMGB1, IFNG, IKBKB, IL16, IL1A, IL1B, INPP5D, ITGA1, ITGAL, JAM3, LDLR, LGALS3, LRRK2, LYN, MYO9B, OPRD1, PDE4B, PIGR, PON2, PTGES, PTN, RAC2, REL, S100A8, SELL, SERPINA1, SLPI, SPI1, THBS2, TRPV2, VEGFA	52
Cellular Movement	chemotaxis	chemotaxis of neurons	4.77E-03	BDNF, CXCL12, CXCR4, EPHB2, ROBO2, SEMA3F	6
Cellular Movement	emigration	emigration of cells	3.85E-04	C1GALT1, CCL17, CD44, CXCL12, CXCL3, CXCR4, F11R, GSN, IL1B, JAM3, LAMA5, PECAM1, SELL, SIRPA	14
Cellular Movement	emigration	emigration of leukocytes	2.80E-03	C1GALT1, CCL17, CD44, CXCL12, CXCL3, CXCR4, F11R, IL1B, JAM3, LAMA5, SELL, SIRPA	12
Cellular Movement	mobilization	mobilization of cells	5.34E-04	CCL3L1/CCL3L3, CSF3R, CX3CR1, CXCL12, CXCL3, CXCR4, DEFA5, DLL4, F11R, FLT3, IFNG, IL1B, KDR, KIT, SELL, SERPINA1, SERPINB5, SOCS3, TNFRSF11B, VEGFA	20
Cellular Movement	mobilization	mobilization of hematopoietic progenitor cells	3.21E-03	CSF3R, CXCL12, CXCL3, CXCR4, FLT3, KIT, SELL, SERPINA1, TNFRSF11B, VEGFA	10
Cellular Movement	extravasation	extravasation of cells	8.40E-04	BMPER, CCL17, CCL27, CCL3L1/CCL3L3, CD44, CXCL12, CXCR4, ESAM, IL1B, ITGA1, ITGAL, LDLR, MIA, PECAM1, RAP1GAP, SELL	16
Cellular Movement	extravasation	extravasation of tumor cell lines	2.23E-03	CXCL12, CXCR4, MIA, RAP1GAP	4
Cellular Movement	transmigration	transmigration of leukocytes	1.47E-03	ADORA2A, CCL24, CCL3L1/CCL3L3, CD28, CD40LG, CD44, CXCL12, CXCL3, CXCL5, CXCR4, F11R, FERMT3, FN1, IFNG, IL1B, ITGAL, JAM3, LDLR, PECAM1, PIGR, SELL, SIRPA, SLPI, SOCS3, TRIO, VEGFA	26
Cellular Movement	transmigration	transmigration of hematopoietic progenitor cells	1.56E-03	CD28, CXCL12, PECAM1	3
Cellular Movement	transmigration	transmigration of cells	1.63E-03	ADORA2A, CCL24, CCL3L1/CCL3L3, CD28, CD40LG, CD44, CX3CR1, CXCL12, CXCL3, CXCL5, CXCR4, F11R, FERMT3, FN1, IFNG, IL1B, ITGAL, JAM3, LDLR, PECAM1, PIGR, RAP1GAP, SELL, SIAH2, SIRPA, SLPI, SOCS3, TRIO, VEGFA	29
Cellular Movement	beat	beat of cardiomyocytes	1.56E-03	CHRM2, IL1B, NSF	3
Cellular Movement	infiltration	infiltration	1.58E-03	ADORA2A, ADRBK1, BCL11B, BID, CAV3, CBFB, CCL3L1/CCL3L3, CD40LG, CD44, CFB, COL17A1, COL2A1, CUX1, CXCL12, CXCL3, CYP19A1, E2F2, ESR2, ETS1, FGL2, FN1, FOXA2, FST, HIF1A, HMGB1, HMOX1, IFNG, IKBKB, IL11RA, IL15, IL16, IL1A, IL1B, IL21, INPP5D, IRF8, IRX2, ITGAD, ITGAL, JAM3, KDR, LDLR, LGALS3, LTF, MC4R, MIR17HG, MSR1, MYLK, NCF1, NFATC2, NFKB1, NINJ1, NR3C2, PIK3R1, PLAT, PLCB3, PTGES, PTN, RAC2…	70
Cellular Movement	infiltration	infiltration of cells	1.71E-03	ADORA2A, ADRBK1, BCL11B, BID, CAV3, CBFB, CCL3L1/CCL3L3, CD40LG, CD44, CFB, COL17A1, COL2A1, CUX1, CXCL12, CXCL3, CYP19A1, E2F2, ESR2, ETS1, FGL2, FN1, FOXA2, FST, HIF1A, HMGB1, HMOX1, IFNG, IKBKB, IL11RA, IL15, IL16, IL1A, IL1B, IL21, INPP5D, IRF8, IRX2, ITGAD, ITGAL, JAM3, KDR, LDLR, LGALS3, LTF, MC4R, MIR17HG, MSR1, MYLK, NCF1, NFATC2, NFKB1, NINJ1, NR3C2, PIK3R1, PLAT, PLCB3, PTGES, PTN, RAC2…	69
Cellular Movement	guidance	guidance of axons	2.24E-03	ABLIM1, ANK3, ARX, BDNF, CDK5R1, CNTN1, CNTN4, CXCL12, CXCR4, EPHB1, EPHB2, ETV4, FOXD1, GATA3, GLI2, LAMB2, LHX5, MATN2, NKX2-1, NR4A3, NTRK1, PDIA3, PLXNA2, PTK2, RND1, ROBO2, ROBO3, SEMA3F, SEMA6A, SEMA6C, VAX2	31
Cellular Assembly and Organization	organization	organization of cytoplasm	8.64E-10	ABR, ACAP1, ADORA2A, ADRA1B, ADRBK1, AKTIP, AMIGO1, ANPEP, AQP5, ARFIP2, ARHGAP24, ARHGAP6, ARHGEF18, ARHGEF2, ASAP1, BCL11B, BCR, BDNF, BHLHA15, BMP4, C1QA, CACNA1F, CACNA1S, CALML3, CAPNS1, CAV3, CCL24, CCL27, CD40LG, CD44, CDC42BPB, CDK5R1, CENPF, CENPJ, CHD3, CLVS1, CNTN1, CNTN4, COG2, COX10, CRHR2, CRIP1, CRKL, CTNNA2, CTNND2, CXCL12, CXCR4, CYP19A1, DFNB31, DIAPH3, DLGAP2, DLL4, DNM3, DOCK7…	256
Cellular Assembly and Organization	organization	organization of cytoskeleton	7.38E-09	ABR, ACAP1, ADORA2A, ADRA1B, ADRBK1, AMIGO1, ANPEP, AQP5, ARFIP2, ARHGAP24, ARHGAP6, ARHGEF18, ARHGEF2, ASAP1, BCL11B, BCR, BDNF, BMP4, C1QA, CACNA1F, CALML3, CAPNS1, CAV3, CCL24, CCL27, CD40LG, CD44, CDC42BPB, CDK5R1, CENPF, CENPJ, CNTN1, CNTN4, CRHR2, CRIP1, CRKL, CTNNA2, CTNND2, CXCL12, CXCR4, CYP19A1, DFNB31, DIAPH3, DLGAP2, DLL4, DNM3, DOCK7, DSCAM, DSP, DUSP9, DVL2, EDN2, EML2, EPB41, EPHA3…	231
Cellular Assembly and Organization	organization	microtubule dynamics	2.72E-07	ACAP1, ADORA2A, AMIGO1, ANPEP, AQP5, ARFIP2, ARHGAP24, ARHGEF2, ASAP1, BCL11B, BDNF, BMP4, C1QA, CACNA1F, CALML3, CAPNS1, CAV3, CD40LG, CD44, CDC42BPB, CDK5R1, CENPF, CENPJ, CNTN1, CNTN4, CRIP1, CRKL, CTNNA2, CTNND2, CXCL12, CXCR4, CYP19A1, DFNB31, DIAPH3, DLGAP2, DLL4, DNM3, DOCK7, DSCAM, DSP, DUSP9, DVL2, EDN2, EML2, EPB41, EPHA3, EPHB1, EPHB2, ETV4, EXOC7, FERMT3, FGD3, FGF1, FGFR2, FHIT, FKBP…	196
Cellular Assembly and Organization	organization	organization of organelle	1.01E-03	AKTIP, ANK3, ARFIP2, ARHGAP6, ARHGEF2, ATP2B2, BHLHA15, CACNA1S, CAV3, CD28, CD40LG, CD44, CENPF, CHD3, CLVS1, COG2, COL1A2, COL2A1, COL5A1, COX10, CRHR2, CTNNA1, DPT, DSP, EPB41, FAT1, FN1, FSD1, HAUS7, IFT46, KIFC3, KRT17, LAMB2, LCP1, LIMK2, LMX1B, LONP1, MAP2K5, MARK4, MFAP5, MFN2, MTSS1, MYC, NCK2, NEFH, NLGN1, NLGN2, NRF1, NUMBL, NUP133, PDGFD, PEX10, PEX12, PEX6, PLK1, PPP1R12A, PPP1R9A, P…	82
Cellular Assembly and Organization	organization	organization of plasma membrane	4.11E-03	ANK3, ARFIP2, ATP2B2, CAV3, CD28, CD44, CTNNA1, DSP, LAMB2, NLGN1, NLGN2, NUMBL, RAB8B, SERP1, SMPD1, SPTB, VCL	17
Cellular Assembly and Organization	formation	formation of actin stress fibers	9.57E-06	ADORA2A, AKAP1, AKAP13, ARHGAP6, ARHGEF10, ARHGEF2, BDKRB2, CBFB, CD44, CDC42BPB, CDH11, CHRM1, COL18A1, CXCL12, DAB2, DIAPH3, DIRAS3, FGF1, FN1, FYN, GNG12, GNG2, GNG5, GPR4, GPR65, IKBKB, IL1A, INPP5K, KANK3, KDR, LIMK2, LMCD1, MYLK, NF2, NPPA, PITPNM1, PLAT, PTK2, PTPN11, RND1, SDC4, SIRPA, SORBS1, SORBS3, SPARC, SPRY2, TESK1, TRPC6, VEGFA, ZYX	50
Cellular Assembly and Organization	formation	formation of cytoskeleton	1.01E-05	ADORA2A, AKAP1, AKAP13, AQP5, ARHGAP6, ARHGEF10, ARHGEF2, BDKRB2, CAV3, CBFB, CCL24, CD44, CDC42BPB, CDH11, CENPF, CENPJ, CHRM1, COL18A1, CXCL12, DAB2, DIAPH3, DIRAS3, DMD, FGF1, FHIT, FKBP4, FN1, FYN, GDA, GNG12, GNG2, GNG5, GPR4, GPR65, GRB2, GSN, IKBKB, IL1A, IL1B, INPP5K, KANK3, KDR, LIMK2, LMCD1, MTSS1, MYC, MYLK, NCK2, NEFH, NF2, NPPA, PITPNM1, PLAT, PRKCH, PTK2, PTPN11, RASSF1, RND1, SDC4,…	72
Cellular Assembly and Organization	formation	formation of actin filaments	2.22E-05	ADORA2A, AKAP1, AKAP13, ARHGAP6, ARHGEF10, ARHGEF2, BDKRB2, CBFB, CCL24, CD44, CDC42BPB, CDH11, CHRM1, COL18A1, CXCL12, DAB2, DIAPH3, DIRAS3, FGF1, FN1, FYN, GNG12, GNG2, GNG5, GPR4, GPR65, GRB2, GSN, IKBKB, IL1A, IL1B, INPP5K, KANK3, KDR, LIMK2, LMCD1, MTSS1, MYLK, NCK2, NF2, NPPA, PITPNM1, PLAT, PTK2, PTPN11, RND1, SDC4, SIRPA, SORBS1, SORBS3, SPARC, SPRY2, TESK1, TGFBR2, TRPC6, UCN2, VEGFA, WA…	59
Cellular Assembly and Organization	formation	formation of filaments	2.53E-05	ADAMTSL4, ADORA2A, AKAP1, AKAP13, APBA2, AQP5, ARHGAP6, ARHGEF10, ARHGEF2, BDKRB2, CAV3, CBFB, CCL24, CD44, CDC42BPB, CDH11, CENPF, CENPJ, CHRM1, COL18A1, COL5A1, CXCL12, DAB2, DIAPH3, DIRAS3, FGF1, FHIT, FKBP4, FN1, FYN, GDA, GNG12, GNG2, GNG5, GPR4, GPR65, GRB2, GSN, IKBKB, IL1A, IL1B, INPP5K, KANK3, KDR, LIMK2, LMCD1, MTSS1, MYLK, NCK2, NEFH, NF2, NPPA, PITPNM1, PLAT, PRKCH, PROX1, PTK2, PTPN1…	77
Cellular Assembly and Organization	formation	formation of cellular protrusions	3.79E-05	ACAP1, ADORA2A, AMIGO1, ANPEP, ARFIP2, ARHGAP24, ASAP1, BCL11B, BDNF, CACNA1F, CAPNS1, CD44, CDC42BPB, CDK5R1, CNTN1, CNTN4, CRIP1, CRKL, CTNNA2, CTNND2, CXCL12, CXCR4, CYP19A1, DIAPH3, DLGAP2, DNM3, DOCK7, DSCAM, EPHB1, EPHB2, ETV4, EXOC7, FERMT3, FGD3, FGF1, FGFR2, FN1, FYN, GDA, GDPD5, GFRA2, GRASP, GRIN1, HMGB1, IFNG, IFT20, IGF1R, IL11RA, IL1B, ITGA1, ITPR1, KDR, KIF23, KIT, LAMA5, LCP1, LIM…	136
Cellular Assembly and Organization	formation	formation of plasma membrane projections	6.10E-04	ADORA2A, AMIGO1, ARHGAP24, BCL11B, BDNF, CACNA1F, CD44, CDK5R1, CNTN1, CNTN4, CRIP1, CTNNA2, CTNND2, CXCL12, CYP19A1, DLGAP2, DOCK7, DSCAM, EPHB1, EPHB2, ETV4, EXOC7, FGFR2, FYN, GDA, GDPD5, GFRA2, GRASP, GRIN1, HMGB1, IFNG, IGF1R, IL11RA, IL1B, ITGA1, ITPR1, KDR, KIF23, LMX1B, LRRC7, LYN, MAGI2, MARK2, MATN2, MET, METRN, MFN2, NDN, NEFH, NEU4, NEUROD1, NFKB1, NOS1, NTNG1, NTNG2, NTRK1, NTRK2, NU…	93
Cellular Assembly and Organization	formation	formation of flagella	2.78E-03	EGR4, IFT46, MKKS, PIP5K1A, PLA2G3, PMS2, PRSS21	7
Cellular Assembly and Organization	formation	formation of focal adhesions	3.33E-03	ACTN1, ARHGAP6, CDC42BPB, COL18A1, CRKL, DSE, EPHA3, FN1, GNG12, GNG2, GNG5, KDR, MACF1, MSR1, NSF, PDPK1, PTK2, PTPN11, RAP1GAP, RND1, SDC4, SORBS1, SPRY2, TAOK2, TESK1, VEGFA	26
Cellular Assembly and Organization	axonogenesis	axonogenesis	1.68E-05	AMIGO1, BCL11B, BDNF, CACNA1F, CNTN4, CTNNA2, CXCL12, DOCK7, EPHB2, ETV4, FGFR2, GRASP, GRIN1, IGF1R, IL11RA, NDN, NEFH, NTNG1, NTNG2, NTRK1, NTRK2, NUMBL, PALM, PARD6B, PDIA3, PICALM, PIP5K1A, PLAT, POU3F1, POU3F2, POU4F1, PTK2, PTPN11, PTPRE, RAB3A, RHOG, ROBO3, ROR1, ROR2, SKIL, SLITRK1, SLITRK5, VAX2	43
Cellular Assembly and Organization	fibrogenesis	fibrogenesis	2.01E-05	ADAMTSL4, ADORA2A, AKAP1, AKAP13, APBA2, AQP5, ARHGAP6, ARHGEF10, ARHGEF2, BDKRB2, CAV3, CBFB, CCL24, CD44, CDC42BPB, CDH11, CENPF, CENPJ, CHRM1, COL18A1, COL5A1, CXCL12, DAB2, DIAPH3, DIRAS3, FGF1, FHIT, FKBP4, FN1, FYN, GDA, GNG12, GNG2, GNG5, GPR4, GPR65, GRB2, GSN, HIF1A, IFNG, IKBKB, IL1A, IL1B, INPP5K, KANK3, KDR, LIMK2, LMCD1, MTSS1, MYLK, NCK2, NEFH, NF2, NPPA, PITPNM1, PLAT, PRKCH, PROX1…	79
Cellular Assembly and Organization	development	development of cytoplasm	3.16E-05	ADORA2A, AKAP1, AKAP13, ANG, AQP5, ARHGAP6, ARHGEF10, ARHGEF2, BDKRB2, CAV3, CBFB, CCL24, CD44, CDC42BPB, CDH11, CENPF, CENPJ, CHRM1, COL18A1, CXCL12, DAB2, DIAPH3, DIRAS3, DMD, EHD4, FGF1, FHIT, FKBP4, FN1, FYN, GDA, GNG12, GNG2, GNG5, GPR4, GPR65, GRB2, GSN, IKBKB, IL1A, IL1B, INPP5K, KANK3, KDR, LIMK2, LMCD1, MTSS1, MYC, MYLK, NCK2, NEFH, NF2, NPPA, NTRK1, NTRK2, PEX10, PEX26, PEX6, PITPNM1, P…	83
Cellular Assembly and Organization	quantity	quantity of cellular protrusions	9.06E-04	BDNF, BMP4, CALML3, CDK5R1, CXCL12, CXCR4, DFNB31, DIAPH3, DLL4, FN1, FSCN1, FYN, GFRA2, GJC2, GSN, HOXA4, KATNB1, MAPK10, MIA, MTSS1, MYL2, NEFH, NTRK2, PALM, PTK2, SMARCE1, SOD1, TPM3, VEGFA	29
Cellular Assembly and Organization	quantity	quantity of filopodia	1.44E-03	CALML3, DIAPH3, DLL4, FSCN1, GSN, HOXA4, MTSS1, MYL2, NTRK2, PALM	10
Cellular Assembly and Organization	quantity	quantity of nucleus	4.69E-03	AURKA, CENPC1, HCFC1, INPP5D, INPP5K, LDLR, MSR1, MYC, NFATC2, PLK1, VEGFA	11
Cellular Assembly and Organization	neuritogenesis	neuritogenesis	1.11E-03	ADORA2A, AMIGO1, BCL11B, BDNF, CACNA1F, CD44, CDK5R1, CNTN1, CNTN4, CRIP1, CTNNA2, CTNND2, CXCL12, CYP19A1, DLGAP2, DOCK7, DSCAM, EPHB1, EPHB2, ETV4, FGFR2, FYN, GDA, GDPD5, GFRA2, GRASP, GRIN1, HMGB1, IFNG, IGF1R, IL11RA, IL1B, ITGA1, ITPR1, KDR, KIF23, LRRC7, LYN, MAGI2, MATN2, MET, MFN2, NDN, NEFH, NEUROD1, NFKB1, NOS1, NTNG1, NTNG2, NTRK1, NTRK2, NUMBL, PALM, PARD6B, PDIA3, PIAS2, PICALM, PIP…	83
Cellular Assembly and Organization	morphogenesis	morphogenesis of neurites	1.85E-03	ADORA2A, BDNF, CACNA1F, CD44, CDK5R1, CNTN1, CNTN4, CRIP1, CTNNA2, CTNND2, CXCL12, CYP19A1, DLGAP2, DOCK7, DSCAM, EPHB1, EPHB2, ETV4, FYN, GDA, GDPD5, GRASP, GRIN1, HMGB1, IFNG, IGF1R, IL1B, ITGA1, ITPR1, KDR, LRRC7, LYN, MAGI2, MATN2, MET, MFN2, NEFH, NEUROD1, NFKB1, NOS1, NTRK1, NTRK2, NUMBL, PALM, PDIA3, PIAS2, PICALM, PIP5K1A, PLAT, PPP1R9A, PTPRM, RHOG, RND1, ROBO2, ROR1, ROR2, SKIL, STX3	58
Cellular Assembly and Organization	generation	generation of filaments	4.28E-03	ACAT1, COL2A1, CYP19A1, DIAPH3, PRL, RAC2, SFRP1, VEGFA	8
Cellular Function and Maintenance	organization	organization of cytoplasm	8.64E-10	ABR, ACAP1, ADORA2A, ADRA1B, ADRBK1, AKTIP, AMIGO1, ANPEP, AQP5, ARFIP2, ARHGAP24, ARHGAP6, ARHGEF18, ARHGEF2, ASAP1, BCL11B, BCR, BDNF, BHLHA15, BMP4, C1QA, CACNA1F, CACNA1S, CALML3, CAPNS1, CAV3, CCL24, CCL27, CD40LG, CD44, CDC42BPB, CDK5R1, CENPF, CENPJ, CHD3, CLVS1, CNTN1, CNTN4, COG2, COX10, CRHR2, CRIP1, CRKL, CTNNA2, CTNND2, CXCL12, CXCR4, CYP19A1, DFNB31, DIAPH3, DLGAP2, DLL4, DNM3, DOCK7…	256
Cellular Function and Maintenance	organization	organization of cytoskeleton	7.38E-09	ABR, ACAP1, ADORA2A, ADRA1B, ADRBK1, AMIGO1, ANPEP, AQP5, ARFIP2, ARHGAP24, ARHGAP6, ARHGEF18, ARHGEF2, ASAP1, BCL11B, BCR, BDNF, BMP4, C1QA, CACNA1F, CALML3, CAPNS1, CAV3, CCL24, CCL27, CD40LG, CD44, CDC42BPB, CDK5R1, CENPF, CENPJ, CNTN1, CNTN4, CRHR2, CRIP1, CRKL, CTNNA2, CTNND2, CXCL12, CXCR4, CYP19A1, DFNB31, DIAPH3, DLGAP2, DLL4, DNM3, DOCK7, DSCAM, DSP, DUSP9, DVL2, EDN2, EML2, EPB41, EPHA3…	231
Cellular Function and Maintenance	organization	microtubule dynamics	2.72E-07	ACAP1, ADORA2A, AMIGO1, ANPEP, AQP5, ARFIP2, ARHGAP24, ARHGEF2, ASAP1, BCL11B, BDNF, BMP4, C1QA, CACNA1F, CALML3, CAPNS1, CAV3, CD40LG, CD44, CDC42BPB, CDK5R1, CENPF, CENPJ, CNTN1, CNTN4, CRIP1, CRKL, CTNNA2, CTNND2, CXCL12, CXCR4, CYP19A1, DFNB31, DIAPH3, DLGAP2, DLL4, DNM3, DOCK7, DSCAM, DSP, DUSP9, DVL2, EDN2, EML2, EPB41, EPHA3, EPHB1, EPHB2, ETV4, EXOC7, FERMT3, FGD3, FGF1, FGFR2, FHIT, FKBP…	196
Cellular Function and Maintenance	homeostasis	cellular homeostasis	4.47E-06	ACAP1, ADORA2A, ADRA1B, ADRBK1, AGA, AMBRA1, AMOTL1, ANK2, ANXA7, AP3D1, AQP5, ATG10, ATP2B2, BAD, BARD1, BCAP31, BCL11B, BCR, BHLHA15, BID, BIK, BMP4, C12orf5, CACNA1C, CACNA1D, CACNA1F, CADPS2, CAMKK2, CAMP, CAPNS1, CARD11, CAV3, CBFB, CCKBR, CCL17, CCL24, CCL3L1/CCL3L3, CD101, CD226, CD28, CD40LG, CD8B, CDK5R1, CEACAM1, CHRM1, CHRM2, CHRM4, CHRNG, CLDN2, CPS1, CR1L, CRHR2, CUX1, CXCL12, CXCL3,…	246
Cellular Function and Maintenance	homeostasis	homeostasis of leukocytes	1.87E-03	AP3D1, BAD, BCL11B, BCR, BIK, BMP4, CARD11, CBFB, CD226, CD28, CD40LG, CD8B, CR1L, CUX1, CXCR4, DGKA, DKK1, DLL4, E2F1, E2F2, ELF4, EOMES, EPHA3, ETS1, FLT3, FOXO3, FYN, GATA2, GATA3, GFI1, GFI1B, GRAP2, GRB2, HIF1A, HMGB1, IFNAR2, IFNG, IFNK, IGF1R, IKBKB, IL11RA, IL15, IL1A, IL1B, IL21, IRF3, IRF5, IRF8, ITGAL, JAK1, JAM3, KDR, KIT, KLF4, LCK, LMO1, LMO2, LONP1, LYN, MAP2K3, MAP3K7, MERTK, MIR1…	96
Cellular Function and Maintenance	homeostasis	homeostasis of D-glucose	1.92E-03	ACAP1, ADRA1B, BAD, BHLHA15, CACNA1C, CADPS2, CAMKK2, CAV3, CCKBR, CEACAM1, CRHR2, CYP19A1, FABP1, FOXA2, FOXO3, GPRC6A, HADH, HIF1A, INPP5K, LDLR, MARK2, MC2R, MC4R, MET, MTNR1B, NCOR2, NEUROD1, PDK4, PFKM, PIK3R1, PTPN11, SIK3, SORBS1, SOX4, THRA	35
Cellular Function and Maintenance	formation	formation of actin stress fibers	9.57E-06	ADORA2A, AKAP1, AKAP13, ARHGAP6, ARHGEF10, ARHGEF2, BDKRB2, CBFB, CD44, CDC42BPB, CDH11, CHRM1, COL18A1, CXCL12, DAB2, DIAPH3, DIRAS3, FGF1, FN1, FYN, GNG12, GNG2, GNG5, GPR4, GPR65, IKBKB, IL1A, INPP5K, KANK3, KDR, LIMK2, LMCD1, MYLK, NF2, NPPA, PITPNM1, PLAT, PTK2, PTPN11, RND1, SDC4, SIRPA, SORBS1, SORBS3, SPARC, SPRY2, TESK1, TRPC6, VEGFA, ZYX	50
Cellular Function and Maintenance	formation	formation of actin filaments	2.22E-05	ADORA2A, AKAP1, AKAP13, ARHGAP6, ARHGEF10, ARHGEF2, BDKRB2, CBFB, CCL24, CD44, CDC42BPB, CDH11, CHRM1, COL18A1, CXCL12, DAB2, DIAPH3, DIRAS3, FGF1, FN1, FYN, GNG12, GNG2, GNG5, GPR4, GPR65, GRB2, GSN, IKBKB, IL1A, IL1B, INPP5K, KANK3, KDR, LIMK2, LMCD1, MTSS1, MYLK, NCK2, NF2, NPPA, PITPNM1, PLAT, PTK2, PTPN11, RND1, SDC4, SIRPA, SORBS1, SORBS3, SPARC, SPRY2, TESK1, TGFBR2, TRPC6, UCN2, VEGFA, WA…	59
Cellular Function and Maintenance	formation	formation of cellular protrusions	3.79E-05	ACAP1, ADORA2A, AMIGO1, ANPEP, ARFIP2, ARHGAP24, ASAP1, BCL11B, BDNF, CACNA1F, CAPNS1, CD44, CDC42BPB, CDK5R1, CNTN1, CNTN4, CRIP1, CRKL, CTNNA2, CTNND2, CXCL12, CXCR4, CYP19A1, DIAPH3, DLGAP2, DNM3, DOCK7, DSCAM, EPHB1, EPHB2, ETV4, EXOC7, FERMT3, FGD3, FGF1, FGFR2, FN1, FYN, GDA, GDPD5, GFRA2, GRASP, GRIN1, HMGB1, IFNG, IFT20, IGF1R, IL11RA, IL1B, ITGA1, ITPR1, KDR, KIF23, KIT, LAMA5, LCP1, LIM…	136
Cellular Function and Maintenance	formation	formation of plasma membrane projections	6.10E-04	ADORA2A, AMIGO1, ARHGAP24, BCL11B, BDNF, CACNA1F, CD44, CDK5R1, CNTN1, CNTN4, CRIP1, CTNNA2, CTNND2, CXCL12, CYP19A1, DLGAP2, DOCK7, DSCAM, EPHB1, EPHB2, ETV4, EXOC7, FGFR2, FYN, GDA, GDPD5, GFRA2, GRASP, GRIN1, HMGB1, IFNG, IGF1R, IL11RA, IL1B, ITGA1, ITPR1, KDR, KIF23, LMX1B, LRRC7, LYN, MAGI2, MARK2, MATN2, MET, METRN, MFN2, NDN, NEFH, NEU4, NEUROD1, NFKB1, NOS1, NTNG1, NTNG2, NTRK1, NTRK2, NU…	93
Cellular Function and Maintenance	formation	formation of focal adhesions	3.33E-03	ACTN1, ARHGAP6, CDC42BPB, COL18A1, CRKL, DSE, EPHA3, FN1, GNG12, GNG2, GNG5, KDR, MACF1, MSR1, NSF, PDPK1, PTK2, PTPN11, RAP1GAP, RND1, SDC4, SORBS1, SPRY2, TAOK2, TESK1, VEGFA	26
Cellular Function and Maintenance	axonogenesis	axonogenesis	1.68E-05	AMIGO1, BCL11B, BDNF, CACNA1F, CNTN4, CTNNA2, CXCL12, DOCK7, EPHB2, ETV4, FGFR2, GRASP, GRIN1, IGF1R, IL11RA, NDN, NEFH, NTNG1, NTNG2, NTRK1, NTRK2, NUMBL, PALM, PARD6B, PDIA3, PICALM, PIP5K1A, PLAT, POU3F1, POU3F2, POU4F1, PTK2, PTPN11, PTPRE, RAB3A, RHOG, ROBO3, ROR1, ROR2, SKIL, SLITRK1, SLITRK5, VAX2	43
Cellular Function and Maintenance	function	function of cytotoxic T cells	2.90E-04	BATF3, CD28, CD8B, CTSC, EBAG9, IFNAR2, IFNG, IL20RB, IMPDH1, IRF8, ITGAL, SERPINB9, TNFSF14	13
Cellular Function and Maintenance	quantity	quantity of cellular protrusions	9.06E-04	BDNF, BMP4, CALML3, CDK5R1, CXCL12, CXCR4, DFNB31, DIAPH3, DLL4, FN1, FSCN1, FYN, GFRA2, GJC2, GSN, HOXA4, KATNB1, MAPK10, MIA, MTSS1, MYL2, NEFH, NTRK2, PALM, PTK2, SMARCE1, SOD1, TPM3, VEGFA	29
Cellular Function and Maintenance	quantity	quantity of filopodia	1.44E-03	CALML3, DIAPH3, DLL4, FSCN1, GSN, HOXA4, MTSS1, MYL2, NTRK2, PALM	10
Cellular Function and Maintenance	engulfment	engulfment of cells	1.11E-03	ABR, ADORA2A, AMPH, AP2M1, ASGR1, BCR, C1QA, CAMP, CD302, CD44, CSF3R, CUBN, CXCL12, DAB2, EHD4, FYN, GATA2, GP1BA, GRB2, GRIN1, GSN, HMGB1, IFNG, IL15, IL1A, IL21, INPP5D, IQSEC1, IRF8, LGALS3, LYN, MEGF10, MERTK, MSR1, MYC, NEDD4L, PEAR1, PECAM1, PICALM, PIGR, PIP5K1A, PLEKHF1, PTK2, RAB7A, RAC2, RHOG, RUFY1, SCN5A, SIGLEC11, SIRPA, SMPD1, SPI1, STAB2, SYT1, TLR3, TREM2, TRPV2, TUB, VAMP8, WASF…	61
Cellular Function and Maintenance	neuritogenesis	neuritogenesis	1.11E-03	ADORA2A, AMIGO1, BCL11B, BDNF, CACNA1F, CD44, CDK5R1, CNTN1, CNTN4, CRIP1, CTNNA2, CTNND2, CXCL12, CYP19A1, DLGAP2, DOCK7, DSCAM, EPHB1, EPHB2, ETV4, FGFR2, FYN, GDA, GDPD5, GFRA2, GRASP, GRIN1, HMGB1, IFNG, IGF1R, IL11RA, IL1B, ITGA1, ITPR1, KDR, KIF23, LRRC7, LYN, MAGI2, MATN2, MET, MFN2, NDN, NEFH, NEUROD1, NFKB1, NOS1, NTNG1, NTNG2, NTRK1, NTRK2, NUMBL, PALM, PARD6B, PDIA3, PIAS2, PICALM, PIP…	83
Cellular Function and Maintenance	phagocytosis	phagocytosis	1.12E-03	ABR, ADORA2A, AMPH, ASGR1, BCR, C1QA, CAMP, CD302, CD44, CSF3R, FYN, GATA2, GP1BA, GRB2, GSN, HMGB1, IFNG, IL15, IL21, IL22, INPP5D, IQSEC1, IRF8, ITGB5, LGALS3, LYN, MEGF10, MERTK, MFN2, MSR1, MYC, PEAR1, PECAM1, PIP5K1A, PTK2, RAB7A, RAC2, RHOG, SCN5A, SIGLEC11, SIRPA, SMPD1, SPI1, STAB2, TLR3, TREM2, TRPV2, TUB, WASF1, XBP1	50
Cellular Function and Maintenance	phagocytosis	phagocytosis of cells	2.24E-03	ABR, ADORA2A, ASGR1, BCR, C1QA, CAMP, CD302, CD44, CSF3R, FYN, GATA2, GP1BA, GRB2, GSN, HMGB1, IFNG, IL15, IL21, INPP5D, IQSEC1, IRF8, LGALS3, LYN, MEGF10, MERTK, MSR1, MYC, PEAR1, PECAM1, PIP5K1A, PTK2, RAC2, RHOG, SCN5A, SIGLEC11, SIRPA, SMPD1, SPI1, STAB2, TLR3, TREM2, TRPV2, TUB, WASF1, XBP1	45
Cellular Function and Maintenance	endoplasmic reticulum stress response	endoplasmic reticulum stress response of neuroglia	1.56E-03	CREB3L1, CREB3L2, IFNG	3
Cellular Function and Maintenance	proliferation	proliferation of thymocytes	1.67E-03	BMP4, CD28, EOMES, FYN, GFI1B, GRAP2, IFNAR2, IKBKB, IL15, IL1A, IL1B, KLF4, NPPA, PCGF2, RASGRP1, SIRPA, SOCS1, SPI1, TCF3, XRCC5	20
Cellular Function and Maintenance	morphogenesis	morphogenesis of neurites	1.85E-03	ADORA2A, BDNF, CACNA1F, CD44, CDK5R1, CNTN1, CNTN4, CRIP1, CTNNA2, CTNND2, CXCL12, CYP19A1, DLGAP2, DOCK7, DSCAM, EPHB1, EPHB2, ETV4, FYN, GDA, GDPD5, GRASP, GRIN1, HMGB1, IFNG, IGF1R, IL1B, ITGA1, ITPR1, KDR, LRRC7, LYN, MAGI2, MATN2, MET, MFN2, NEFH, NEUROD1, NFKB1, NOS1, NTRK1, NTRK2, NUMBL, PALM, PDIA3, PIAS2, PICALM, PIP5K1A, PLAT, PPP1R9A, PTPRM, RHOG, RND1, ROBO2, ROR1, ROR2, SKIL, STX3	58
Cellular Function and Maintenance	production	production of neurons	2.78E-03	BMP4, FGFR2, mir-9, OLIG2, POU3F2, POU3F4, PRL	7
Cellular Function and Maintenance	production	production of cells	3.51E-03	ANPEP, BID, BMP4, CD28, CD40LG, FGFR2, FYN, GP1BA, IFNG, IKBKE, INPP5D, IRF8, KIT, MEIS1, mir-9, OLIG2, PITPNM1, POU3F2, POU3F4, PRL, SIRPA, SOCS3, SPI1, STYX, THRA	25
Cellular Function and Maintenance	development	T cell development	3.86E-03	AP3D1, BAD, BCL11B, BIK, BMP4, CARD11, CBFB, CD226, CD28, CD40LG, CD8B, CR1L, CUX1, CXCR4, DKK1, DLL4, E2F1, E2F2, ELF4, EOMES, EPHA3, ETS1, FOXO3, FYN, GATA2, GATA3, GFI1, GFI1B, GRAP2, GRB2, HIF1A, HMGB1, IFNAR2, IFNG, IFNK, IGF1R, IKBKB, IL11RA, IL15, IL1A, IL1B, IL21, IRF3, IRF5, IRF8, ITGAL, JAK1, KDR, KIT, KLF4, LCK, LMO1, LMO2, LONP1, MAP2K3, MAP3K7, MIR17HG, MLLT10, MSR1, NCOR1, NFATC2, N…	87
Cellular Function and Maintenance	ion homeostasis	ion homeostasis of cells	4.18E-03	ADRBK1, ANK2, ANXA7, AQP5, ATP2B2, BCAP31, BCR, CACNA1C, CACNA1D, CACNA1F, CAMP, CCL17, CCL24, CCL3L1/CCL3L3, CD101, CD28, CDK5R1, CHRM1, CHRM2, CHRM4, CLDN2, CPS1, CXCL12, CXCL3, CXCL5, CXCR4, DEFA5, DEFB103A/DEFB103B, DEFB104A/DEFB104B, EFHD2, EPHB2, FN1, FYN, GPRC6A, GRIK2, GRIN1, HEBP1, HFE, HIF1A, IFNG, IL1B, INPP5D, KCNE1, KCNJ1, KIT, LYN, MC2R, MYC, NDN, NEDD4L, NFKB1, NPPA, NR3C2, NTS, OR…	82
Cell Morphology	morphology	morphology of cells	2.32E-09	ABCA3, ABR, ACOT11, ADAMTS13, ADRA1B, AIFM1, AMBP, AMPH, ANK2, ANXA7, ARHGAP24, ARHGEF2, ARID4B, ARX, ASPN, ATF7, ATP2B2, ATP4A, BAD, BCL11B, BCR, BDKRB2, BDNF, BID, BMP4, C1GALT1, C1QA, CACNA1D, CACNA1F, CADPS2, CALML3, CARD11, CAV3, CBFB, CBX4, CCKBR, CCND2, CD28, CD40LG, CD44, CD59, CD8B, CDK5R1, CHI3L1, CHRM1, CLCA1, CLDN15, CNTN1, COL17A1, COL2A1, CREB3L1, CREM, CRHR2, CRKL, CSF3R, CSNK2B, C…	276
Cell Morphology	morphology	morphology of neurons	3.37E-04	ARX, ATP2B2, BDNF, BID, C1QA, CACNA1F, CADPS2, CCND2, CDK5R1, CNTN1, CTNNA2, CXCR4, DSCAM, DVL2, E2F1, EPM2A, FAT3, FST, FYN, GATA3, GFI1, GLI2, HES5, IGF1R, LAMB2, LHX8, LMX1B, MAGI2, MID1, mir-9, NDN, NEFH, NEUROD1, NFKB1, NOS1, NTRK1, OLIG2, PPP1R9B, PTK2, PURA, RHO, ROBO2, ROR2, SERPINE2, SLC12A5, SLC6A15, SOD1, SPR, SPRY2, THRA, THRB, USH1C, VAX2, WASF1, WNT5B	55
Cell Morphology	morphology	morphology of mechanosensory neurons	2.49E-03	ATP2B2, BDNF, DVL2, GFI1, IGF1R, NFKB1, ROR2, THRA, THRB, USH1C	10
Cell Morphology	abnormal morphology	abnormal morphology of cells	5.68E-06	ABCA3, ABR, ACOT11, ADAMTS13, ADRA1B, AMBP, AMPH, ANK2, ANXA7, ARID4B, ATF7, ATP2B2, ATP4A, BAD, BCL11B, BCR, BDKRB2, BDNF, BID, C1GALT1, C1QA, CACNA1D, CACNA1F, CADPS2, CARD11, CCKBR, CCND2, CD28, CD44, CD59, CD8B, CDK5R1, CLCA1, CLDN15, CNTN1, COL2A1, CREB3L1, CRHR2, CTNNA2, CXCR4, CYP11A1, CYP19A1, CYP26B1, DFNB31, DSCAM, DVL2, E2F1, EBAG9, EBF1, EGFLAM, EHD4, ELF4, EPHB2, EPM2A, ESR2, ETS1, F…	186
Cell Morphology	abnormal morphology	abnormal morphology of neurons	2.85E-04	ATP2B2, BDNF, BID, C1QA, CACNA1F, CADPS2, CCND2, CDK5R1, CNTN1, CTNNA2, CXCR4, DSCAM, DVL2, E2F1, EPM2A, FAT3, FST, FYN, GFI1, GLI2, HES5, IGF1R, LAMB2, LHX8, LMX1B, MAGI2, MID1, mir-9, NDN, NEFH, NEUROD1, NFKB1, NOS1, NTRK1, OLIG2, PPP1R9B, PURA, RHO, ROBO2, ROR2, SERPINE2, SLC12A5, SLC6A15, SPR, SPRY2, THRA, THRB, USH1C, VAX2, WASF1, WNT5B	51
Cell Morphology	abnormal morphology	abnormal morphology of granule cells	1.42E-03	ATP2B2, BDNF, BID, CADPS2, CCND2, CDK5R1, CNTN1, CXCR4, MID1, NEUROD1, PURA, SERPINE2	12
Cell Morphology	abnormal morphology	abnormal morphology of hair cells	1.84E-03	BDNF, DVL2, GFI1, IGF1R, NFKB1, ROR2, THRA, THRB, USH1C	9
Cell Morphology	abnormal morphology	abnormal morphology of osteoblasts	2.01E-03	CREB3L1, KREMEN2, PTHLH, SOST, SPARC, TNFRSF11B	6
Cell Morphology	abnormal morphology	abnormal morphology of outer hair cells	2.01E-03	GFI1, IGF1R, ROR2, THRA, THRB, USH1C	6
Cell Morphology	axonogenesis	axonogenesis	1.68E-05	AMIGO1, BCL11B, BDNF, CACNA1F, CNTN4, CTNNA2, CXCL12, DOCK7, EPHB2, ETV4, FGFR2, GRASP, GRIN1, IGF1R, IL11RA, NDN, NEFH, NTNG1, NTNG2, NTRK1, NTRK2, NUMBL, PALM, PARD6B, PDIA3, PICALM, PIP5K1A, PLAT, POU3F1, POU3F2, POU4F1, PTK2, PTPN11, PTPRE, RAB3A, RHOG, ROBO3, ROR1, ROR2, SKIL, SLITRK1, SLITRK5, VAX2	43
Cell Morphology	sprouting	sprouting	3.37E-05	ANG, BDKRB2, BDNF, BMP4, CDK5R1, CHRM2, COL18A1, CRIP1, CTNNA2, CTNND2, CXCL12, CYP19A1, DLGAP2, DLL4, EPHB1, EPHB2, EPHB4, ETS1, ETV4, FN1, GDA, GRASP, GRB2, HMGB1, HTRA1, IFNG, IL1B, ITPR1, KDR, LMO2, LRRC7, MAGI2, MAP3K7, MAPK7, MET, MFN2, MYC, NEFH, NEUROD1, NFKB1, NOS1, NTRK1, NTRK2, NUMBL, PALM, PDIA3, PIK3R1, PIP5K1A, PLAT, POU4F1, PPP1R9A, PROX1, RECK, RHOG, RND1, ROBO2, ROR1, ROR2, SARS,…	65
Cell Morphology	formation	formation of cellular protrusions	3.79E-05	ACAP1, ADORA2A, AMIGO1, ANPEP, ARFIP2, ARHGAP24, ASAP1, BCL11B, BDNF, CACNA1F, CAPNS1, CD44, CDC42BPB, CDK5R1, CNTN1, CNTN4, CRIP1, CRKL, CTNNA2, CTNND2, CXCL12, CXCR4, CYP19A1, DIAPH3, DLGAP2, DNM3, DOCK7, DSCAM, EPHB1, EPHB2, ETV4, EXOC7, FERMT3, FGD3, FGF1, FGFR2, FN1, FYN, GDA, GDPD5, GFRA2, GRASP, GRIN1, HMGB1, IFNG, IFT20, IGF1R, IL11RA, IL1B, ITGA1, ITPR1, KDR, KIF23, KIT, LAMA5, LCP1, LIM…	136
Cell Morphology	formation	formation of plasma membrane projections	6.10E-04	ADORA2A, AMIGO1, ARHGAP24, BCL11B, BDNF, CACNA1F, CD44, CDK5R1, CNTN1, CNTN4, CRIP1, CTNNA2, CTNND2, CXCL12, CYP19A1, DLGAP2, DOCK7, DSCAM, EPHB1, EPHB2, ETV4, EXOC7, FGFR2, FYN, GDA, GDPD5, GFRA2, GRASP, GRIN1, HMGB1, IFNG, IGF1R, IL11RA, IL1B, ITGA1, ITPR1, KDR, KIF23, LMX1B, LRRC7, LYN, MAGI2, MARK2, MATN2, MET, METRN, MFN2, NDN, NEFH, NEU4, NEUROD1, NFKB1, NOS1, NTNG1, NTNG2, NTRK1, NTRK2, NU…	93
Cell Morphology	shape change	shape change of sensory neurons	1.13E-04	BDNF, FOXG1, NTRK2, ROBO2, VAX2	5
Cell Morphology	shape change	shape change of fibroblasts	1.79E-03	ARR3, FN1, GSN, IFNG, IGBP1, MET, PTK2, RAPGEF1, SDC4, SPARC, THBS2, VCL	12
Cell Morphology	shape change	shape change of microvascular endothelial cells	2.23E-03	HMGB1, PLAT, SRPX2, VEGFA	4
Cell Morphology	shape change	shape change of vascular endothelial cells	3.10E-03	ANG, DLL4, FN1, GP1BA, HMGB1, KDR, NCF1, PLAT, SARS, SRPX2, STX6, VEGFA, WASF1	13
Cell Morphology	polarization	polarization of leukocytes	5.74E-04	ANPEP, AQP9, CCL17, CD28, CD40LG, CXCL12, FN1, FYN, GATA3, IFNG, IL1B, IL21, LCK, LCP1, MYLK, MYO9B, NPPA, PIK3R1, RORC, SIRPA, SMPD1, SOCS3	22
Cell Morphology	polarization	polarization of cells	2.92E-03	ANPEP, AQP9, CCL17, CD28, CD40LG, CXCL12, FN1, FYN, GATA3, IFNG, IGSF8, IL1B, IL21, KCNE1, LAMA5, LCK, LCP1, LRRK2, MYLK, MYO9B, NPPA, PIK3R1, RAP1GAP, RORC, SAMSN1, SIRPA, SMPD1, SOCS3, SVIL, SYNE2	30
Cell Morphology	polarization	polarization of phagocytes	3.21E-03	ANPEP, AQP9, CD40LG, CXCL12, FN1, IFNG, MYO9B, NPPA, PIK3R1, SOCS3	10
Cell Morphology	size	size of cells	9.49E-04	ADRA1B, AGPAT6, AQP5, ATP2B2, BCR, BDNF, CAV3, CD44, CHRNG, COL18A1, CRHR2, CYP19A1, DMD, E2F1, E2F2, EIF4E, FBXW7, FGF1, FLNC, FN1, FOXO3, GADD45A, GP1BA, IGF1R, IL15, IL1B, IL21, INPP5D, KIT, KREMEN2, LCK, LDLR, LHCGR, LIMS1, LYN, MAP2K5, MGAT3, MYC, NFATC2, NFKB1, NKX2-1, NPPA, NTRK1, PDPK1, PIK3R1, PLSCR1, PON2, POU4F1, PRKCH, PTH1R, PTK2, PTPN11, PURA, RARG, RASSF1, RPTOR, SIK3, SLC6A9, SMAR…	70
Cell Morphology	size	size of acinar gland cells	1.56E-03	AQP5, E2F1, E2F2	3
Cell Morphology	size	size of exocrine cells	2.23E-03	AQP5, E2F1, E2F2, XBP1	4
Cell Morphology	neuritogenesis	neuritogenesis	1.11E-03	ADORA2A, AMIGO1, BCL11B, BDNF, CACNA1F, CD44, CDK5R1, CNTN1, CNTN4, CRIP1, CTNNA2, CTNND2, CXCL12, CYP19A1, DLGAP2, DOCK7, DSCAM, EPHB1, EPHB2, ETV4, FGFR2, FYN, GDA, GDPD5, GFRA2, GRASP, GRIN1, HMGB1, IFNG, IGF1R, IL11RA, IL1B, ITGA1, ITPR1, KDR, KIF23, LRRC7, LYN, MAGI2, MATN2, MET, MFN2, NDN, NEFH, NEUROD1, NFKB1, NOS1, NTNG1, NTNG2, NTRK1, NTRK2, NUMBL, PALM, PARD6B, PDIA3, PIAS2, PICALM, PIP…	83
Cell Morphology	cell spreading	cell spreading of leukocytes	1.24E-03	ATRN, CD28, CD44, CXCL12, FERMT3, FN1, INPP5D, ITGAL, LYN, MYO9B, PECAM1, SAMSN1, SIRPA, SMPD1	14
Cell Morphology	cell spreading	cell spreading of fibroblasts	1.34E-03	FN1, IFNG, IGBP1, MET, PTK2, RAPGEF1, SDC4, THBS2, VCL	9
Cell Morphology	cell spreading	cell spreading of peritoneal macrophages	1.56E-03	FN1, MYO9B, SIRPA	3
Cell Morphology	cell spreading	cell spreading	2.80E-03	ARHGAP24, ASAP1, ATRN, CD28, CD44, CDH11, CRKL, CXCL12, DAB2, ETS1, FERMT3, FLNC, FN1, GP1BA, HOXA4, IFNG, IGBP1, INPP5D, ITGA1, ITGAL, LGALS3, LYN, MET, MSR1, MYO9B, NF2, NSF, PECAM1, PTK2, RALBP1, RAP1GAP, RAP2C, RAPGEF1, RHOG, SAMSN1, SDC4, SIRPA, SLC12A5, SMPD1, SORBS1, SORBS3, SPRY2, STX6, TESK1, THBS2, TRIM3, VCL, VEGFA, ZYX	49
Cell Morphology	morphogenesis	morphogenesis of neurites	1.85E-03	ADORA2A, BDNF, CACNA1F, CD44, CDK5R1, CNTN1, CNTN4, CRIP1, CTNNA2, CTNND2, CXCL12, CYP19A1, DLGAP2, DOCK7, DSCAM, EPHB1, EPHB2, ETV4, FYN, GDA, GDPD5, GRASP, GRIN1, HMGB1, IFNG, IGF1R, IL1B, ITGA1, ITPR1, KDR, LRRC7, LYN, MAGI2, MATN2, MET, MFN2, NEFH, NEUROD1, NFKB1, NOS1, NTRK1, NTRK2, NUMBL, PALM, PDIA3, PIAS2, PICALM, PIP5K1A, PLAT, PPP1R9A, PTPRM, RHOG, RND1, ROBO2, ROR1, ROR2, SKIL, STX3	58
Cell Morphology	cell polarity formation	cell polarity formation	3.95E-03	CDC42BPB, CTNNA1, EPHB1, FAT1, FOXF1, FZD3, IGF1R, JAM3, LIMS1, MACF1, MARK2, PARD6B, PTK2, SYNE2	14
Gene Expression	expression	expression of DNA	6.43E-09	ABCA2, ABLIM1, ACVR1B, ADORA2A, AFF4, ALS2CR8, ANG, ANK2, ANK3, ANKRD1, ATF1, ATF7, ATN1, ATP1B4, ATXN7L3, BAMBI, BARX2, BATF3, BCL11B, BCL9, BCLAF1, BCOR, BEX1, BHLHA15, BLOC1S2, BMP3, BMP4, CAMKK2, CAPRIN2, CBFB, CBX3, CBX4, CCL3L1/CCL3L3, CD28, CD44, CENPF, CHD1, CHD3, CIRH1A, CITED4, CNTN1, CRABP2, CREB3L1, CREB3L2, CREM, CRHR2, CRTC1, CRY2, CSRNP2, CUX1, CYP26B1, DAB2, DACT1, DAP, DDX17, DIR…	287
Gene Expression	expression	expression of RNA	4.04E-07	ABCA2, ABLIM1, ACVR1B, ADORA2A, AFF4, ALS2CR8, AMPH, ANG, ANK2, ANK3, ANKRD1, ARID4B, ATF1, ATF7, ATN1, ATP1B4, ATXN7L3, BAD, BAMBI, BARX2, BATF3, BCL11B, BCL9, BCLAF1, BCOR, BCR, BDKRB2, BDNF, BEX1, BHLHA15, BID, BLOC1S2, BMP3, BMP4, CAMK2G, CAMKK2, CAPRIN2, CAV3, CBFB, CBX3, CBX4, CCL3L1/CCL3L3, CD28, CD40LG, CD44, CDR2, CENPF, CENPJ, CHD1, CHD3, CHRM1, CHRM2, CIRH1A, CISH, CITED4, CNTN1, COL2A…	371
Gene Expression	expression	expression of gene	4.20E-03	ANK2, ANK3, BMP4, CD44, CNTN1, CRHR2, CYP26B1, DIRAS3, DNMT3A, E2F1, FOXD1, GLMN, IL1B, KIT, MET, NFATC2, NKX2-1, NTRK2, PLSCR1, POU3F1, QKI, RARG, SMAD1, SOX8, SPRY2, TCF3, VDR, VEGFA, WNT10A	29
Gene Expression	transcription	transcription of RNA	7.84E-09	ABCA2, ABLIM1, ACVR1B, ADORA2A, AFF4, ALS2CR8, AMPH, ANG, ANKRD1, ARID4B, ATF1, ATF7, ATN1, ATP1B4, ATXN7L3, BAD, BAMBI, BARX2, BATF3, BCL11B, BCL9, BCLAF1, BCOR, BCR, BDKRB2, BDNF, BEX1, BHLHA15, BID, BLOC1S2, BMP3, BMP4, CAMKK2, CAPRIN2, CAV3, CBFB, CBX3, CBX4, CCL3L1/CCL3L3, CD28, CD40LG, CD44, CDR2, CENPF, CENPJ, CHD1, CHD3, CHRM1, CHRM2, CIRH1A, CISH, CITED4, CRABP2, CREB3L1, CREB3L2, CREM, …	342
Gene Expression	transcription	transcription	9.38E-09	ABCA2, ABLIM1, ACVR1B, ADORA2A, AFF4, AKAP13, ALS2CR8, AMPH, ANG, ANKRD1, ARID4B, ATF1, ATF7, ATN1, ATP1B4, ATXN7L3, BAD, BAMBI, BARX2, BATF3, BCL11B, BCL9, BCLAF1, BCOR, BCR, BDKRB2, BDNF, BEX1, BHLHA15, BID, BLOC1S2, BMP3, BMP4, CAMKK2, CAPRIN2, CAV3, CBFB, CBX3, CBX4, CCL3L1/CCL3L3, CD28, CD40LG, CD44, CDR2, CENPF, CENPJ, CHD1, CHD3, CHRM1, CHRM2, CHST1, CIRH1A, CISH, CITED4, CRABP2, CREB3L1, …	347
Gene Expression	transcription	transcription of DNA	3.49E-08	ABCA2, ABLIM1, ACVR1B, ADORA2A, AFF4, ALS2CR8, ANG, ANKRD1, ATF1, ATF7, ATN1, ATP1B4, ATXN7L3, BAMBI, BARX2, BATF3, BCL11B, BCL9, BCLAF1, BCOR, BEX1, BHLHA15, BLOC1S2, BMP3, BMP4, CAMKK2, CAPRIN2, CBFB, CBX3, CBX4, CCL3L1/CCL3L3, CD28, CENPF, CHD1, CHD3, CIRH1A, CITED4, CRABP2, CREB3L1, CREB3L2, CREM, CRTC1, CRY2, CSRNP2, CUX1, DAB2, DACT1, DAP, DDX17, DKK1, DLL4, DMD, DNMT3A, DVL2, E2F1, E2F2, E…	271
Gene Expression	activation	activation of DNA endogenous promoter	4.50E-07	ABCA2, ABLIM1, ACVR1B, AFF4, ANKRD1, ATF1, ATN1, BARX2, BATF3, BCL11B, BCL9, BCOR, BEX1, BHLHA15, BLOC1S2, BMP3, BMP4, CAPRIN2, CBFB, CBX4, CCL3L1/CCL3L3, CD28, CHD1, CHD3, CRTC1, CRY2, CSRNP2, CUX1, DACT1, DDX17, DKK1, DLL4, DNMT3A, DVL2, E2F1, EGR4, ELF4, ELP2, EOMES, ESR2, ETS1, ETV3, FGF1, FGFR2, FOSL2, FOXA2, FOXD1, FOXF1, FOXF2, FOXH1, FOXO3, FOXP4, FST, GATA2, GATA3, GFI1, GFI1B, GLI2, GRI…	195
Gene Expression	transactivation	transactivation	1.50E-04	ABTB1, ACVR1B, AKAP13, AMPH, APBA1, APBA2, ATF1, ATF7, BCR, BDNF, CCND2, CD28, CD44, CHRM1, CILP, CREM, CRTC1, CUL1, CYP2A13/CYP2A6, DAB2, DTX4, E2F1, E2F2, EPHB1, ESR2, ESRRG, ETS1, ETV4, FGF1, FOSL2, FOXH1, FOXO3, GADD45A, GAST, GATA3, GFI1, GLI2, GLRX3, GTF2A1, HBP1, HCFC1, HES5, HIF1A, HMGB1, HOXC6, IFNG, IKBKB, IL1A, IL1B, INPP5D, IRF3, IRF8, JAK1, KAT2A, KLF4, LMO2, LTF, MACF1, MAD2L2, MAP2…	114
Gene Expression	binding	binding of DNA	8.19E-04	ANXA7, APEX1, BARX2, CBFB, CCKBR, CD101, CD28, CD40LG, CHRM1, CISH, CREM, CUX1, CXCL12, CYP2A13/CYP2A6, CYP2B6, DIRAS3, DUSP26, E2F1, EBF1, ELF4, ESR2, ETS1, ETV3, FGF1, FN1, FOSL2, FOXA2, FOXO3, FOXP4, FYB, GAST, GATA2, GATA3, GFI1, GTF2A1, HIF1A, HMGB1, IFNG, IGFBP1, IKBKB, IKBKE, IL15, IL1A, IL1B, INPP5D, IRF3, JAK1, KDR, LCK, LMCD1, LTF, LYN, MAD2L2, MEG3, MGMT, MLX, MYC, NCOA1, NCOR1, NFATC2…	100
Organismal Survival	organismal death	organismal death	3.56E-08	ABCA2, ABCA3, ACADL, ACADVL, ADAMTS13, ADH5, ADORA2A, ADORA3, ADRA1B, ADRBK1, AFG3L1P, AGA, AMBP, AMPH, ANK2, ANK3, ANKH, ANP32B, APH1A, ARID4B, ARX, ASGR1, ATF1, ATF7, ATN1, AURKA, BAD, BARD1, BDKRB2, BDNF, BID, BIK, C1GALT1, C1QA, CACNB2, CAMP, CAPNS1, CCL3L1/CCL3L3, CCND2, CCNE2, CD226, CD28, CD40LG, CD44, CD59, CDK5R1, CECR2, CFB, CFP, COL13A1, COL2A1, COL5A1, CPOX, CRABP2, CREB3L2, CREM, CSN…	298
Organismal Survival	viability	viability	6.82E-04	AIFM1, CACNB2, CCND2, CDK5R1, CYP26A1, E2F1, EBF2, GATA2, GFI1, MED30, NEFH, POU2F1, RARB, RARG, SKIL, SMN1/SMN2, SOCS1, SOCS3, SYNE2, TMOD1, UBE2B, VCL, WASF1, XRCC5	24
Nervous System Development and Function	quantity	quantity of neurons	5.83E-08	ADORA2A, AGA, AIFM1, ARX, ATN1, ATP2B2, BDNF, BMP4, C19orf6, CCND2, CUX1, CX3CR1, CXCR4, DFNB31, DLGAP2, DSCAM, DVL2, E2F1, EBF2, ESR2, FGFR2, FST, FYN, GDA, GDPD5, GFI1, GFRA2, GLI2, HES5, HIF1A, HOXA3, HOXB3, IFNG, IGF1R, IGFBP1, IL11RA, IL1A, LAMB2, LHX8, LMX1B, MAPK7, MET, mir-9, NEFH, NEUROD1, NKX2-1, NTRK1, NTRK2, OLIG2, PITX3, POU4F1, PRL, PROP1, PTPN11, PURA, RIMS2, SERPING1, SHC3, SIRPA,…	67
Nervous System Development and Function	quantity	quantity of sensory neurons	2.81E-04	ATP2B2, BDNF, CXCR4, DFNB31, DVL2, E2F1, FST, GFI1, HES5, HOXA3, HOXB3, IGF1R, NEUROD1, NTRK1, NTRK2, SLC1A3, SOD1, SPRY2, THRB	19
Nervous System Development and Function	development	development of brain	9.01E-08	ABR, ADCYAP1R1, AKTIP, APH1A, ARX, ATP2B2, BCL11B, BCR, BDNF, BMP4, CCND2, CDK5R1, CERS1, CNTN1, COL2A1, CTNNA2, CTNS, CXCL3, CXCR4, CYP19A1, CYP26A1, DKK1, E2F1, EBF2, EIF2C2, EOMES, EPHB2, ESR2, FBXW7, FGFR2, FOXA2, FOXD1, FOXG1, FYN, FZD3, GLI2, GPR56, GRASP, GRIN1, GSC, HES5, HESX1, HIF1A, HMGB1, HOXB1, ICMT, IFNG, IGF1R, IGFBP1, IRX6, ITPR1, KAT2A, LHX5, LHX8, LMX1B, MAPK7, MDGA1, MET, MID1,…	102
Nervous System Development and Function	development	development of central nervous system	1.50E-06	ABR, ADCYAP1R1, ADORA2A, AKTIP, APH1A, ARX, ATN1, ATP2B2, BCL11B, BCR, BDNF, BMP4, CCND2, CDK5R1, CELSR1, CERS1, CNTN1, COL2A1, CSNK2B, CTNNA2, CTNS, CXCL3, CXCR4, CYP19A1, CYP26A1, DKK1, E2F1, EBF2, EIF2C2, EOMES, EPHB2, ESR2, FBXW7, FGF1, FGFR2, FOXA2, FOXD1, FOXG1, FYN, FZD3, GABRA4, GLI2, GPR56, GRASP, GRIN1, GSC, HES5, HESX1, HIF1A, HMGB1, HOXB1, ICMT, IFNG, IGF1R, IGFBP1, IL1B, IL1RAPL2, IR…	122
Nervous System Development and Function	development	development of nerves	2.81E-04	ARHGEF10, BDNF, CD44, EPHB1, EPHB2, FGFR2, FYN, HOXA3, HOXB3, IL1B, MET, NAV2, NTRK2, POU3F1, POU4F1, SLC1A3, THRA, THRB, VCL	19
Nervous System Development and Function	development	development of neurons	3.98E-04	ARX, BCL11B, BDNF, BMP4, CADPS2, CXCR4, EBF2, FGFR2, FOXA2, FOXG1, GFI1, GFRA2, GLI2, GRIN1, GSN, HOXB1, IGF1R, LHX8, NCAM2, NDN, NEIL3, NEUROD1, NKX2-1, NR2F6, NTRK1, NTRK2, OLIG2, PITX3, PLAT, POU4F1, PTN, SLC1A3, SOD2, SPR, THBS2, THRA, VEGFA	37
Nervous System Development and Function	development	development of interneurons	4.56E-04	ARX, BDNF, CADPS2, LHX8, NKX2-1, OLIG2, THRA	7
Nervous System Development and Function	development	development of metencephalon	5.88E-04	ABR, ATP2B2, BCR, CCND2, CDK5R1, CNTN1, CXCR4, CYP19A1, FOXA2, FYN, GLI2, GPR56, KAT2A, LHX5, LMX1B, NEUROD1, NTRK2, POU3F2, PURA, RORA, SOX4, THRA, THRB, ZIC4	24
Nervous System Development and Function	development	development of cerebellum	1.22E-03	ABR, ATP2B2, BCR, CCND2, CDK5R1, CNTN1, CXCR4, CYP19A1, FOXA2, FYN, GLI2, GPR56, LHX5, LMX1B, NEUROD1, NTRK2, POU3F2, PURA, RORA, SOX4, THRA, THRB, ZIC4	23
Nervous System Development and Function	development	development of forebrain	1.26E-03	ADCYAP1R1, AKTIP, APH1A, ARX, BDNF, BMP4, CDK5R1, COL2A1, CXCR4, CYP26A1, DKK1, E2F1, EBF2, EIF2C2, EOMES, EPHB2, FOXA2, FOXD1, FOXG1, FYN, GRIN1, GSC, HESX1, ICMT, IFNG, IRX6, KAT2A, LHX8, mir-9, MKKS, NCOR1, NCOR2, NKX2-1, NUMBL, PCSK6, PDPK1, POU3F1, POU3F2, RARB, ROBO2, SPRY2, TCOF1, TRIO, VEGFA, ZIC3	45
Nervous System Development and Function	development	development of globus pallidus	1.56E-03	ARX, mir-9, NKX2-1	3
Nervous System Development and Function	development	sensory system development	2.09E-03	ATP2B2, BDNF, BMP4, CXCR4, DFNB31, DVL2, E2F1, FGF1, FST, GFI1, HES5, HOXA3, HOXB3, IGF1R, NEUROD1, NTRK1, NTRK2, OLIG2, SLC1A3, SOCS3, SOD1, SPRY2, THRB	23
Nervous System Development and Function	development	development of rhombencephalon	2.15E-03	ABR, ATP2B2, BCR, CCND2, CDK5R1, CNTN1, CXCR4, CYP19A1, CYP26A1, FOXA2, FYN, GLI2, GPR56, HOXB1, KAT2A, LHX5, LMX1B, NEUROD1, NTRK2, OLIG2, POU3F2, PURA, RORA, SMAD1, SOX4, THRA, THRB, ZIC4	28
Nervous System Development and Function	development	development of cranial nerve	3.79E-03	EPHB1, EPHB2, FYN, HOXA3, HOXB3, NAV2, POU4F1, SLC1A3, THRA, THRB, VCL	11
Nervous System Development and Function	morphology	morphology of nervous system	3.96E-07	ABCA2, ABR, ACTL6B, AGA, AIFM1, AKTIP, ANK2, ANK3, ANP32B, ARX, ATP2B2, ATRN, B4GALT2, BAD, BCR, BDNF, BID, BMP4, C19orf6, C1QA, CACNA1D, CACNA1F, CADPS2, CAMKK1, CAMKK2, CCND2, CD40LG, CD44, CDK5R1, CHRM1, CHRNG, CKMT1A/CKMT1B, CNTN1, CNTN4, COL13A1, COL18A1, COL2A1, CRKL, CTNNA2, CX3CR1, CXCR4, CYP26A1, DACT1, DKK1, DSCAM, DVL2, E2F1, EBF1, EBF2, EFHC1, EPHB1, EPHB2, EPM2A, ERC2, ESR2, FAT3, FG…	161
Nervous System Development and Function	morphology	morphology of nervous tissue	5.44E-07	ABCA2, ACTL6B, AGA, ANK2, ARX, ATP2B2, BCR, BDNF, BID, BMP4, C19orf6, C1QA, CACNA1D, CACNA1F, CADPS2, CAMKK1, CAMKK2, CCND2, CD44, CDK5R1, CHRNG, CKMT1A/CKMT1B, CNTN1, CNTN4, COL13A1, COL2A1, CRKL, CTNNA2, CXCR4, CYP26A1, DACT1, DSCAM, DVL2, E2F1, EBF1, EBF2, EPHB1, EPHB2, EPM2A, ERC2, FAT3, FGFR2, FST, FYN, GATA3, GFI1, GFRA2, GJC2, GLDN, GLI2, GRIN1, HES5, HESX1, HIF1A, HOXA3, HOXB1, IGF1R, IKB…	118
Nervous System Development and Function	morphology	morphology of nerves	7.32E-05	ATP2B2, BCR, BDNF, BMP4, CACNA1D, CD44, CNTN4, CYP26A1, EBF2, FYN, GJC2, HOXA3, HOXB1, MET, NFATC2, NTRK2, POU4F1, RARB, SEMA3F, SERPINE2, SLC1A3, SMAD1, SOD1, SOD2, SYNE2, TCOF1, TFAM, VAX2, VCL, VEGFA	30
Nervous System Development and Function	morphology	morphology of central nervous system	1.90E-04	ABR, AGA, AIFM1, AKTIP, ANK2, ANK3, ANP32B, ARX, ATP2B2, ATRN, B4GALT2, BAD, BCR, BDNF, BID, BMP4, C1QA, CADPS2, CCND2, CD40LG, CDK5R1, CHRM1, CKMT1A/CKMT1B, CNTN1, COL18A1, COL2A1, CTNNA2, CXCR4, CYP26A1, DKK1, EBF1, EBF2, EFHC1, ESR2, FGF1, FOXA2, FYN, GATA3, GLI2, GMFB, GRIN1, GSC, HES5, HESX1, HIF1A, IGF1R, IKBKB, IL1B, IRX6, KCNA1, LDLR, LHX5, LMNB1, LMX1B, MERTK, MID1, mir-9, MKKS, MYC, NCA…	98
Nervous System Development and Function	morphology	morphology of rhombencephalon	2.41E-04	ABR, AGA, AIFM1, ANK3, ATP2B2, BCR, CADPS2, CCND2, CDK5R1, CNTN1, CTNNA2, CXCR4, EBF1, EBF2, FOXA2, GLI2, GMFB, GSC, HIF1A, IKBKB, LDLR, LMX1B, MERTK, MID1, NCOA1, NEUROD1, PCGF2, POU4F1, PURA, RARG, SLC1A3, SMAD1, SMPD1, SOD2, ZIC4	35
Nervous System Development and Function	morphology	morphology of neurons	3.37E-04	ARX, ATP2B2, BDNF, BID, C1QA, CACNA1F, CADPS2, CCND2, CDK5R1, CNTN1, CTNNA2, CXCR4, DSCAM, DVL2, E2F1, EPM2A, FAT3, FST, FYN, GATA3, GFI1, GLI2, HES5, IGF1R, LAMB2, LHX8, LMX1B, MAGI2, MID1, mir-9, NDN, NEFH, NEUROD1, NFKB1, NOS1, NTRK1, OLIG2, PPP1R9B, PTK2, PURA, RHO, ROBO2, ROR2, SERPINE2, SLC12A5, SLC6A15, SOD1, SPR, SPRY2, THRA, THRB, USH1C, VAX2, WASF1, WNT5B	55
Nervous System Development and Function	morphology	morphology of brain	4.40E-04	ABR, AGA, AIFM1, AKTIP, ANK2, ANK3, ANP32B, ARX, ATP2B2, B4GALT2, BAD, BCR, BDNF, BID, C1QA, CADPS2, CCND2, CD40LG, CDK5R1, CHRM1, CKMT1A/CKMT1B, CNTN1, COL18A1, COL2A1, CTNNA2, CXCR4, CYP26A1, DKK1, EBF1, EBF2, EFHC1, ESR2, FGF1, FOXA2, FYN, GATA3, GLI2, GMFB, GRIN1, GSC, HES5, HESX1, HIF1A, IGF1R, IKBKB, IRX6, KCNA1, LDLR, LHX5, LMNB1, LMX1B, MERTK, MID1, mir-9, MKKS, NCAM2, NCOA1, NCOR1, NCOR2…	88
Nervous System Development and Function	morphology	morphology of mechanosensory neurons	2.49E-03	ATP2B2, BDNF, DVL2, GFI1, IGF1R, NFKB1, ROR2, THRA, THRB, USH1C	10
Nervous System Development and Function	axonogenesis	axonogenesis	1.68E-05	AMIGO1, BCL11B, BDNF, CACNA1F, CNTN4, CTNNA2, CXCL12, DOCK7, EPHB2, ETV4, FGFR2, GRASP, GRIN1, IGF1R, IL11RA, NDN, NEFH, NTNG1, NTNG2, NTRK1, NTRK2, NUMBL, PALM, PARD6B, PDIA3, PICALM, PIP5K1A, PLAT, POU3F1, POU3F2, POU4F1, PTK2, PTPN11, PTPRE, RAB3A, RHOG, ROBO3, ROR1, ROR2, SKIL, SLITRK1, SLITRK5, VAX2	43
Nervous System Development and Function	cell-cell adhesion	cell-cell adhesion of neurons	1.48E-04	CDK5R1, CNTN4, NCAM2, NINJ2, NLGN1, NLGN2	6
Nervous System Development and Function	abnormal morphology	abnormal morphology of neurons	2.85E-04	ATP2B2, BDNF, BID, C1QA, CACNA1F, CADPS2, CCND2, CDK5R1, CNTN1, CTNNA2, CXCR4, DSCAM, DVL2, E2F1, EPM2A, FAT3, FST, FYN, GFI1, GLI2, HES5, IGF1R, LAMB2, LHX8, LMX1B, MAGI2, MID1, mir-9, NDN, NEFH, NEUROD1, NFKB1, NOS1, NTRK1, OLIG2, PPP1R9B, PURA, RHO, ROBO2, ROR2, SERPINE2, SLC12A5, SLC6A15, SPR, SPRY2, THRA, THRB, USH1C, VAX2, WASF1, WNT5B	51
Nervous System Development and Function	abnormal morphology	abnormal morphology of cerebellum	5.58E-04	ABR, AGA, ANK3, ATP2B2, BCR, CADPS2, CCND2, CDK5R1, CNTN1, CTNNA2, CXCR4, EBF2, GLI2, LDLR, LMX1B, MERTK, NCOA1, NEUROD1, PURA, SMPD1, SOD2	21
Nervous System Development and Function	abnormal morphology	abnormal morphology of cranial nerve	8.60E-04	BDNF, BMP4, CNTN4, CYP26A1, FYN, HOXA3, HOXB1, NFATC2, NTRK2, POU4F1, RARB, SEMA3F, SLC1A3, SMAD1, SOD2, TCOF1, VAX2, VCL, VEGFA	19
Nervous System Development and Function	abnormal morphology	abnormal morphology of granule cells	1.42E-03	ATP2B2, BDNF, BID, CADPS2, CCND2, CDK5R1, CNTN1, CXCR4, MID1, NEUROD1, PURA, SERPINE2	12
Nervous System Development and Function	abnormal morphology	abnormal morphology of hair cells	1.84E-03	BDNF, DVL2, GFI1, IGF1R, NFKB1, ROR2, THRA, THRB, USH1C	9
Nervous System Development and Function	abnormal morphology	abnormal morphology of outer hair cells	2.01E-03	GFI1, IGF1R, ROR2, THRA, THRB, USH1C	6
Nervous System Development and Function	antinociception	antinociception	3.84E-04	BDNF, CHRM2, ESR2, GRASP, GRK5, IGF1R, IL1B, KCNA1, NT5E, NTS, NTSR1, OPRD1, PLCB3	13
Nervous System Development and Function	migration	migration of neurons	4.79E-04	ARX, BDNF, BMP4, CADPS2, CAMKK2, CDK5R1, CXCL12, CXCR4, EBF1, EBF2, EPHB2, ESR2, FN1, FOXG1, FYN, GATA3, GPR56, GSN, HMGB1, HOXB1, IGF1R, LHX5, LMNB1, LMX1B, MARK2, MATN2, MDGA1, MET, NDN, NKX2-1, NTRK2, PLAT, PLXNA2, POU3F2, POU4F1, PTK2, PTN, ROBO3, SEMA6A, SKIL, SLC1A3, TIAM2, TRIO, TRPC1, TUBB2B, VEGFA	46
Nervous System Development and Function	loss	loss of neurons	8.01E-04	ADRBK1, ARX, ATN1, ATP2B2, BDNF, CD40LG, CDK5R1, DBX1, GFRA2, GRIK2, IFNG, IKBKB, ITPR1, LMX1B, MAOB, NCS1, NEIL3, NFKB1, NTRK1, NTRK2, PITX3, POU3F2, POU4F1, SHC3, SLC1A3, SOD1, SOD2, THRB, TTR	29
Nervous System Development and Function	long-term potentiation	long-term potentiation of granule cells	8.18E-04	BDNF, PCDH8, PTK2, VEGFA	4
Nervous System Development and Function	neuritogenesis	neuritogenesis	1.11E-03	ADORA2A, AMIGO1, BCL11B, BDNF, CACNA1F, CD44, CDK5R1, CNTN1, CNTN4, CRIP1, CTNNA2, CTNND2, CXCL12, CYP19A1, DLGAP2, DOCK7, DSCAM, EPHB1, EPHB2, ETV4, FGFR2, FYN, GDA, GDPD5, GFRA2, GRASP, GRIN1, HMGB1, IFNG, IGF1R, IL11RA, IL1B, ITGA1, ITPR1, KDR, KIF23, LRRC7, LYN, MAGI2, MATN2, MET, MFN2, NDN, NEFH, NEUROD1, NFKB1, NOS1, NTNG1, NTNG2, NTRK1, NTRK2, NUMBL, PALM, PARD6B, PDIA3, PIAS2, PICALM, PIP…	83
Nervous System Development and Function	fasciculation	fasciculation of nervous tissue	1.34E-03	AMIGO1, BMP4, CBR1, CDK5R1, CNTN1, CNTN4, DSCAM, NDN, SEMA3F	9
Nervous System Development and Function	activation	activation of hippocampus	1.56E-03	BDNF, NEUROD1, WWC1	3
Nervous System Development and Function	morphogenesis	morphogenesis of neurites	1.85E-03	ADORA2A, BDNF, CACNA1F, CD44, CDK5R1, CNTN1, CNTN4, CRIP1, CTNNA2, CTNND2, CXCL12, CYP19A1, DLGAP2, DOCK7, DSCAM, EPHB1, EPHB2, ETV4, FYN, GDA, GDPD5, GRASP, GRIN1, HMGB1, IFNG, IGF1R, IL1B, ITGA1, ITPR1, KDR, LRRC7, LYN, MAGI2, MATN2, MET, MFN2, NEFH, NEUROD1, NFKB1, NOS1, NTRK1, NTRK2, NUMBL, PALM, PDIA3, PIAS2, PICALM, PIP5K1A, PLAT, PPP1R9A, PTPRM, RHOG, RND1, ROBO2, ROR1, ROR2, SKIL, STX3	58
Nervous System Development and Function	adhesion	adhesion of neuronal cells	1.88E-03	BDNF, CACNA1S, CACNB2, CDK5R1, CNTN4, CSNK2B, FGFR2, GLI2, GPR56, LAMB2, NCAM2, NINJ2, NLGN1, NLGN2	14
Nervous System Development and Function	chemotaxis	chemotaxis of granule cells	2.23E-03	BDNF, CXCL12, CXCR4, EPHB2	4
Nervous System Development and Function	guidance	guidance of axons	2.24E-03	ABLIM1, ANK3, ARX, BDNF, CDK5R1, CNTN1, CNTN4, CXCL12, CXCR4, EPHB1, EPHB2, ETV4, FOXD1, GATA3, GLI2, LAMB2, LHX5, MATN2, NKX2-1, NR4A3, NTRK1, PDIA3, PLXNA2, PTK2, RND1, ROBO2, ROBO3, SEMA3F, SEMA6A, SEMA6C, VAX2	31
Nervous System Development and Function	cell viability	cell viability of neurons	2.51E-03	ADORA2A, BDNF, BMP4, CDK5R1, CXCL12, CXCL3, E2F1, EHD4, FGF1, FOXG1, GATA3, GFRA2, HOXB1, HSD17B10, IFNG, IGF1R, IL11RA, IL1B, MAPK10, MAPK7, MET, NEFH, NEUROD1, NFATC2, NTRK1, NTRK2, PDIA3, PITX3, PLAGL1, POU4F1, PPP1R17, PTN, REG3A, REL, SHC3, SIRPA, SLC1A3, SOD1, VEGFA	39
Nervous System Development and Function	cell viability	cell viability of granule cells	4.28E-03	BDNF, CXCL3, IGF1R, IL1B, NFATC2, PLAGL1, REL, VEGFA	8
Nervous System Development and Function	analgesia	analgesia	2.62E-03	BDNF, CHRM2, CHRM4, ESR2, GPRASP1, GRASP, GRK5, IGF1R, IL1B, KCNA1, LMX1B, NOS1, NT5E, NTS, NTSR1, OPRD1, PLCB3, TRPM8	18
Nervous System Development and Function	synaptic transmission	synaptic transmission of cerebral cortex cells	3.03E-03	ADORA2A, BDNF, CHRM2, DMD, GRIK2, GRIN1, HOMER1, IL1B, NSF, PPP1R9A, SH3GL2	11
Nervous System Development and Function	memory	memory	3.52E-03	ACAT1, ADORA2A, ALS2CR8, BDNF, CADPS2, CCL3L1/CCL3L3, CHRM2, CREM, CRHR2, CX3CR1, CYP19A1, CYP7B1, ESR2, FYN, GRIN1, HDAC3, HES5, HIF1A, HOMER1, HSD17B10, IL1B, KCNAB1, LDLR, LRRC7, NCF1, NFKB1, NR3C2, NREP, NTRK1, NTRK2, PCDH8, REL, SLC30A3, SOD2, TGFBR2, THRA, TLR3, VEGFA, WASF1	39
Nervous System Development and Function	neurotransmission	neurotransmission	3.75E-03	ADARB1, ADORA2A, AMPH, APBA1, APBA2, BDNF, CACNA1C, CACNB2, CCKBR, CD44, CHRM1, CHRM2, CHRM4, CPNE6, CRHR2, DMD, EPB41, EPHB1, EPHB2, ESR2, GABBR2, GABRA4, GLRA1, GLS, GRASP, GRIK2, GRIN1, HCN4, HCRTR2, HOMER1, IL1B, ITPR1, KCNA1, KCNAB1, KCNE1, MAOB, MET, MTNR1B, NCS1, NEFH, NFKB1, NLGN1, NLGN2, NOVA1, NR3C2, NSF, NTSR1, P2RX1, PCDH8, PLAT, PPP1R9A, PPP1R9B, PTK2, PYY, RAB3A, RARB, REL, SCN1A, S…	71
Tissue Morphology	quantity	quantity of neurons	5.83E-08	ADORA2A, AGA, AIFM1, ARX, ATN1, ATP2B2, BDNF, BMP4, C19orf6, CCND2, CUX1, CX3CR1, CXCR4, DFNB31, DLGAP2, DSCAM, DVL2, E2F1, EBF2, ESR2, FGFR2, FST, FYN, GDA, GDPD5, GFI1, GFRA2, GLI2, HES5, HIF1A, HOXA3, HOXB3, IFNG, IGF1R, IGFBP1, IL11RA, IL1A, LAMB2, LHX8, LMX1B, MAPK7, MET, mir-9, NEFH, NEUROD1, NKX2-1, NTRK1, NTRK2, OLIG2, PITX3, POU4F1, PRL, PROP1, PTPN11, PURA, RIMS2, SERPING1, SHC3, SIRPA,…	67
Tissue Morphology	quantity	quantity of cells	1.69E-06	ACAT1, ADAMTS13, ADORA2A, ADORA3, ADRA1B, AGA, AIFM1, AMBP, ANK2, ANK3, ANPEP, ANXA7, APOA4, ARID4B, ARX, ATN1, ATP2B2, ATP4A, B4GALT2, BAD, BATF3, BCL11B, BCLAF1, BCR, BDNF, BID, BIK, BIRC3, BMP4, C19orf6, C1GALT1, C1QA, CACNA1D, CADPS2, CAMK2G, CAMP, CAPNS1, CARD11, CBFB, CCKBR, CCL24, CCL3L1/CCL3L3, CCND2, CD101, CD28, CD40LG, CD44, CD59, CD8B, CDH11, CHI3L1, CHST1, CHST2, CISH, CLCA1, CLDN15,…	306
Tissue Morphology	quantity	quantity of blood cells	4.08E-05	ACAT1, ADAMTS13, ADORA2A, ADORA3, AMBP, ANK2, ANPEP, ANXA7, APOA4, ARID4B, BAD, BATF3, BCL11B, BCLAF1, BCR, BDNF, BID, BIK, BIRC3, BMP4, C1QA, CAMK2G, CAMP, CAPNS1, CARD11, CBFB, CCL24, CCL3L1/CCL3L3, CCND2, CD101, CD28, CD40LG, CD44, CD59, CD8B, CHI3L1, CHST1, CHST2, CISH, CLCA1, CSF3R, CUX1, CX3CR1, CXCL12, CXCR4, DGKA, DIABLO, DLL4, DMD, E2F1, E2F2, EBF1, ELF4, ESR2, ETS1, FABP1, FBXW7, FERMT3…	191
Tissue Morphology	quantity	quantity of leukocytes	1.23E-04	ACAT1, ADORA2A, ADORA3, AMBP, ANK2, ANPEP, APOA4, ARID4B, BAD, BATF3, BCL11B, BCLAF1, BCR, BDNF, BID, BIK, BIRC3, C1QA, CAMK2G, CAMP, CARD11, CBFB, CCL24, CCL3L1/CCL3L3, CD101, CD28, CD40LG, CD8B, CHI3L1, CHST1, CHST2, CISH, CLCA1, CSF3R, CUX1, CX3CR1, CXCL12, CXCR4, DGKA, DIABLO, DLL4, DMD, E2F1, E2F2, EBF1, ELF4, ESR2, ETS1, FABP1, FERMT3, FGFR2, FLT3, FOXO3, FYB, FYN, GADD45A, GATA3, GCNT2, GC…	167
Tissue Morphology	quantity	quantity of phagocytes	1.46E-04	ACAT1, ADORA2A, AMBP, APOA4, ARID4B, BATF3, BCR, BID, BIK, BIRC3, C1QA, CCL3L1/CCL3L3, CD40LG, CLCA1, CSF3R, CX3CR1, DMD, ESR2, FABP1, FLT3, GCNT4, GFI1, GRAP2, GSN, HMGB1, IFNG, IKBKB, IL15, IL1A, IL1B, IL9R, INPP5D, IRAK3, IRF8, ITGAD, ITGAL, JAM3, KERA, KIT, LDLR, LGALS3, LHCGR, LYN, MEIS1, NFKB1, NOS1, PDE4B, PDGFC, PIK3R1, PLAC8, PLAT, PLSCR1, PRL, PTGES, PTK2, PTN, RAC2, RORA, RPTOR, S100A8…	77
Tissue Morphology	quantity	quantity of memory T lymphocytes	1.61E-04	BATF3, CARD11, CD28, CD40LG, E2F2, ETS1, FOXO3, GRAP2, IL15, IL20RB, ITGAL, MYC, PIK3R1, PRKCH, RPTOR, SOCS1, TGFBR2, TNFSF12	18
Tissue Morphology	quantity	quantity of exocrine cells	2.70E-04	CREB3L1, E2F1, E2F2, FST, GAST, GFI1, HIF1A, IFNG, KLF4, LHCGR	10
Tissue Morphology	quantity	quantity of sensory neurons	2.81E-04	ATP2B2, BDNF, CXCR4, DFNB31, DVL2, E2F1, FST, GFI1, HES5, HOXA3, HOXB3, IGF1R, NEUROD1, NTRK1, NTRK2, SLC1A3, SOD1, SPRY2, THRB	19
Tissue Morphology	quantity	quantity of osteoblasts	4.13E-04	CAPNS1, CRY2, DKK1, EBF1, ESR2, FGFR2, IRAK3, JAM2, KREMEN2, NFKB1, NOS1, PTH1R, PTHLH, RASSF2, SPARC, TNFRSF11B, VDR	17
Tissue Morphology	quantity	quantity of antigen presenting cells	1.01E-03	ACAT1, ADORA2A, AMBP, APOA4, BATF3, BDNF, BID, BIRC3, CD40LG, CX3CR1, DMD, FABP1, FLT3, GRAP2, IFNG, IKBKB, IL15, IL1A, IL1B, INPP5D, IRF8, ITGAD, KIT, LDLR, LGALS3, LHCGR, NEIL3, NFKB1, NOS1, PDGFC, PLAT, PTGES, PTN, RGS10, RPTOR, SELL, SIRPA, SMPD1, SOCS1, SOCS3, SPI1, TCF3, TGFBR2, THRA, TNFRSF11B, VDR, VEGFA, XBP1	48
Tissue Morphology	quantity	quantity of osteoclasts	1.78E-03	CD44, CYP19A1, DKK1, EBF1, FLT3, IL1A, INPP5D, IRAK3, LIMD1, MC4R, MSR1, NFATC2, NFKB1, NOS1, PDK4, PTH1R, PTHLH, RASSF2, RGS10, SPARC, TGFBR2, TNFRSF11B, VDR, VEGFA	24
Tissue Morphology	quantity	quantity of bone cells	1.93E-03	CAPNS1, CD44, CRY2, CYP19A1, DKK1, EBF1, ESR2, FGFR2, FLT3, IL1A, INPP5D, IRAK3, JAM2, KREMEN2, LIMD1, MC4R, MSR1, NFATC2, NFKB1, NOS1, PDK4, PTH1R, PTHLH, RASSF2, RGS10, SPARC, TGFBR2, TNFRSF11B, VDR, VEGFA	30
Tissue Morphology	quantity	quantity of epithelial cells	2.24E-03	ATP2B2, BDNF, BMP4, CREB3L1, CYP19A1, ESR2, FGFR2, FSHB, GAST, GFI1, HIF1A, HOXA3, IL1A, KIT, KLF4, LHCGR, MITF, PTH1R, SPRY2, VDR	20
Tissue Morphology	quantity	quantity of T lymphocytes	2.71E-03	ADORA2A, ANK2, ANPEP, ARID4B, BAD, BATF3, BCL11B, BCLAF1, BIK, CAMK2G, CAMP, CARD11, CBFB, CD28, CD40LG, CD8B, CHI3L1, CISH, CUX1, CXCR4, DGKA, DIABLO, DLL4, E2F1, E2F2, ELF4, ESR2, ETS1, FGFR2, FOXO3, FYB, FYN, GADD45A, GATA3, GFI1, GRAP2, HESX1, HIF1A, HOXA3, IFNG, IGF1R, IKBKB, IL15, IL20RB, IL21, IL9R, INPP5D, IRF8, ITGAD, ITGAE, ITGAL, JAK1, KIT, KLF4, LCK, LDLR, LYN, MAP3K7, MERTK, MIR17HG,…	95
Tissue Morphology	quantity	quantity of macrophages	3.06E-03	ACAT1, ADORA2A, AMBP, APOA4, BID, BIRC3, CD40LG, CX3CR1, DMD, FABP1, GRAP2, IFNG, IKBKB, IL1A, IL1B, IRF8, ITGAD, KIT, LDLR, LGALS3, LHCGR, NFKB1, NOS1, PDGFC, PLAT, PTGES, PTN, SMPD1, SOCS1, SOCS3, SPI1, TGFBR2, THRA, VDR, VEGFA	35
Tissue Morphology	quantity	quantity of endothelial cell lines	3.18E-03	COL18A1, FN1, MYC, THBS2, VEGFA	5
Tissue Morphology	quantity	quantity of connective tissue cells	4.49E-03	ATP2B2, CAPNS1, CD44, CREB3L2, CRY2, CYP19A1, DKK1, EBF1, ESR2, FGFR2, FLT3, FN1, FOSL2, FSHB, GDF5, GLI2, IL1A, INPP5D, IRAK3, JAM2, KREMEN2, LIMD1, MC4R, MSR1, MYC, NFATC2, NFKB1, NOS1, NT5E, PDK4, PTH1R, PTHLH, RASSF2, RGS10, SIK3, SPARC, SPRY2, TGFBR2, TNFRSF11B, VDR, VEGFA	41
Tissue Morphology	morphology	morphology of nervous tissue	5.44E-07	ABCA2, ACTL6B, AGA, ANK2, ARX, ATP2B2, BCR, BDNF, BID, BMP4, C19orf6, C1QA, CACNA1D, CACNA1F, CADPS2, CAMKK1, CAMKK2, CCND2, CD44, CDK5R1, CHRNG, CKMT1A/CKMT1B, CNTN1, CNTN4, COL13A1, COL2A1, CRKL, CTNNA2, CXCR4, CYP26A1, DACT1, DSCAM, DVL2, E2F1, EBF1, EBF2, EPHB1, EPHB2, EPM2A, ERC2, FAT3, FGFR2, FST, FYN, GATA3, GFI1, GFRA2, GJC2, GLDN, GLI2, GRIN1, HES5, HESX1, HIF1A, HOXA3, HOXB1, IGF1R, IKB…	118
Tissue Morphology	morphology	morphology of nerves	7.32E-05	ATP2B2, BCR, BDNF, BMP4, CACNA1D, CD44, CNTN4, CYP26A1, EBF2, FYN, GJC2, HOXA3, HOXB1, MET, NFATC2, NTRK2, POU4F1, RARB, SEMA3F, SERPINE2, SLC1A3, SMAD1, SOD1, SOD2, SYNE2, TCOF1, TFAM, VAX2, VCL, VEGFA	30
Tissue Morphology	morphology	morphology of notochord	9.37E-05	DACT1, DVL2, FN1, FOXA2, FOXH1, GLI2, GSC, NCK2, PCGF2, PPAP2B, PTK2, PTPN11, SOX4, TEAD2	14
Tissue Morphology	morphology	morphology of neurons	3.37E-04	ARX, ATP2B2, BDNF, BID, C1QA, CACNA1F, CADPS2, CCND2, CDK5R1, CNTN1, CTNNA2, CXCR4, DSCAM, DVL2, E2F1, EPM2A, FAT3, FST, FYN, GATA3, GFI1, GLI2, HES5, IGF1R, LAMB2, LHX8, LMX1B, MAGI2, MID1, mir-9, NDN, NEFH, NEUROD1, NFKB1, NOS1, NTRK1, OLIG2, PPP1R9B, PTK2, PURA, RHO, ROBO2, ROR2, SERPINE2, SLC12A5, SLC6A15, SOD1, SPR, SPRY2, THRA, THRB, USH1C, VAX2, WASF1, WNT5B	55
Tissue Morphology	morphology	morphology of artery	4.96E-04	BMP4, CCM2, COL5A1, CRKL, DLL4, FN1, FOXA2, FOXH1, GSC, HIF1A, HMOX1, IL15, LDLR, LMO2, MAPK7, MYC, NCF1, NOS1, OVOL2, PCGF2, PDPN, PLXND1, PTK2, RARB, RARG, SMAD5, SOX4, TAB1, TNFRSF11B, VEGFA, VEZF1, ZMIZ1	32
Tissue Morphology	morphology	morphology of connective tissue	9.88E-04	ACADVL, ACOT11, ADAMTS13, ADRA1B, AMPH, ANXA7, APH1A, BCL11B, BIRC3, BMPER, CD40LG, COL2A1, CREB3L1, CRHR2, CYP19A1, CYP26B1, DLX3, DSE, EIF2C2, EPB41, ESR2, EXT2, FAM123B, FGFR2, FLRT2, FMOD, FN1, FOSL2, FOXH1, FSHB, FUT8, GATA2, GATA3, GFI1B, GLI2, GSN, HIF1A, HOXA3, HOXB3, IFNG, IKBKB, INPP5D, KREMEN2, LDLR, LGMN, LHCGR, LMO2, LYN, MAPK7, MET, MIA, MMP16, MYC, NKX2-1, PDK4, PDPN, PIK3R1, PLSCR…	89
Tissue Morphology	morphology	morphology of blood vessel	2.08E-03	ARID4B, BMP4, C1GALT1, CBFB, CCM2, COL5A1, CRHR2, CRKL, CXCR4, DLL4, FBXW7, FMOD, FN1, FOXA2, FOXH1, GPR4, GSC, HIF1A, HMOX1, HOXA3, IL15, LDLR, LMO2, MAP3K7, MAPK7, MEIS1, MERTK, MYC, NCF1, NOS1, OVOL2, PCGF2, PDPN, PLXND1, POFUT1, PTK2, RARB, RARG, RECK, SIAH2, SMAD5, SOX4, TAB1, THBS2, TNFRSF11B, VEGFA, VEZF1, ZMIZ1	48
Tissue Morphology	morphology	morphology of mechanosensory neurons	2.49E-03	ATP2B2, BDNF, DVL2, GFI1, IGF1R, NFKB1, ROR2, THRA, THRB, USH1C	10
Tissue Morphology	morphology	morphology of cartilage tissue	4.11E-03	BMPER, COL2A1, EXT2, FMOD, FOSL2, GLI2, GSN, HOXA3, HOXB3, MMP16, NKX2-1, PRG4, PTH1R, RARB, RARG, ROR2, SIK3	17
Tissue Morphology	morphology	morphology of branchial arch	4.12E-03	APH1A, CCM2, DKK1, FOXA2, GSC, HIF1A, HOXA3, MAPK7, OVOL2, PCGF2, RARG, SMAD1, SMAD5, SOX4, TCOF1, VEGFA	16
Tissue Morphology	remodeling	remodeling of embryonic tissue	1.33E-04	APH1A, CCM2, DLL4, FBXW7, FN1, HIF1A, MAPK7, OVOL2, PPAP2B, PTPN11, RECK, SLC34A2, SMAD5, TAL1, ZMIZ1	15
Tissue Morphology	remodeling	remodeling of vitelline vessel	2.97E-04	APH1A, CCM2, DLL4, FBXW7, FN1, HIF1A, MAPK7, OVOL2, PPAP2B, PTPN11, RECK, SLC34A2, SMAD5, ZMIZ1	14
Tissue Morphology	abnormal morphology	abnormal morphology of notochord	1.62E-04	DACT1, DVL2, FOXA2, GLI2, GSC, PCGF2, PPAP2B, PTK2, PTPN11, SOX4, TEAD2	11
Tissue Morphology	abnormal morphology	abnormal morphology of neurons	2.85E-04	ATP2B2, BDNF, BID, C1QA, CACNA1F, CADPS2, CCND2, CDK5R1, CNTN1, CTNNA2, CXCR4, DSCAM, DVL2, E2F1, EPM2A, FAT3, FST, FYN, GFI1, GLI2, HES5, IGF1R, LAMB2, LHX8, LMX1B, MAGI2, MID1, mir-9, NDN, NEFH, NEUROD1, NFKB1, NOS1, NTRK1, OLIG2, PPP1R9B, PURA, RHO, ROBO2, ROR2, SERPINE2, SLC12A5, SLC6A15, SPR, SPRY2, THRA, THRB, USH1C, VAX2, WASF1, WNT5B	51
Tissue Morphology	abnormal morphology	abnormal morphology of lateral plate mesoderm	3.58E-04	BMP4, FN1, FOXF1, TEAD2, VPS41	5
Tissue Morphology	abnormal morphology	abnormal morphology of artery	5.14E-04	CCM2, COL5A1, CRKL, DLL4, FN1, FOXA2, FOXH1, GSC, HIF1A, HMOX1, IL15, LDLR, LMO2, MAPK7, MYC, NCF1, NOS1, OVOL2, PCGF2, PDPN, PLXND1, PTK2, RARB, RARG, SMAD5, SOX4, TAB1, TNFRSF11B, VEGFA, VEZF1, ZMIZ1	31
Tissue Morphology	abnormal morphology	abnormal morphology of sensory epithelium	7.82E-04	ATP2B2, BMP4, DVL2, FGFR2, IGF1R, KCNE1, ROR2, SPRY2, THRA, THRB	10
Tissue Morphology	abnormal morphology	abnormal morphology of epithelial tissue	8.54E-04	AGA, ATP2B2, BMP4, CLCA1, COL13A1, COL18A1, COL8A1, CX3CR1, CYP11A1, CYP19A1, DVL2, E2F1, EGR4, ESR2, FGFR2, FST, GSC, HES5, HESX1, IGF1R, KCNE1, KLF4, KRT16, LDLR, LHCGR, LMX1B, MAB21L2, MERTK, NEUROD1, NKX2-1, NTRK2, PRLR, RARB, RARG, RASSF2, ROR2, SIAH1, SLC9A2, SOD2, SPARC, SPDEF, SPRY2, TAB1, THRA, THRB, TNFRSF11B, TNFSF14, VDR	48
Tissue Morphology	abnormal morphology	abnormal morphology of cranial nerve	8.60E-04	BDNF, BMP4, CNTN4, CYP26A1, FYN, HOXA3, HOXB1, NFATC2, NTRK2, POU4F1, RARB, SEMA3F, SLC1A3, SMAD1, SOD2, TCOF1, VAX2, VCL, VEGFA	19
Tissue Morphology	abnormal morphology	abnormal morphology of egg cylinder	1.23E-03	ARFRP1, DSP, EXT2, FGFR2, LIMS1, NSD1, VPS41	7
Tissue Morphology	abnormal morphology	abnormal morphology of granule cells	1.42E-03	ATP2B2, BDNF, BID, CADPS2, CCND2, CDK5R1, CNTN1, CXCR4, MID1, NEUROD1, PURA, SERPINE2	12
Tissue Morphology	abnormal morphology	abnormal morphology of blood vessel	1.62E-03	ARID4B, C1GALT1, CBFB, CCM2, COL5A1, CRHR2, CRKL, CXCR4, DLL4, FBXW7, FMOD, FN1, FOXA2, FOXH1, GPR4, GSC, HIF1A, HMOX1, HOXA3, IL15, LDLR, LMO2, MAP3K7, MAPK7, MERTK, MYC, NCF1, NOS1, OVOL2, PCGF2, PDPN, PLXND1, POFUT1, PTK2, RARB, RARG, RECK, SMAD5, SOX4, TAB1, THBS2, TNFRSF11B, VEGFA, VEZF1, ZMIZ1	45
Tissue Morphology	abnormal morphology	abnormal morphology of small first branchial arch	1.76E-03	APH1A, FOXA2, GSC, MAPK7, TCOF1	5
Tissue Morphology	abnormal morphology	abnormal morphology of hair cells	1.84E-03	BDNF, DVL2, GFI1, IGF1R, NFKB1, ROR2, THRA, THRB, USH1C	9
Tissue Morphology	abnormal morphology	abnormal morphology of dorsal aorta	1.88E-03	CCM2, DLL4, FN1, FOXA2, GSC, HIF1A, LMO2, MAPK7, MYC, PCGF2, PTK2, SMAD5, VEGFA, ZMIZ1	14
Tissue Morphology	abnormal morphology	abnormal morphology of osteoblasts	2.01E-03	CREB3L1, KREMEN2, PTHLH, SOST, SPARC, TNFRSF11B	6
Tissue Morphology	abnormal morphology	abnormal morphology of outer hair cells	2.01E-03	GFI1, IGF1R, ROR2, THRA, THRB, USH1C	6
Tissue Morphology	abnormal morphology	abnormal morphology of first branchial arch	3.17E-03	APH1A, CCM2, DKK1, FOXA2, GSC, MAPK7, PCGF2, TCOF1	8
Tissue Morphology	abnormal morphology	abnormal morphology of cartilage tissue	4.12E-03	BMPER, COL2A1, EXT2, FMOD, FOSL2, GLI2, HOXA3, HOXB3, MMP16, NKX2-1, PRG4, PTH1R, RARB, RARG, ROR2, SIK3	16
Tissue Morphology	regression	regression of vessel	8.63E-04	AIFM1, COL18A1, DLL4, KDR, VEGFA	5
Tissue Morphology	regression	regression of blood vessel	2.23E-03	COL18A1, DLL4, KDR, VEGFA	4
Tissue Morphology	lack	lack of blood island	2.01E-03	BMP4, FN1, LMO2, TAL1, TFPI, VEGFA	6
Tissue Morphology	lack	lack of ophthalmic vesicle	4.72E-03	FOXA2, GSC, HES5, TCOF1	4
Tissue Morphology	damage	damage of bone	2.61E-03	BID, CFB, CXCL3, ESR2, HOXA3, IFNG, IKBKB, IL15, IL1A, IL1B, PTH1R, PTK2, RECK, SOCS1, TGFBR2, THRA, THRB, TNFRSF11B, VDR	19
Tissue Morphology	regeneration	regeneration of cardiovascular tissue	4.72E-03	ESR2, FGF1, HMGB1, IGF1R	4
Cardiovascular System Development and Function	development	development of cardiovascular system	8.89E-08	ADAMTS12, ADORA2A, ADRA1B, ADRBK1, ANG, ANKRD1, ANPEP, APH1A, ARHGAP24, ATF7, BCOR, BCR, BDKRB2, BDNF, BMP4, BMPER, C1GALT1, CAMP, CAPNS1, CCL24, CCM2, CCND2, CCNE2, CD28, CD40LG, CD44, CEACAM1, COL13A1, COL18A1, COL1A2, COL2A1, COL5A1, COL8A1, CRHR2, CRIP1, CRKL, CSF3R, CSNK2B, CX3CR1, CXCL12, CXCL3, CXCR4, CYBA, CYP26A1, DAB2, DGKA, DKK1, DLL4, DLX3, DSP, DVL2, E2F1, EDIL3, EIF2C2, EPHA3, EPHB2…	196
Cardiovascular System Development and Function	development	development of blood vessel	1.29E-05	ADAMTS12, ADORA2A, ANG, ANPEP, APH1A, ARHGAP24, BDKRB2, BDNF, BMP4, BMPER, C1GALT1, CAMP, CAPNS1, CCL24, CCM2, CCNE2, CD28, CD40LG, CD44, CEACAM1, COL13A1, COL18A1, COL1A2, COL5A1, COL8A1, CRHR2, CRKL, CX3CR1, CXCL12, CXCR4, CYBA, DAB2, DGKA, DKK1, DLL4, DLX3, E2F1, EDIL3, EPHB2, EPHB4, ESAM, ETS1, F11R, FBXW7, FERMT3, FGF1, FGFR2, FN1, FOXF1, FOXO3, FOXS1, FURIN, FZD4, GATA2, GLMN, GSN, HABP2, H…	146
Cardiovascular System Development and Function	development	development of vasculature	3.06E-04	APH1A, BMP4, C1GALT1, CCM2, EPHB2, FBXW7, FN1, FURIN, HIF1A, IL11RA, KDR, MAP2K5, MAP3K7, MAPK7, MYC, PDPK1, PTK2, RECK, SMAD5, SPI1, TGFBR2, VEGFA, ZMIZ1	23
Cardiovascular System Development and Function	development	development of cardiovascular tissue	3.72E-03	ANG, ANKRD1, ANPEP, ARHGAP24, BDNF, BMP4, BMPER, CAMP, CCL24, CCM2, CD40LG, CD44, CEACAM1, COL18A1, CSNK2B, CXCL12, CYBA, DAB2, DGKA, DKK1, DLL4, EPHB4, F11R, FGF1, FGFR2, FN1, FOXO3, GLI2, HABP2, HIF1A, HMGB1, HMOX1, IFNG, IL1A, IL1B, ITGA1, KDR, LGALS3, MAP2K3, MAP2K5, MAPK7, MET, MYC, NDUFV2, NPPA, PDPN, PLAT, PRL, PROX1, PTK2, PTN, PTPRM, RPTOR, S100A8, SDC4, SEMA3F, SPTB, T, TAL1, TFPI, TGFB…	66
Cardiovascular System Development and Function	formation	formation of endothelial tube	2.81E-05	ARHGAP24, BDNF, CBFB, CD44, CEACAM1, COL18A1, CXCL12, FGG, FN1, FOXO3, HIF1A, KDR, NPPA, PECAM1, PRL, PTN, SDC4, STAB2, TGFBR2, VEGFA	20
Cardiovascular System Development and Function	vasculogenesis	vasculogenesis	4.13E-05	ANG, ANPEP, APH1A, ARHGAP24, BDKRB2, BDNF, BMP4, BMPER, C1GALT1, CAMP, CAPNS1, CCL24, CCM2, CCNE2, CD28, CD40LG, CD44, CEACAM1, COL13A1, COL18A1, COL8A1, CRHR2, CRKL, CXCL12, CXCR4, CYBA, DAB2, DGKA, DKK1, DLL4, E2F1, EDIL3, EPHB2, EPHB4, ESAM, ETS1, F11R, FBXW7, FERMT3, FGF1, FGFR2, FN1, FOXF1, FOXO3, FURIN, FZD4, GLMN, GSN, HABP2, HIF1A, HMGB1, HMOX1, HOXB3, HTRA1, IFNG, IGF1R, IL1A, IL1B, ITGA…	129
Cardiovascular System Development and Function	heart rate	heart rate	4.59E-05	ACADVL, ADCY5, ADORA2A, ADORA3, ADRA1B, ADRBK1, AIFM1, ANK2, ANK3, BDKRB2, BDNF, CACNA1D, CAPNS1, CAV3, CELF2, CHRM1, CHRM2, CHRM4, CREM, CXCR4, CYP19A1, EPB41, EPHA3, HCN4, HMOX1, HOPX, IFNG, KCNA1, KCNE1, KCNIP2, MAP2K3, MC2R, MRVI1, MYL1, MYL2, MYLK, NDUFS6, NEDD4L, NOS1, NPPA, NR3C2, PNPLA2, PNPLA8, PPP1R1A, PTGES, PTHLH, SCN5A, SMAD5, SOD1, SOD2, SOX4, THBS2, THRA, THRB, UCN2, VDR, VEGFA	57
Cardiovascular System Development and Function	angiogenesis	angiogenesis	4.71E-05	ADAMTS12, ADORA2A, ANG, ANPEP, APH1A, ARHGAP24, BDKRB2, BDNF, BMP4, C1GALT1, CAMP, CCL24, CCM2, CD40LG, CD44, COL13A1, COL18A1, COL8A1, CRHR2, CRKL, CX3CR1, CXCL12, CXCL5, CXCR4, DGKA, DLL4, E2F1, EDIL3, EPHB1, EPHB2, EPHB4, ESAM, ETS1, F11R, FBXW7, FERMT3, FGF1, FGFR2, FN1, FOXO3, FZD4, GATA2, GPR4, GPR56, GSN, HIF1A, HMGB1, HMOX1, HOXB3, HTRA1, IFNG, IL15, IL1A, IL1B, IRX1, ITGA1, ITGB5, JAM3, …	122
Cardiovascular System Development and Function	angiogenesis	angiogenesis of retina	4.72E-03	JAM3, KDR, MET, VEGFA	4
Cardiovascular System Development and Function	cardiogenesis	cardiogenesis	5.08E-05	ADRA1B, ADRBK1, ANKRD1, APH1A, ATF7, BCOR, BDNF, BMP4, CAPNS1, CCM2, CCND2, COL2A1, COL5A1, CRIP1, CRKL, CXCL3, CXCR4, CYP26A1, DLL4, DSP, DVL2, EPHA3, EPHB4, FBXW7, FN1, FOXA2, FOXF1, FOXH1, FOXP4, FURIN, GATA3, GLI2, GSC, HIF1A, HOPX, MAP2K5, MAP3K7, MAPK7, MIR17HG, MKKS, MOSPD3, MYL2, NCOR2, NDUFV2, NPPA, OVOL2, PAX3, PCSK6, PDGFC, PDPN, PLCE1, POFUT1, PROX1, PTK2, PTPN11, ROR2, SMAD1, SMAD5, …	72
Cardiovascular System Development and Function	adhesion	adhesion of endothelial cells	1.01E-04	C1QA, CCL3L1/CCL3L3, CD40LG, CD44, COL18A1, CXCL12, CXCR4, E2F1, EDIL3, ETS1, FERMT3, FN1, GP1BA, HMGB1, IFNG, IL1A, IL1B, ITGAL, LGALS3, NPPA, PECAM1, PIK3R1, PLXND1, PNPLA2, PPAP2B, SELL, SERPINB5, SERPING1, STX6, TGFBR2, VEGFA	31
Cardiovascular System Development and Function	contraction	contraction of heart	2.13E-04	ADORA3, ADRBK1, AIFM1, ANK2, ANK3, CAPNS1, CAV3, CELF2, CHRM1, CHRM2, CREM, CXCR4, HCN4, HMOX1, HOPX, IFNG, KCNE1, KCNIP2, MAP2K3, MYL1, MYL2, MYLK, NDUFS6, NOS1, PNPLA2, PPP1R1A, PTGES, SCN5A, SMAD5, SOD1, THBS2, THRA, THRB, VDR, VEGFA	35
Cardiovascular System Development and Function	morphology	morphology of artery	4.96E-04	BMP4, CCM2, COL5A1, CRKL, DLL4, FN1, FOXA2, FOXH1, GSC, HIF1A, HMOX1, IL15, LDLR, LMO2, MAPK7, MYC, NCF1, NOS1, OVOL2, PCGF2, PDPN, PLXND1, PTK2, RARB, RARG, SMAD5, SOX4, TAB1, TNFRSF11B, VEGFA, VEZF1, ZMIZ1	32
Cardiovascular System Development and Function	morphology	morphology of blood vessel	2.08E-03	ARID4B, BMP4, C1GALT1, CBFB, CCM2, COL5A1, CRHR2, CRKL, CXCR4, DLL4, FBXW7, FMOD, FN1, FOXA2, FOXH1, GPR4, GSC, HIF1A, HMOX1, HOXA3, IL15, LDLR, LMO2, MAP3K7, MAPK7, MEIS1, MERTK, MYC, NCF1, NOS1, OVOL2, PCGF2, PDPN, PLXND1, POFUT1, PTK2, RARB, RARG, RECK, SIAH2, SMAD5, SOX4, TAB1, THBS2, TNFRSF11B, VEGFA, VEZF1, ZMIZ1	48
Cardiovascular System Development and Function	abnormal morphology	abnormal morphology of artery	5.14E-04	CCM2, COL5A1, CRKL, DLL4, FN1, FOXA2, FOXH1, GSC, HIF1A, HMOX1, IL15, LDLR, LMO2, MAPK7, MYC, NCF1, NOS1, OVOL2, PCGF2, PDPN, PLXND1, PTK2, RARB, RARG, SMAD5, SOX4, TAB1, TNFRSF11B, VEGFA, VEZF1, ZMIZ1	31
Cardiovascular System Development and Function	abnormal morphology	abnormal morphology of blood vessel	1.62E-03	ARID4B, C1GALT1, CBFB, CCM2, COL5A1, CRHR2, CRKL, CXCR4, DLL4, FBXW7, FMOD, FN1, FOXA2, FOXH1, GPR4, GSC, HIF1A, HMOX1, HOXA3, IL15, LDLR, LMO2, MAP3K7, MAPK7, MERTK, MYC, NCF1, NOS1, OVOL2, PCGF2, PDPN, PLXND1, POFUT1, PTK2, RARB, RARG, RECK, SMAD5, SOX4, TAB1, THBS2, TNFRSF11B, VEGFA, VEZF1, ZMIZ1	45
Cardiovascular System Development and Function	abnormal morphology	abnormal morphology of dorsal aorta	1.88E-03	CCM2, DLL4, FN1, FOXA2, GSC, HIF1A, LMO2, MAPK7, MYC, PCGF2, PTK2, SMAD5, VEGFA, ZMIZ1	14
Cardiovascular System Development and Function	QT interval	QT interval of heart	7.47E-04	CACNA1C, ESRRG, KCNA1, KCNE1, RNF207, SCN5A, THRA, VEGFA	8
Cardiovascular System Development and Function	morphogenesis	morphogenesis of heart	1.22E-03	BMP4, COL2A1, COL5A1, CYP26A1, DSP, DVL2, EPHB4, FOXA2, FOXH1, FURIN, GSC, HIF1A, MAPK7, MYL2, NCOR2, OVOL2, SMAD1, SMAD5, SMARCD3, TAB1, VEGFA, ZIC3, ZMIZ1	23
Cardiovascular System Development and Function	beat	beat of cardiomyocytes	1.56E-03	CHRM2, IL1B, NSF	3
Cardiovascular System Development and Function	neovascularization	neovascularization of wound	1.56E-03	CAMP, THBS2, VEGFA	3
Cardiovascular System Development and Function	growth	growth of capillary vessel	2.23E-03	CD28, KDR, LMX1B, VEGFA	4
Cardiovascular System Development and Function	shape change	shape change of microvascular endothelial cells	2.23E-03	HMGB1, PLAT, SRPX2, VEGFA	4
Cardiovascular System Development and Function	shape change	shape change of vascular endothelial cells	3.10E-03	ANG, DLL4, FN1, GP1BA, HMGB1, KDR, NCF1, PLAT, SARS, SRPX2, STX6, VEGFA, WASF1	13
Cardiovascular System Development and Function	vascularization	vascularization of connective tissue	2.23E-03	PTH1R, PTHLH, THBS2, VEGFA	4
Cardiovascular System Development and Function	vascularization	vascularization	3.24E-03	ANPEP, CAMP, CD28, CD44, CEACAM1, COL18A1, CRHR2, CXCL12, CXCL3, CXCR4, EPHB2, FGF1, FSHB, HIF1A, HMGB1, IFNG, IGF1R, IL1B, ITGA1, KDR, LGALS3, LMX1B, LTF, MAP3K3, MAP3K7, MAPK7, MYC, NOS1, PDGFC, PLCD1, PTH1R, PTHLH, SDC4, SMAD5, SOD1, TFEB, TGFBR2, THBS2, VEGFA	39
Cardiovascular System Development and Function	chemotaxis	chemotaxis of endothelial cells	3.10E-03	CAMP, CCL24, CEACAM1, CXCL12, CXCR4, DGKA, HMGB1, KDR, LGALS3, PROX1, PTPN11, THBS2, VEGFA	13
Cardiovascular System Development and Function	quantity	quantity of endothelial cell lines	3.18E-03	COL18A1, FN1, MYC, THBS2, VEGFA	5
Cardiovascular System Development and Function	cell movement	cell movement of vascular endothelial cells	4.69E-03	ANPEP, COL18A1, DGKA, DKK1, FN1, LGALS3, MAP2K5, MTSS1, PROX1, PTPN11, RECK, TGFBR2, THBS2, VEGFA	14
Embryonic Development	development	development of brain	9.01E-08	ABR, ADCYAP1R1, AKTIP, APH1A, ARX, ATP2B2, BCL11B, BCR, BDNF, BMP4, CCND2, CDK5R1, CERS1, CNTN1, COL2A1, CTNNA2, CTNS, CXCL3, CXCR4, CYP19A1, CYP26A1, DKK1, E2F1, EBF2, EIF2C2, EOMES, EPHB2, ESR2, FBXW7, FGFR2, FOXA2, FOXD1, FOXG1, FYN, FZD3, GLI2, GPR56, GRASP, GRIN1, GSC, HES5, HESX1, HIF1A, HMGB1, HOXB1, ICMT, IFNG, IGF1R, IGFBP1, IRX6, ITPR1, KAT2A, LHX5, LHX8, LMX1B, MAPK7, MDGA1, MET, MID1,…	102
Embryonic Development	development	development of sensory organ	1.46E-05	ABR, ADORA2A, AKTIP, ANK2, AQP5, ATP2B2, BCR, BDNF, BID, BMP4, CACNA1F, CECR2, CELSR1, CHST6, COL18A1, COL2A1, COL5A1, COL8A1, CTHRC1, CX3CR1, CYP26B1, DFNB31, DNMT3A, DPT, DSCAM, DVL2, E2F1, EBF1, EBF2, EGFLAM, EPHB1, EPHB2, FAT3, FGF1, FGFR2, FMOD, FOSL2, FOXD1, FOXG1, FST, FZD3, FZD4, GATA3, GFI1, GJA3, GLI2, GSC, HES5, HESX1, HMGB1, IGF1R, IRX6, JAM3, KCNE1, KDR, KERA, LAMB2, LCK, LDLR, LMX1B…	105
Embryonic Development	development	development of body axis	2.20E-05	ADORA2A, AKTIP, ANK2, AQP5, BCL11B, BCOR, BID, BMP4, BMPER, CACNA1F, CELSR1, CHST6, COL18A1, COL2A1, COL5A1, COL8A1, CRKL, CSNK1E, CX3CR1, CYP26A1, DFNB31, DKK1, DLX3, DNMT3A, DPT, DSCAM, E2F1, EBF1, EBF2, EDAR, EGFLAM, EPHB1, EPHB2, FAT3, FGF1, FGFR2, FMOD, FOSL2, FOXA2, FOXD1, FOXF1, FOXH1, FST, FZD3, FZD4, GJA3, GLI2, GSC, HES5, HESX1, HMGB1, HOXA3, HOXA4, HOXB1, HOXB3, HOXC4, HOXC6, HOXD8, IR…	123
Embryonic Development	development	development of inner ear	2.75E-04	ABR, ATP2B2, BCR, BDNF, CECR2, CELSR1, COL2A1, CTHRC1, DVL2, FGFR2, FOXG1, FZD3, GATA3, GFI1, GLI2, IGF1R, KCNE1, NEUROD1, NR4A3, POU3F4, ROR2, SPRY2, THRA, THRB, USH1C	25
Embryonic Development	development	development of ear	3.51E-04	ABR, ATP2B2, BCR, BDNF, BMP4, CECR2, CELSR1, COL2A1, CTHRC1, DVL2, FGFR2, FOXG1, FZD3, FZD4, GATA3, GFI1, GLI2, GSC, IGF1R, KCNE1, MYC, NEUROD1, NR4A3, POU3F4, ROR2, SIX2, SPRY2, THRA, THRB, USH1C, VEGFA	31
Embryonic Development	development	development of head	4.22E-04	ADORA2A, AKTIP, ANK2, AQP5, BCL11B, BCOR, BID, BMP4, CACNA1F, CHST6, COL18A1, COL2A1, COL5A1, COL8A1, CX3CR1, DFNB31, DKK1, DLX3, DNMT3A, DPT, DSCAM, E2F1, EBF1, EBF2, EDAR, EGFLAM, EPHB1, EPHB2, FAT3, FGF1, FGFR2, FMOD, FOSL2, FOXD1, FST, GJA3, GLI2, GSC, HES5, HESX1, HMGB1, IRX6, JAM3, KDR, KERA, LAMA5, LAMB2, LCK, LDLR, LHX8, LMX1B, MAB21L2, MEIS1, MEIS2, MERTK, MET, MFN2, MITF, NEUROD1, NF2, …	97
Embryonic Development	development	development of ectoderm	4.47E-04	ACVR1B, BMP4, CTNNA1, CUL1, DACT1, DSP, FN1, FNTB, MITF, NF2, PTK2, PTPN11, SERPINB5, SMAD5, VAX2, VCL	16
Embryonic Development	development	development of metencephalon	5.88E-04	ABR, ATP2B2, BCR, CCND2, CDK5R1, CNTN1, CXCR4, CYP19A1, FOXA2, FYN, GLI2, GPR56, KAT2A, LHX5, LMX1B, NEUROD1, NTRK2, POU3F2, PURA, RORA, SOX4, THRA, THRB, ZIC4	24
Embryonic Development	development	development of trachea	7.70E-04	BMP4, FGFR2, FOXF1, GLI2, RARG, TGFBR2, VEGFA	7
Embryonic Development	development	development of cerebellum	1.22E-03	ABR, ATP2B2, BCR, CCND2, CDK5R1, CNTN1, CXCR4, CYP19A1, FOXA2, FYN, GLI2, GPR56, LHX5, LMX1B, NEUROD1, NTRK2, POU3F2, PURA, RORA, SOX4, THRA, THRB, ZIC4	23
Embryonic Development	development	development of forebrain	1.26E-03	ADCYAP1R1, AKTIP, APH1A, ARX, BDNF, BMP4, CDK5R1, COL2A1, CXCR4, CYP26A1, DKK1, E2F1, EBF2, EIF2C2, EOMES, EPHB2, FOXA2, FOXD1, FOXG1, FYN, GRIN1, GSC, HESX1, ICMT, IFNG, IRX6, KAT2A, LHX8, mir-9, MKKS, NCOR1, NCOR2, NKX2-1, NUMBL, PCSK6, PDPK1, POU3F1, POU3F2, RARB, ROBO2, SPRY2, TCOF1, TRIO, VEGFA, ZIC3	45
Embryonic Development	development	development of globus pallidus	1.56E-03	ARX, mir-9, NKX2-1	3
Embryonic Development	development	eye development	1.88E-03	ADORA2A, AKTIP, ANK2, AQP5, BID, BMP4, CACNA1F, CHST6, COL18A1, COL2A1, COL5A1, COL8A1, CX3CR1, DFNB31, DNMT3A, DPT, DSCAM, E2F1, EBF1, EBF2, EGFLAM, EPHB1, EPHB2, FAT3, FGF1, FGFR2, FMOD, FOSL2, FOXD1, FST, GJA3, HES5, HESX1, HMGB1, IRX6, JAM3, KDR, KERA, LAMB2, LCK, LDLR, LMX1B, MAB21L2, MEIS1, MEIS2, MERTK, MET, MFN2, MITF, NEUROD1, NFAT5, NTRK2, PITX3, PLAT, PPP2R3A, PVRL3, RARB, RARG, RENBP,…	77
Embryonic Development	development	mesoderm development	2.09E-03	ACVR1B, APH1A, BMP4, DACT1, EIF4E, FN1, FOXF1, FOXH1, KAT2A, MAP3K7, NUP133, OVOL1, POU4F1, PTK2, SECTM1, SLC31A1, SMAD1, SMAD5, T, TEAD2, VCL, VEGFA, VPS41	23
Embryonic Development	development	development of rhombencephalon	2.15E-03	ABR, ATP2B2, BCR, CCND2, CDK5R1, CNTN1, CXCR4, CYP19A1, CYP26A1, FOXA2, FYN, GLI2, GPR56, HOXB1, KAT2A, LHX5, LMX1B, NEUROD1, NTRK2, OLIG2, POU3F2, PURA, RORA, SMAD1, SOX4, THRA, THRB, ZIC4	28
Embryonic Development	development	development of extraembryonic tissue	2.24E-03	ACVR1B, ANG, APH1A, BMP4, COL18A1, EDIL3, EPHB4, FN1, FOXF1, FURIN, KDR, MAP3K3, PTPN11, SMAD5, T, TFDP1, TMOD1, VEGFA	18
Embryonic Development	development	development of endoderm	2.44E-03	DACT1, DKK1, DSP, FGFR2, FOXA2, FURIN, GRB2, NKX2-1, ONECUT1, PAX9, PDPK1, PTHLH, SERPINB5, TEAD2, VPS41	15
Embryonic Development	development	development of striated muscle	3.51E-03	ANKRD1, BDNF, BMP4, CACNA1S, CENPF, CXCL12, DMD, GSC, HMGB1, ICMT, MAP2K5, MAPK7, MET, METTL8, NDUFV2, PAX3, PPP2R3A, PROX1, SKIL, SPTB, SRPK3, SVIL, TMOD1, TRIO, VAMP5, VCL, VEGFA	27
Embryonic Development	patterning	patterning of bone	4.11E-05	ACVR1B, APH1A, BMP4, CYP26B1, DKK1, DVL2, FN1, FOXA2, FURIN, GLI2, LMO2, NSD1, PCGF2, PCSK6, PPAP2B, PTK2, PTPN11, RIPPLY2, SFRP1, SMAD1, SMAD5, VCL	22
Embryonic Development	patterning	patterning of axis	6.81E-05	ACVR1B, APH1A, BMP4, CYP26B1, DKK1, DVL2, FN1, FOXA2, FURIN, GLI2, LMO2, NSD1, PCSK6, PPAP2B, PTK2, PTPN11, RIPPLY2, SFRP1, SMAD1, SMAD5, VCL	21
Embryonic Development	cardiogenesis	cardiogenesis	5.08E-05	ADRA1B, ADRBK1, ANKRD1, APH1A, ATF7, BCOR, BDNF, BMP4, CAPNS1, CCM2, CCND2, COL2A1, COL5A1, CRIP1, CRKL, CXCL3, CXCR4, CYP26A1, DLL4, DSP, DVL2, EPHA3, EPHB4, FBXW7, FN1, FOXA2, FOXF1, FOXH1, FOXP4, FURIN, GATA3, GLI2, GSC, HIF1A, HOPX, MAP2K5, MAP3K7, MAPK7, MIR17HG, MKKS, MOSPD3, MYL2, NCOR2, NDUFV2, NPPA, OVOL2, PAX3, PCSK6, PDGFC, PDPN, PLCE1, POFUT1, PROX1, PTK2, PTPN11, ROR2, SMAD1, SMAD5, …	72
Embryonic Development	morphology	morphology of notochord	9.37E-05	DACT1, DVL2, FN1, FOXA2, FOXH1, GLI2, GSC, NCK2, PCGF2, PPAP2B, PTK2, PTPN11, SOX4, TEAD2	14
Embryonic Development	morphology	morphology of bone	6.80E-04	ADRBK1, ANKH, BMP4, BMPER, COL18A1, COL2A1, CREB3L1, CREB3L2, CRKL, CYP19A1, CYP26A1, DACT1, DCHS1, DKK1, DVL2, E2F1, EBF1, ESR2, FAM123B, FGFR2, FMOD, FOSL2, FOXF2, GATA3, GLI2, GSC, GSN, HAPLN1, HOXA3, HOXA4, HOXB3, HOXC4, HOXC6, IFNG, IGF1R, INPP5D, IRAK3, KREMEN2, LGALS3, LMX1B, MATN3, MFNG, MMP16, NFATC2, NFKB1, NOS1, PAX9, PCGF2, PCOLCE, PCSK6, PDK4, PLAGL1, PLXND1, POU3F4, PRG4, PTH1R, PTH…	84
Embryonic Development	morphology	morphology of branchial arch	4.12E-03	APH1A, CCM2, DKK1, FOXA2, GSC, HIF1A, HOXA3, MAPK7, OVOL2, PCGF2, RARG, SMAD1, SMAD5, SOX4, TCOF1, VEGFA	16
Embryonic Development	remodeling	remodeling of embryonic tissue	1.33E-04	APH1A, CCM2, DLL4, FBXW7, FN1, HIF1A, MAPK7, OVOL2, PPAP2B, PTPN11, RECK, SLC34A2, SMAD5, TAL1, ZMIZ1	15
Embryonic Development	remodeling	remodeling of vitelline vessel	2.97E-04	APH1A, CCM2, DLL4, FBXW7, FN1, HIF1A, MAPK7, OVOL2, PPAP2B, PTPN11, RECK, SLC34A2, SMAD5, ZMIZ1	14
Embryonic Development	abnormal morphology	abnormal morphology of notochord	1.62E-04	DACT1, DVL2, FOXA2, GLI2, GSC, PCGF2, PPAP2B, PTK2, PTPN11, SOX4, TEAD2	11
Embryonic Development	abnormal morphology	abnormal morphology of lateral plate mesoderm	3.58E-04	BMP4, FN1, FOXF1, TEAD2, VPS41	5
Embryonic Development	abnormal morphology	abnormal morphology of small scapula	1.56E-03	BMPER, FGFR2, LMX1B	3
Embryonic Development	abnormal morphology	abnormal morphology of small first branchial arch	1.76E-03	APH1A, FOXA2, GSC, MAPK7, TCOF1	5
Embryonic Development	abnormal morphology	abnormal morphology of osteoblasts	2.01E-03	CREB3L1, KREMEN2, PTHLH, SOST, SPARC, TNFRSF11B	6
Embryonic Development	abnormal morphology	abnormal morphology of long bones	3.03E-03	COL2A1, FAM123B, GLI2, INPP5D, MMP16, NFKB1, PCOLCE, PTHLH, RGS10, SMPD3, TNFRSF11B	11
Embryonic Development	abnormal morphology	abnormal morphology of compact bone	3.17E-03	CYP19A1, FAM123B, IRAK3, MMP16, PCOLCE, SOST, THRA, TNFRSF11B	8
Embryonic Development	abnormal morphology	abnormal morphology of first branchial arch	3.17E-03	APH1A, CCM2, DKK1, FOXA2, GSC, MAPK7, PCGF2, TCOF1	8
Embryonic Development	abnormal morphology	abnormal morphology of clavicle	3.18E-03	FGFR2, HOXA3, LMX1B, PTHLH, ZNF521	5
Embryonic Development	length	length of limb	1.20E-03	CAPNS1, COL2A1, HAPLN1, HOXA3, PTHLH, ROR2	6
Embryonic Development	morphogenesis	morphogenesis of heart	1.22E-03	BMP4, COL2A1, COL5A1, CYP26A1, DSP, DVL2, EPHB4, FOXA2, FOXH1, FURIN, GSC, HIF1A, MAPK7, MYL2, NCOR2, OVOL2, SMAD1, SMAD5, SMARCD3, TAB1, VEGFA, ZIC3, ZMIZ1	23
Embryonic Development	formation	formation of fetal membranes	1.56E-03	BMP4, IL11RA, SMAD1	3
Embryonic Development	formation	formation of embryonic tissue	1.74E-03	ACVR1B, APH1A, BDNF, BMP4, CDH11, COL2A1, CXCR4, CYP26A1, DKK1, DVL2, EIF2C2, EOMES, EXT2, FBXW7, FGF1, FGFR2, FOXA2, FOXG1, FOXH1, FURIN, GATA3, GLI2, GRB2, GSC, HESX1, HIF1A, IKBKB, KDR, LHCGR, LMO2, MACF1, MAP3K2, MAP3K7, MYC, MYL1, NCAPG2, NF2, NKX2-1, NR4A3, OVOL2, PAX3, PCSK6, PDPK1, POU2F1, PROX1, PTPN11, RARB, RARG, SFRP1, SMAD1, SMAD5, SOX4, T, TAL1, TCOF1, TEAD2, VEGFA	57
Embryonic Development	formation	formation of eye	2.96E-03	AQP5, BMP4, COL5A1, COL8A1, DNMT3A, EBF1, EBF2, EPHB1, EPHB2, LMX1B, MAB21L2, MFN2, MITF, NEUROD1, PPP2R3A, RARB, RARG, SOX8, VAX2, VEGFA	20
Embryonic Development	hematopoiesis	hematopoiesis of liver cells	1.56E-03	IFNG, SOCS1, XBP1	3
Embryonic Development	spermiogenesis	spermiogenesis	1.67E-03	ADAD1, AFF4, AMPH, CEP57, CYP19A1, DENND2D, JAM3, KIT, LHCGR, LIMK2, MEI1, MKKS, NCOA1, PIWIL1, QKI, RIMBP3 (includes others), STYX, TAF7L, TRIP13, TSSK2	20
Embryonic Development	differentiation	differentiation of osteoclasts	1.86E-03	CCL3L1/CCL3L3, CD40LG, EPHB4, GSN, IFNG, IL1A, INPP5D, IRAK3, MAP3K7, MITF, NFATC2, NFKB1, NOS1, OCSTAMP, PDK4, PIK3R1, PTHLH, PTPRE, RASSF2, RGS10, S100A8, SFRP1, SIRPA, SOCS1, SOCS3, TAL1, TFE3, TLR3, TNFRSF11B, TNFSF12, TOB2, TREM2, VEGFA, WNT5B	34
Embryonic Development	migration	migration of embryonic cells	2.09E-03	BDNF, CAMKK2, CAPNS1, CXCL12, CYP26A1, EPHB2, FKBP4, FN1, FURIN, GDF5, HIF1A, HMGB1, ITGA1, ITGB5, LAMA5, OVOL2, PAX3, PDPK1, PTK2, SEMA3F, SEMA6D, SOX8, TCOF1	23
Embryonic Development	size	size of embryo	4.16E-03	ADRBK1, AIFM1, APH1A, CCNE2, CDK5R1, COL2A1, CSNK2B, CUL1, DAB2, DSP, ESPL1, FBXW7, FGFR2, FGG, FN1, FOXA2, FOXH1, FURIN, GLI2, GSC, HES5, HIF1A, ICMT, IL11RA, KAT2A, LIMS1, LMNB1, LMO2, MAD2L1, MAPK7, MFN2, MYC, MYL1, NCOR1, NFATC2, OVOL2, PCSK6, PDPK1, POU2F1, PTH1R, PTK2, RBMS1, RECK, REL, ROR2, SLC31A1, SLC34A2, SMAD1, SMAD5, SOCS3, SOX4, TAL1, TEAD2, TFDP1, TGFBR2, USP7, VCL, VEZF1, XBP1, ZM…	60
Embryonic Development	ossification	ossification of bone	4.63E-03	BMP4, COL2A1, CREB3L1, CRY2, DCHS1, E2F1, EBF1, ESR2, EXT2, FAM123B, FGFR2, FMOD, FOSL2, GLI2, HOXA4, IGF1R, KREMEN2, MMP16, PCGF2, PLAGL1, PRLR, PTHLH, ROR2, SMPD3, SOST, TAB1, THRA, THRB, VDR	29
Embryonic Development	angiogenesis	angiogenesis of retina	4.72E-03	JAM3, KDR, MET, VEGFA	4
Embryonic Development	lack	lack of ophthalmic vesicle	4.72E-03	FOXA2, GSC, HES5, TCOF1	4
Organ Development	development	development of brain	9.01E-08	ABR, ADCYAP1R1, AKTIP, APH1A, ARX, ATP2B2, BCL11B, BCR, BDNF, BMP4, CCND2, CDK5R1, CERS1, CNTN1, COL2A1, CTNNA2, CTNS, CXCL3, CXCR4, CYP19A1, CYP26A1, DKK1, E2F1, EBF2, EIF2C2, EOMES, EPHB2, ESR2, FBXW7, FGFR2, FOXA2, FOXD1, FOXG1, FYN, FZD3, GLI2, GPR56, GRASP, GRIN1, GSC, HES5, HESX1, HIF1A, HMGB1, HOXB1, ICMT, IFNG, IGF1R, IGFBP1, IRX6, ITPR1, KAT2A, LHX5, LHX8, LMX1B, MAPK7, MDGA1, MET, MID1,…	102
Organ Development	development	development of sensory organ	1.46E-05	ABR, ADORA2A, AKTIP, ANK2, AQP5, ATP2B2, BCR, BDNF, BID, BMP4, CACNA1F, CECR2, CELSR1, CHST6, COL18A1, COL2A1, COL5A1, COL8A1, CTHRC1, CX3CR1, CYP26B1, DFNB31, DNMT3A, DPT, DSCAM, DVL2, E2F1, EBF1, EBF2, EGFLAM, EPHB1, EPHB2, FAT3, FGF1, FGFR2, FMOD, FOSL2, FOXD1, FOXG1, FST, FZD3, FZD4, GATA3, GFI1, GJA3, GLI2, GSC, HES5, HESX1, HMGB1, IGF1R, IRX6, JAM3, KCNE1, KDR, KERA, LAMB2, LCK, LDLR, LMX1B…	105
Organ Development	development	development of inner ear	2.75E-04	ABR, ATP2B2, BCR, BDNF, CECR2, CELSR1, COL2A1, CTHRC1, DVL2, FGFR2, FOXG1, FZD3, GATA3, GFI1, GLI2, IGF1R, KCNE1, NEUROD1, NR4A3, POU3F4, ROR2, SPRY2, THRA, THRB, USH1C	25
Organ Development	development	development of ear	3.51E-04	ABR, ATP2B2, BCR, BDNF, BMP4, CECR2, CELSR1, COL2A1, CTHRC1, DVL2, FGFR2, FOXG1, FZD3, FZD4, GATA3, GFI1, GLI2, GSC, IGF1R, KCNE1, MYC, NEUROD1, NR4A3, POU3F4, ROR2, SIX2, SPRY2, THRA, THRB, USH1C, VEGFA	31
Organ Development	development	development of metencephalon	5.88E-04	ABR, ATP2B2, BCR, CCND2, CDK5R1, CNTN1, CXCR4, CYP19A1, FOXA2, FYN, GLI2, GPR56, KAT2A, LHX5, LMX1B, NEUROD1, NTRK2, POU3F2, PURA, RORA, SOX4, THRA, THRB, ZIC4	24
Organ Development	development	development of trachea	7.70E-04	BMP4, FGFR2, FOXF1, GLI2, RARG, TGFBR2, VEGFA	7
Organ Development	development	development of cerebellum	1.22E-03	ABR, ATP2B2, BCR, CCND2, CDK5R1, CNTN1, CXCR4, CYP19A1, FOXA2, FYN, GLI2, GPR56, LHX5, LMX1B, NEUROD1, NTRK2, POU3F2, PURA, RORA, SOX4, THRA, THRB, ZIC4	23
Organ Development	development	development of forebrain	1.26E-03	ADCYAP1R1, AKTIP, APH1A, ARX, BDNF, BMP4, CDK5R1, COL2A1, CXCR4, CYP26A1, DKK1, E2F1, EBF2, EIF2C2, EOMES, EPHB2, FOXA2, FOXD1, FOXG1, FYN, GRIN1, GSC, HESX1, ICMT, IFNG, IRX6, KAT2A, LHX8, mir-9, MKKS, NCOR1, NCOR2, NKX2-1, NUMBL, PCSK6, PDPK1, POU3F1, POU3F2, RARB, ROBO2, SPRY2, TCOF1, TRIO, VEGFA, ZIC3	45
Organ Development	development	development of globus pallidus	1.56E-03	ARX, mir-9, NKX2-1	3
Organ Development	development	eye development	1.88E-03	ADORA2A, AKTIP, ANK2, AQP5, BID, BMP4, CACNA1F, CHST6, COL18A1, COL2A1, COL5A1, COL8A1, CX3CR1, DFNB31, DNMT3A, DPT, DSCAM, E2F1, EBF1, EBF2, EGFLAM, EPHB1, EPHB2, FAT3, FGF1, FGFR2, FMOD, FOSL2, FOXD1, FST, GJA3, HES5, HESX1, HMGB1, IRX6, JAM3, KDR, KERA, LAMB2, LCK, LDLR, LMX1B, MAB21L2, MEIS1, MEIS2, MERTK, MET, MFN2, MITF, NEUROD1, NFAT5, NTRK2, PITX3, PLAT, PPP2R3A, PVRL3, RARB, RARG, RENBP,…	77
Organ Development	development	development of rhombencephalon	2.15E-03	ABR, ATP2B2, BCR, CCND2, CDK5R1, CNTN1, CXCR4, CYP19A1, CYP26A1, FOXA2, FYN, GLI2, GPR56, HOXB1, KAT2A, LHX5, LMX1B, NEUROD1, NTRK2, OLIG2, POU3F2, PURA, RORA, SMAD1, SOX4, THRA, THRB, ZIC4	28
Organ Development	development	development of striated muscle	3.51E-03	ANKRD1, BDNF, BMP4, CACNA1S, CENPF, CXCL12, DMD, GSC, HMGB1, ICMT, MAP2K5, MAPK7, MET, METTL8, NDUFV2, PAX3, PPP2R3A, PROX1, SKIL, SPTB, SRPK3, SVIL, TMOD1, TRIO, VAMP5, VCL, VEGFA	27
Organ Development	cardiogenesis	cardiogenesis	5.08E-05	ADRA1B, ADRBK1, ANKRD1, APH1A, ATF7, BCOR, BDNF, BMP4, CAPNS1, CCM2, CCND2, COL2A1, COL5A1, CRIP1, CRKL, CXCL3, CXCR4, CYP26A1, DLL4, DSP, DVL2, EPHA3, EPHB4, FBXW7, FN1, FOXA2, FOXF1, FOXH1, FOXP4, FURIN, GATA3, GLI2, GSC, HIF1A, HOPX, MAP2K5, MAP3K7, MAPK7, MIR17HG, MKKS, MOSPD3, MYL2, NCOR2, NDUFV2, NPPA, OVOL2, PAX3, PCSK6, PDGFC, PDPN, PLCE1, POFUT1, PROX1, PTK2, PTPN11, ROR2, SMAD1, SMAD5, …	72
Organ Development	function	function of brain	6.63E-04	ADORA2A, BDNF, FYN, ITPR1, RORA, WWC1	6
Organ Development	function	function of muscle	1.44E-03	ANKRD1, APEX1, CD44, CHRNG, CKM, COL14A1, DMD, ESR2, FST, HMOX1, LIMS1, MRVI1, MTM1, NCF1, NOS1, PFKM, SMARCA2, SOD1, TLR3, TRPC6, VEGFA	21
Organ Development	function	function of vascular smooth muscle	3.17E-03	APEX1, CD44, ESR2, HMOX1, MRVI1, NCF1, TLR3, TRPC6	8
Organ Development	morphology	morphology of bone	6.80E-04	ADRBK1, ANKH, BMP4, BMPER, COL18A1, COL2A1, CREB3L1, CREB3L2, CRKL, CYP19A1, CYP26A1, DACT1, DCHS1, DKK1, DVL2, E2F1, EBF1, ESR2, FAM123B, FGFR2, FMOD, FOSL2, FOXF2, GATA3, GLI2, GSC, GSN, HAPLN1, HOXA3, HOXA4, HOXB3, HOXC4, HOXC6, IFNG, IGF1R, INPP5D, IRAK3, KREMEN2, LGALS3, LMX1B, MATN3, MFNG, MMP16, NFATC2, NFKB1, NOS1, PAX9, PCGF2, PCOLCE, PCSK6, PDK4, PLAGL1, PLXND1, POU3F4, PRG4, PTH1R, PTH…	84
Organ Development	morphogenesis	morphogenesis of heart	1.22E-03	BMP4, COL2A1, COL5A1, CYP26A1, DSP, DVL2, EPHB4, FOXA2, FOXH1, FURIN, GSC, HIF1A, MAPK7, MYL2, NCOR2, OVOL2, SMAD1, SMAD5, SMARCD3, TAB1, VEGFA, ZIC3, ZMIZ1	23
Organ Development	abnormal morphology	abnormal morphology of small scapula	1.56E-03	BMPER, FGFR2, LMX1B	3
Organ Development	abnormal morphology	abnormal morphology of osteoblasts	2.01E-03	CREB3L1, KREMEN2, PTHLH, SOST, SPARC, TNFRSF11B	6
Organ Development	abnormal morphology	abnormal morphology of long bones	3.03E-03	COL2A1, FAM123B, GLI2, INPP5D, MMP16, NFKB1, PCOLCE, PTHLH, RGS10, SMPD3, TNFRSF11B	11
Organ Development	abnormal morphology	abnormal morphology of compact bone	3.17E-03	CYP19A1, FAM123B, IRAK3, MMP16, PCOLCE, SOST, THRA, TNFRSF11B	8
Organ Development	abnormal morphology	abnormal morphology of clavicle	3.18E-03	FGFR2, HOXA3, LMX1B, PTHLH, ZNF521	5
Organ Development	hematopoiesis	hematopoiesis of liver cells	1.56E-03	IFNG, SOCS1, XBP1	3
Organ Development	spermiogenesis	spermiogenesis	1.67E-03	ADAD1, AFF4, AMPH, CEP57, CYP19A1, DENND2D, JAM3, KIT, LHCGR, LIMK2, MEI1, MKKS, NCOA1, PIWIL1, QKI, RIMBP3 (includes others), STYX, TAF7L, TRIP13, TSSK2	20
Organ Development	differentiation	differentiation of osteoclasts	1.86E-03	CCL3L1/CCL3L3, CD40LG, EPHB4, GSN, IFNG, IL1A, INPP5D, IRAK3, MAP3K7, MITF, NFATC2, NFKB1, NOS1, OCSTAMP, PDK4, PIK3R1, PTHLH, PTPRE, RASSF2, RGS10, S100A8, SFRP1, SIRPA, SOCS1, SOCS3, TAL1, TFE3, TLR3, TNFRSF11B, TNFSF12, TOB2, TREM2, VEGFA, WNT5B	34
Organ Development	formation	formation of eye	2.96E-03	AQP5, BMP4, COL5A1, COL8A1, DNMT3A, EBF1, EBF2, EPHB1, EPHB2, LMX1B, MAB21L2, MFN2, MITF, NEUROD1, PPP2R3A, RARB, RARG, SOX8, VAX2, VEGFA	20
Organ Development	ossification	ossification of bone	4.63E-03	BMP4, COL2A1, CREB3L1, CRY2, DCHS1, E2F1, EBF1, ESR2, EXT2, FAM123B, FGFR2, FMOD, FOSL2, GLI2, HOXA4, IGF1R, KREMEN2, MMP16, PCGF2, PLAGL1, PRLR, PTHLH, ROR2, SMPD3, SOST, TAB1, THRA, THRB, VDR	29
Organ Development	angiogenesis	angiogenesis of retina	4.72E-03	JAM3, KDR, MET, VEGFA	4
Organismal Development	development	development of brain	9.01E-08	ABR, ADCYAP1R1, AKTIP, APH1A, ARX, ATP2B2, BCL11B, BCR, BDNF, BMP4, CCND2, CDK5R1, CERS1, CNTN1, COL2A1, CTNNA2, CTNS, CXCL3, CXCR4, CYP19A1, CYP26A1, DKK1, E2F1, EBF2, EIF2C2, EOMES, EPHB2, ESR2, FBXW7, FGFR2, FOXA2, FOXD1, FOXG1, FYN, FZD3, GLI2, GPR56, GRASP, GRIN1, GSC, HES5, HESX1, HIF1A, HMGB1, HOXB1, ICMT, IFNG, IGF1R, IGFBP1, IRX6, ITPR1, KAT2A, LHX5, LHX8, LMX1B, MAPK7, MDGA1, MET, MID1,…	102
Organismal Development	development	development of blood vessel	1.29E-05	ADAMTS12, ADORA2A, ANG, ANPEP, APH1A, ARHGAP24, BDKRB2, BDNF, BMP4, BMPER, C1GALT1, CAMP, CAPNS1, CCL24, CCM2, CCNE2, CD28, CD40LG, CD44, CEACAM1, COL13A1, COL18A1, COL1A2, COL5A1, COL8A1, CRHR2, CRKL, CX3CR1, CXCL12, CXCR4, CYBA, DAB2, DGKA, DKK1, DLL4, DLX3, E2F1, EDIL3, EPHB2, EPHB4, ESAM, ETS1, F11R, FBXW7, FERMT3, FGF1, FGFR2, FN1, FOXF1, FOXO3, FOXS1, FURIN, FZD4, GATA2, GLMN, GSN, HABP2, H…	146
Organismal Development	development	development of sensory organ	1.46E-05	ABR, ADORA2A, AKTIP, ANK2, AQP5, ATP2B2, BCR, BDNF, BID, BMP4, CACNA1F, CECR2, CELSR1, CHST6, COL18A1, COL2A1, COL5A1, COL8A1, CTHRC1, CX3CR1, CYP26B1, DFNB31, DNMT3A, DPT, DSCAM, DVL2, E2F1, EBF1, EBF2, EGFLAM, EPHB1, EPHB2, FAT3, FGF1, FGFR2, FMOD, FOSL2, FOXD1, FOXG1, FST, FZD3, FZD4, GATA3, GFI1, GJA3, GLI2, GSC, HES5, HESX1, HMGB1, IGF1R, IRX6, JAM3, KCNE1, KDR, KERA, LAMB2, LCK, LDLR, LMX1B…	105
Organismal Development	development	development of body axis	2.20E-05	ADORA2A, AKTIP, ANK2, AQP5, BCL11B, BCOR, BID, BMP4, BMPER, CACNA1F, CELSR1, CHST6, COL18A1, COL2A1, COL5A1, COL8A1, CRKL, CSNK1E, CX3CR1, CYP26A1, DFNB31, DKK1, DLX3, DNMT3A, DPT, DSCAM, E2F1, EBF1, EBF2, EDAR, EGFLAM, EPHB1, EPHB2, FAT3, FGF1, FGFR2, FMOD, FOSL2, FOXA2, FOXD1, FOXF1, FOXH1, FST, FZD3, FZD4, GJA3, GLI2, GSC, HES5, HESX1, HMGB1, HOXA3, HOXA4, HOXB1, HOXB3, HOXC4, HOXC6, HOXD8, IR…	123
Organismal Development	development	development of inner ear	2.75E-04	ABR, ATP2B2, BCR, BDNF, CECR2, CELSR1, COL2A1, CTHRC1, DVL2, FGFR2, FOXG1, FZD3, GATA3, GFI1, GLI2, IGF1R, KCNE1, NEUROD1, NR4A3, POU3F4, ROR2, SPRY2, THRA, THRB, USH1C	25
Organismal Development	development	development of ear	3.51E-04	ABR, ATP2B2, BCR, BDNF, BMP4, CECR2, CELSR1, COL2A1, CTHRC1, DVL2, FGFR2, FOXG1, FZD3, FZD4, GATA3, GFI1, GLI2, GSC, IGF1R, KCNE1, MYC, NEUROD1, NR4A3, POU3F4, ROR2, SIX2, SPRY2, THRA, THRB, USH1C, VEGFA	31
Organismal Development	development	development of head	4.22E-04	ADORA2A, AKTIP, ANK2, AQP5, BCL11B, BCOR, BID, BMP4, CACNA1F, CHST6, COL18A1, COL2A1, COL5A1, COL8A1, CX3CR1, DFNB31, DKK1, DLX3, DNMT3A, DPT, DSCAM, E2F1, EBF1, EBF2, EDAR, EGFLAM, EPHB1, EPHB2, FAT3, FGF1, FGFR2, FMOD, FOSL2, FOXD1, FST, GJA3, GLI2, GSC, HES5, HESX1, HMGB1, IRX6, JAM3, KDR, KERA, LAMA5, LAMB2, LCK, LDLR, LHX8, LMX1B, MAB21L2, MEIS1, MEIS2, MERTK, MET, MFN2, MITF, NEUROD1, NF2, …	97
Organismal Development	development	development of ectoderm	4.47E-04	ACVR1B, BMP4, CTNNA1, CUL1, DACT1, DSP, FN1, FNTB, MITF, NF2, PTK2, PTPN11, SERPINB5, SMAD5, VAX2, VCL	16
Organismal Development	development	development of metencephalon	5.88E-04	ABR, ATP2B2, BCR, CCND2, CDK5R1, CNTN1, CXCR4, CYP19A1, FOXA2, FYN, GLI2, GPR56, KAT2A, LHX5, LMX1B, NEUROD1, NTRK2, POU3F2, PURA, RORA, SOX4, THRA, THRB, ZIC4	24
Organismal Development	development	development of trachea	7.70E-04	BMP4, FGFR2, FOXF1, GLI2, RARG, TGFBR2, VEGFA	7
Organismal Development	development	development of cerebellum	1.22E-03	ABR, ATP2B2, BCR, CCND2, CDK5R1, CNTN1, CXCR4, CYP19A1, FOXA2, FYN, GLI2, GPR56, LHX5, LMX1B, NEUROD1, NTRK2, POU3F2, PURA, RORA, SOX4, THRA, THRB, ZIC4	23
Organismal Development	development	development of forebrain	1.26E-03	ADCYAP1R1, AKTIP, APH1A, ARX, BDNF, BMP4, CDK5R1, COL2A1, CXCR4, CYP26A1, DKK1, E2F1, EBF2, EIF2C2, EOMES, EPHB2, FOXA2, FOXD1, FOXG1, FYN, GRIN1, GSC, HESX1, ICMT, IFNG, IRX6, KAT2A, LHX8, mir-9, MKKS, NCOR1, NCOR2, NKX2-1, NUMBL, PCSK6, PDPK1, POU3F1, POU3F2, RARB, ROBO2, SPRY2, TCOF1, TRIO, VEGFA, ZIC3	45
Organismal Development	development	development of globus pallidus	1.56E-03	ARX, mir-9, NKX2-1	3
Organismal Development	development	eye development	1.88E-03	ADORA2A, AKTIP, ANK2, AQP5, BID, BMP4, CACNA1F, CHST6, COL18A1, COL2A1, COL5A1, COL8A1, CX3CR1, DFNB31, DNMT3A, DPT, DSCAM, E2F1, EBF1, EBF2, EGFLAM, EPHB1, EPHB2, FAT3, FGF1, FGFR2, FMOD, FOSL2, FOXD1, FST, GJA3, HES5, HESX1, HMGB1, IRX6, JAM3, KDR, KERA, LAMB2, LCK, LDLR, LMX1B, MAB21L2, MEIS1, MEIS2, MERTK, MET, MFN2, MITF, NEUROD1, NFAT5, NTRK2, PITX3, PLAT, PPP2R3A, PVRL3, RARB, RARG, RENBP,…	77
Organismal Development	development	mesoderm development	2.09E-03	ACVR1B, APH1A, BMP4, DACT1, EIF4E, FN1, FOXF1, FOXH1, KAT2A, MAP3K7, NUP133, OVOL1, POU4F1, PTK2, SECTM1, SLC31A1, SMAD1, SMAD5, T, TEAD2, VCL, VEGFA, VPS41	23
Organismal Development	development	development of rhombencephalon	2.15E-03	ABR, ATP2B2, BCR, CCND2, CDK5R1, CNTN1, CXCR4, CYP19A1, CYP26A1, FOXA2, FYN, GLI2, GPR56, HOXB1, KAT2A, LHX5, LMX1B, NEUROD1, NTRK2, OLIG2, POU3F2, PURA, RORA, SMAD1, SOX4, THRA, THRB, ZIC4	28
Organismal Development	development	development of extraembryonic tissue	2.24E-03	ACVR1B, ANG, APH1A, BMP4, COL18A1, EDIL3, EPHB4, FN1, FOXF1, FURIN, KDR, MAP3K3, PTPN11, SMAD5, T, TFDP1, TMOD1, VEGFA	18
Organismal Development	development	development of endoderm	2.44E-03	DACT1, DKK1, DSP, FGFR2, FOXA2, FURIN, GRB2, NKX2-1, ONECUT1, PAX9, PDPK1, PTHLH, SERPINB5, TEAD2, VPS41	15
Organismal Development	development	development of striated muscle	3.51E-03	ANKRD1, BDNF, BMP4, CACNA1S, CENPF, CXCL12, DMD, GSC, HMGB1, ICMT, MAP2K5, MAPK7, MET, METTL8, NDUFV2, PAX3, PPP2R3A, PROX1, SKIL, SPTB, SRPK3, SVIL, TMOD1, TRIO, VAMP5, VCL, VEGFA	27
Organismal Development	vasculogenesis	vasculogenesis	4.13E-05	ANG, ANPEP, APH1A, ARHGAP24, BDKRB2, BDNF, BMP4, BMPER, C1GALT1, CAMP, CAPNS1, CCL24, CCM2, CCNE2, CD28, CD40LG, CD44, CEACAM1, COL13A1, COL18A1, COL8A1, CRHR2, CRKL, CXCL12, CXCR4, CYBA, DAB2, DGKA, DKK1, DLL4, E2F1, EDIL3, EPHB2, EPHB4, ESAM, ETS1, F11R, FBXW7, FERMT3, FGF1, FGFR2, FN1, FOXF1, FOXO3, FURIN, FZD4, GLMN, GSN, HABP2, HIF1A, HMGB1, HMOX1, HOXB3, HTRA1, IFNG, IGF1R, IL1A, IL1B, ITGA…	129
Organismal Development	cardiogenesis	cardiogenesis	5.08E-05	ADRA1B, ADRBK1, ANKRD1, APH1A, ATF7, BCOR, BDNF, BMP4, CAPNS1, CCM2, CCND2, COL2A1, COL5A1, CRIP1, CRKL, CXCL3, CXCR4, CYP26A1, DLL4, DSP, DVL2, EPHA3, EPHB4, FBXW7, FN1, FOXA2, FOXF1, FOXH1, FOXP4, FURIN, GATA3, GLI2, GSC, HIF1A, HOPX, MAP2K5, MAP3K7, MAPK7, MIR17HG, MKKS, MOSPD3, MYL2, NCOR2, NDUFV2, NPPA, OVOL2, PAX3, PCSK6, PDGFC, PDPN, PLCE1, POFUT1, PROX1, PTK2, PTPN11, ROR2, SMAD1, SMAD5, …	72
Organismal Development	morphology	morphology of head	5.30E-05	ADORA2A, ANK2, ANKH, ANP32B, BCL11B, BDNF, BID, BMP4, BMPER, CACNA1F, CCM2, CHST6, COL18A1, COL2A1, COL8A1, CREB3L2, CRKL, CX3CR1, CYP26A1, CYP26B1, DFNB31, DKK1, DPT, DSCAM, DVL2, E2F1, EGFLAM, EPHB1, EPHB2, FAM123B, FAT3, FGF1, FGFR2, FMOD, FOXA2, FOXH1, FST, GATA3, GLI2, GSC, HAPLN1, HES5, HESX1, HOXA3, HOXB1, HOXB3, KERA, LAMB2, LCK, LDLR, LMX1B, MAB21L2, MAPK7, MERTK, MITF, MMP16, NFATC2, NF…	93
Organismal Development	morphology	morphology of body region	2.75E-04	ADORA2A, ANK2, ANKH, ANP32B, BCL11B, BDNF, BID, BMP4, BMPER, CACNA1F, CCM2, CELSR1, CHST6, COL18A1, COL1A2, COL2A1, COL8A1, CREB3L2, CRKL, CX3CR1, CYP26A1, CYP26B1, DACT1, DCHS1, DFNB31, DKK1, DPT, DSCAM, DSE, DVL2, E2F1, EGFLAM, EPHB1, EPHB2, ESR2, FAM123B, FAT3, FGF1, FGFR2, FMOD, FOXA2, FOXH1, FST, GATA3, GLI2, GSC, HAPLN1, HES5, HESX1, HFE, HOXA3, HOXB1, HOXB3, HOXC4, IGF1R, IKBKB, INPP5D, KE…	117
Organismal Development	morphology	morphology of artery	4.96E-04	BMP4, CCM2, COL5A1, CRKL, DLL4, FN1, FOXA2, FOXH1, GSC, HIF1A, HMOX1, IL15, LDLR, LMO2, MAPK7, MYC, NCF1, NOS1, OVOL2, PCGF2, PDPN, PLXND1, PTK2, RARB, RARG, SMAD5, SOX4, TAB1, TNFRSF11B, VEGFA, VEZF1, ZMIZ1	32
Organismal Development	morphology	morphology of bone	6.80E-04	ADRBK1, ANKH, BMP4, BMPER, COL18A1, COL2A1, CREB3L1, CREB3L2, CRKL, CYP19A1, CYP26A1, DACT1, DCHS1, DKK1, DVL2, E2F1, EBF1, ESR2, FAM123B, FGFR2, FMOD, FOSL2, FOXF2, GATA3, GLI2, GSC, GSN, HAPLN1, HOXA3, HOXA4, HOXB3, HOXC4, HOXC6, IFNG, IGF1R, INPP5D, IRAK3, KREMEN2, LGALS3, LMX1B, MATN3, MFNG, MMP16, NFATC2, NFKB1, NOS1, PAX9, PCGF2, PCOLCE, PCSK6, PDK4, PLAGL1, PLXND1, POU3F4, PRG4, PTH1R, PTH…	84
Organismal Development	morphology	morphology of vessel	7.16E-04	ARID4B, BDKRB2, BMP4, C1GALT1, CBFB, CCM2, COL18A1, COL5A1, CREM, CRHR2, CRKL, CXCR4, DLL4, FBXW7, FMOD, FN1, FOXA2, FOXH1, GPR4, GSC, HIF1A, HMOX1, HOXA3, IL15, KIT, KLF4, LDLR, LMO2, MAP3K7, MAPK7, MEIS1, MERTK, MFN2, MTUS1, MYC, NCF1, NCOA1, NOS1, NR4A3, ONECUT1, OVOL2, PCGF2, PDPN, PIK3R1, PLXND1, POFUT1, PTK2, RARB, RARG, RECK, SIAH2, SMAD5, SOD2, SOX4, TAB1, TFPI, THBS2, TNFRSF11B, VEGFA, V…	61
Organismal Development	morphology	morphology of blood vessel	2.08E-03	ARID4B, BMP4, C1GALT1, CBFB, CCM2, COL5A1, CRHR2, CRKL, CXCR4, DLL4, FBXW7, FMOD, FN1, FOXA2, FOXH1, GPR4, GSC, HIF1A, HMOX1, HOXA3, IL15, LDLR, LMO2, MAP3K7, MAPK7, MEIS1, MERTK, MYC, NCF1, NOS1, OVOL2, PCGF2, PDPN, PLXND1, POFUT1, PTK2, RARB, RARG, RECK, SIAH2, SMAD5, SOX4, TAB1, THBS2, TNFRSF11B, VEGFA, VEZF1, ZMIZ1	48
Organismal Development	length	length of body region	7.41E-05	CAPNS1, COL2A1, EPHB2, FKBP4, FST, HAPLN1, HOXA3, LHCGR, PTHLH, ROR2	10
Organismal Development	length	length of limb	1.20E-03	CAPNS1, COL2A1, HAPLN1, HOXA3, PTHLH, ROR2	6
Organismal Development	length	length of animal	2.60E-03	ABCA2, ADCYAP1R1, AGPAT6, AHNAK, ANK2, ANP32B, ANXA7, APBA1, APBA2, AQP5, ARID4B, ATN1, ATP2B2, ATRN, BAMBI, BCLAF1, BDNF, BIK, BMP4, BMPER, C19orf6, CACNA1D, CADPS2, CHRM2, CHRM4, CKM, CKMT1A/CKMT1B, CLDN7, CNTN1, COL2A1, CRKL, CUX1, CXCR4, DACT1, DIABLO, DNMT3A, DSE, E2F1, E2F2, EBF1, EBF2, EHD4, ESAM, ESR2, ETS1, FGFR2, FKBP4, FMOD, FOXA2, FOXS1, FST, FYN, GABBR2, GDF5, GFI1, GFRA2, GLI2, GRB1…	152
Organismal Development	abnormal morphology	abnormal morphology of artery	5.14E-04	CCM2, COL5A1, CRKL, DLL4, FN1, FOXA2, FOXH1, GSC, HIF1A, HMOX1, IL15, LDLR, LMO2, MAPK7, MYC, NCF1, NOS1, OVOL2, PCGF2, PDPN, PLXND1, PTK2, RARB, RARG, SMAD5, SOX4, TAB1, TNFRSF11B, VEGFA, VEZF1, ZMIZ1	31
Organismal Development	abnormal morphology	abnormal morphology of small scapula	1.56E-03	BMPER, FGFR2, LMX1B	3
Organismal Development	abnormal morphology	abnormal morphology of blood vessel	1.62E-03	ARID4B, C1GALT1, CBFB, CCM2, COL5A1, CRHR2, CRKL, CXCR4, DLL4, FBXW7, FMOD, FN1, FOXA2, FOXH1, GPR4, GSC, HIF1A, HMOX1, HOXA3, IL15, LDLR, LMO2, MAP3K7, MAPK7, MERTK, MYC, NCF1, NOS1, OVOL2, PCGF2, PDPN, PLXND1, POFUT1, PTK2, RARB, RARG, RECK, SMAD5, SOX4, TAB1, THBS2, TNFRSF11B, VEGFA, VEZF1, ZMIZ1	45
Organismal Development	abnormal morphology	abnormal morphology of dorsal aorta	1.88E-03	CCM2, DLL4, FN1, FOXA2, GSC, HIF1A, LMO2, MAPK7, MYC, PCGF2, PTK2, SMAD5, VEGFA, ZMIZ1	14
Organismal Development	abnormal morphology	abnormal morphology of osteoblasts	2.01E-03	CREB3L1, KREMEN2, PTHLH, SOST, SPARC, TNFRSF11B	6
Organismal Development	abnormal morphology	abnormal morphology of long bones	3.03E-03	COL2A1, FAM123B, GLI2, INPP5D, MMP16, NFKB1, PCOLCE, PTHLH, RGS10, SMPD3, TNFRSF11B	11
Organismal Development	abnormal morphology	abnormal morphology of compact bone	3.17E-03	CYP19A1, FAM123B, IRAK3, MMP16, PCOLCE, SOST, THRA, TNFRSF11B	8
Organismal Development	abnormal morphology	abnormal morphology of clavicle	3.18E-03	FGFR2, HOXA3, LMX1B, PTHLH, ZNF521	5
Organismal Development	abnormal morphology	abnormal morphology of head	3.29E-03	ANP32B, BDNF, CCM2, COL2A1, CRKL, CYP26A1, CYP26B1, DKK1, DVL2, FGFR2, FOXH1, GSC, HAPLN1, HESX1, HOXB1, MAPK7, NFKB1, SFRP1, SPRY2, TCOF1, VCL	21
Organismal Development	morphogenesis	morphogenesis of heart	1.22E-03	BMP4, COL2A1, COL5A1, CYP26A1, DSP, DVL2, EPHB4, FOXA2, FOXH1, FURIN, GSC, HIF1A, MAPK7, MYL2, NCOR2, OVOL2, SMAD1, SMAD5, SMARCD3, TAB1, VEGFA, ZIC3, ZMIZ1	23
Organismal Development	formation	formation of fetal membranes	1.56E-03	BMP4, IL11RA, SMAD1	3
Organismal Development	formation	formation of embryonic tissue	1.74E-03	ACVR1B, APH1A, BDNF, BMP4, CDH11, COL2A1, CXCR4, CYP26A1, DKK1, DVL2, EIF2C2, EOMES, EXT2, FBXW7, FGF1, FGFR2, FOXA2, FOXG1, FOXH1, FURIN, GATA3, GLI2, GRB2, GSC, HESX1, HIF1A, IKBKB, KDR, LHCGR, LMO2, MACF1, MAP3K2, MAP3K7, MYC, MYL1, NCAPG2, NF2, NKX2-1, NR4A3, OVOL2, PAX3, PCSK6, PDPK1, POU2F1, PROX1, PTPN11, RARB, RARG, SFRP1, SMAD1, SMAD5, SOX4, T, TAL1, TCOF1, TEAD2, VEGFA	57
Organismal Development	formation	formation of eye	2.96E-03	AQP5, BMP4, COL5A1, COL8A1, DNMT3A, EBF1, EBF2, EPHB1, EPHB2, LMX1B, MAB21L2, MFN2, MITF, NEUROD1, PPP2R3A, RARB, RARG, SOX8, VAX2, VEGFA	20
Organismal Development	hematopoiesis	hematopoiesis of liver cells	1.56E-03	IFNG, SOCS1, XBP1	3
Organismal Development	spermiogenesis	spermiogenesis	1.67E-03	ADAD1, AFF4, AMPH, CEP57, CYP19A1, DENND2D, JAM3, KIT, LHCGR, LIMK2, MEI1, MKKS, NCOA1, PIWIL1, QKI, RIMBP3 (includes others), STYX, TAF7L, TRIP13, TSSK2	20
Organismal Development	differentiation	differentiation of osteoclasts	1.86E-03	CCL3L1/CCL3L3, CD40LG, EPHB4, GSN, IFNG, IL1A, INPP5D, IRAK3, MAP3K7, MITF, NFATC2, NFKB1, NOS1, OCSTAMP, PDK4, PIK3R1, PTHLH, PTPRE, RASSF2, RGS10, S100A8, SFRP1, SIRPA, SOCS1, SOCS3, TAL1, TFE3, TLR3, TNFRSF11B, TNFSF12, TOB2, TREM2, VEGFA, WNT5B	34
Organismal Development	growth	growth of capillary vessel	2.23E-03	CD28, KDR, LMX1B, VEGFA	4
Organismal Development	growth	growth of organism	2.28E-03	ACVR1B, ADARB1, ADH5, ANXA7, APBA1, APBA2, APH1A, AQP5, ARX, ATF7, BDNF, CAMP, CCM2, CSNK2B, CUL1, CUX1, DLX3, E2F1, EOMES, EXT2, FAM123B, FGF1, FGFR2, FOSL2, FOXA2, FUT8, GFRA2, GRB10, GRIN1, GSC, GSN, HHIP, HIF1A, HMGB1, HMOX1, HOXA3, ICMT, IFNG, IGF1R, IGFBP1, IL1B, IL22, INTS1, KAT2A, LAMB2, LIMS1, LTF, MACF1, MAP2K3, MAPK7, MC4R, MYL1, NCF1, NCOA1, NRF1, ONECUT1, PCGF2, PDPK1, PNPLA8, POU2F1…	90
Organismal Development	vascularization	vascularization of connective tissue	2.23E-03	PTH1R, PTHLH, THBS2, VEGFA	4
Organismal Development	size	size of body	4.11E-03	ABCA2, ADCYAP1R1, AGPAT6, AHNAK, ANK2, ANP32B, ANXA7, APBA1, APBA2, AQP5, ARID4B, ATN1, ATP2B2, ATRN, BAMBI, BCLAF1, BDNF, BIK, BMP4, BMPER, C19orf6, CACNA1D, CADPS2, CHRM2, CHRM4, CKM, CKMT1A/CKMT1B, CLDN7, CNTN1, COL2A1, CRKL, CUX1, CXCR4, DACT1, DIABLO, DNMT3A, DSE, E2F1, E2F2, EBF1, EBF2, EHD4, ESAM, ESR2, ETS1, FGFR2, FKBP4, FMOD, FOXA2, FOXS1, FST, FYN, GABBR2, GDF5, GFI1, GFRA2, GLI2, GRB1…	150
Organismal Development	ossification	ossification of bone	4.63E-03	BMP4, COL2A1, CREB3L1, CRY2, DCHS1, E2F1, EBF1, ESR2, EXT2, FAM123B, FGFR2, FMOD, FOSL2, GLI2, HOXA4, IGF1R, KREMEN2, MMP16, PCGF2, PLAGL1, PRLR, PTHLH, ROR2, SMPD3, SOST, TAB1, THRA, THRB, VDR	29
Organismal Development	angiogenesis	angiogenesis of retina	4.72E-03	JAM3, KDR, MET, VEGFA	4
Tissue Development	development	development of brain	9.01E-08	ABR, ADCYAP1R1, AKTIP, APH1A, ARX, ATP2B2, BCL11B, BCR, BDNF, BMP4, CCND2, CDK5R1, CERS1, CNTN1, COL2A1, CTNNA2, CTNS, CXCL3, CXCR4, CYP19A1, CYP26A1, DKK1, E2F1, EBF2, EIF2C2, EOMES, EPHB2, ESR2, FBXW7, FGFR2, FOXA2, FOXD1, FOXG1, FYN, FZD3, GLI2, GPR56, GRASP, GRIN1, GSC, HES5, HESX1, HIF1A, HMGB1, HOXB1, ICMT, IFNG, IGF1R, IGFBP1, IRX6, ITPR1, KAT2A, LHX5, LHX8, LMX1B, MAPK7, MDGA1, MET, MID1,…	102
Tissue Development	development	development of sensory organ	1.46E-05	ABR, ADORA2A, AKTIP, ANK2, AQP5, ATP2B2, BCR, BDNF, BID, BMP4, CACNA1F, CECR2, CELSR1, CHST6, COL18A1, COL2A1, COL5A1, COL8A1, CTHRC1, CX3CR1, CYP26B1, DFNB31, DNMT3A, DPT, DSCAM, DVL2, E2F1, EBF1, EBF2, EGFLAM, EPHB1, EPHB2, FAT3, FGF1, FGFR2, FMOD, FOSL2, FOXD1, FOXG1, FST, FZD3, FZD4, GATA3, GFI1, GJA3, GLI2, GSC, HES5, HESX1, HMGB1, IGF1R, IRX6, JAM3, KCNE1, KDR, KERA, LAMB2, LCK, LDLR, LMX1B…	105
Tissue Development	development	development of inner ear	2.75E-04	ABR, ATP2B2, BCR, BDNF, CECR2, CELSR1, COL2A1, CTHRC1, DVL2, FGFR2, FOXG1, FZD3, GATA3, GFI1, GLI2, IGF1R, KCNE1, NEUROD1, NR4A3, POU3F4, ROR2, SPRY2, THRA, THRB, USH1C	25
Tissue Development	development	development of nerves	2.81E-04	ARHGEF10, BDNF, CD44, EPHB1, EPHB2, FGFR2, FYN, HOXA3, HOXB3, IL1B, MET, NAV2, NTRK2, POU3F1, POU4F1, SLC1A3, THRA, THRB, VCL	19
Tissue Development	development	development of ear	3.51E-04	ABR, ATP2B2, BCR, BDNF, BMP4, CECR2, CELSR1, COL2A1, CTHRC1, DVL2, FGFR2, FOXG1, FZD3, FZD4, GATA3, GFI1, GLI2, GSC, IGF1R, KCNE1, MYC, NEUROD1, NR4A3, POU3F4, ROR2, SIX2, SPRY2, THRA, THRB, USH1C, VEGFA	31
Tissue Development	development	development of neurons	3.98E-04	ARX, BCL11B, BDNF, BMP4, CADPS2, CXCR4, EBF2, FGFR2, FOXA2, FOXG1, GFI1, GFRA2, GLI2, GRIN1, GSN, HOXB1, IGF1R, LHX8, NCAM2, NDN, NEIL3, NEUROD1, NKX2-1, NR2F6, NTRK1, NTRK2, OLIG2, PITX3, PLAT, POU4F1, PTN, SLC1A3, SOD2, SPR, THBS2, THRA, VEGFA	37
Tissue Development	development	development of ectoderm	4.47E-04	ACVR1B, BMP4, CTNNA1, CUL1, DACT1, DSP, FN1, FNTB, MITF, NF2, PTK2, PTPN11, SERPINB5, SMAD5, VAX2, VCL	16
Tissue Development	development	development of interneurons	4.56E-04	ARX, BDNF, CADPS2, LHX8, NKX2-1, OLIG2, THRA	7
Tissue Development	development	development of metencephalon	5.88E-04	ABR, ATP2B2, BCR, CCND2, CDK5R1, CNTN1, CXCR4, CYP19A1, FOXA2, FYN, GLI2, GPR56, KAT2A, LHX5, LMX1B, NEUROD1, NTRK2, POU3F2, PURA, RORA, SOX4, THRA, THRB, ZIC4	24
Tissue Development	development	development of trachea	7.70E-04	BMP4, FGFR2, FOXF1, GLI2, RARG, TGFBR2, VEGFA	7
Tissue Development	development	development of cerebellum	1.22E-03	ABR, ATP2B2, BCR, CCND2, CDK5R1, CNTN1, CXCR4, CYP19A1, FOXA2, FYN, GLI2, GPR56, LHX5, LMX1B, NEUROD1, NTRK2, POU3F2, PURA, RORA, SOX4, THRA, THRB, ZIC4	23
Tissue Development	development	development of forebrain	1.26E-03	ADCYAP1R1, AKTIP, APH1A, ARX, BDNF, BMP4, CDK5R1, COL2A1, CXCR4, CYP26A1, DKK1, E2F1, EBF2, EIF2C2, EOMES, EPHB2, FOXA2, FOXD1, FOXG1, FYN, GRIN1, GSC, HESX1, ICMT, IFNG, IRX6, KAT2A, LHX8, mir-9, MKKS, NCOR1, NCOR2, NKX2-1, NUMBL, PCSK6, PDPK1, POU3F1, POU3F2, RARB, ROBO2, SPRY2, TCOF1, TRIO, VEGFA, ZIC3	45
Tissue Development	development	development of globus pallidus	1.56E-03	ARX, mir-9, NKX2-1	3
Tissue Development	development	eye development	1.88E-03	ADORA2A, AKTIP, ANK2, AQP5, BID, BMP4, CACNA1F, CHST6, COL18A1, COL2A1, COL5A1, COL8A1, CX3CR1, DFNB31, DNMT3A, DPT, DSCAM, E2F1, EBF1, EBF2, EGFLAM, EPHB1, EPHB2, FAT3, FGF1, FGFR2, FMOD, FOSL2, FOXD1, FST, GJA3, HES5, HESX1, HMGB1, IRX6, JAM3, KDR, KERA, LAMB2, LCK, LDLR, LMX1B, MAB21L2, MEIS1, MEIS2, MERTK, MET, MFN2, MITF, NEUROD1, NFAT5, NTRK2, PITX3, PLAT, PPP2R3A, PVRL3, RARB, RARG, RENBP,…	77
Tissue Development	development	mesoderm development	2.09E-03	ACVR1B, APH1A, BMP4, DACT1, EIF4E, FN1, FOXF1, FOXH1, KAT2A, MAP3K7, NUP133, OVOL1, POU4F1, PTK2, SECTM1, SLC31A1, SMAD1, SMAD5, T, TEAD2, VCL, VEGFA, VPS41	23
Tissue Development	development	development of rhombencephalon	2.15E-03	ABR, ATP2B2, BCR, CCND2, CDK5R1, CNTN1, CXCR4, CYP19A1, CYP26A1, FOXA2, FYN, GLI2, GPR56, HOXB1, KAT2A, LHX5, LMX1B, NEUROD1, NTRK2, OLIG2, POU3F2, PURA, RORA, SMAD1, SOX4, THRA, THRB, ZIC4	28
Tissue Development	development	development of connective tissue	2.23E-03	BCL11B, BCR, BMP4, BMPER, CCM2, COL2A1, CREB3L2, CSF3R, DKK1, DLL4, DSE, EIF2C2, FMOD, GATA2, GDF5, GFI1B, GLI2, HAPLN1, HES5, HIF1A, HMGB1, HOXA3, HOXB3, HOXC4, IFNG, IKBKB, IL1A, INPP5D, KIT, LIMD1, LMX1B, NFKB1, NTRK1, PTGES, PTH1R, PTHLH, RARB, RARG, ROR2, RXRG, SIX2, SMAD1, SMAD5, SOX8, SPI1, TGFBR2, THBS2, TNFRSF11B, TNFSF12, VDR, VEGFA	51
Tissue Development	development	development of extraembryonic tissue	2.24E-03	ACVR1B, ANG, APH1A, BMP4, COL18A1, EDIL3, EPHB4, FN1, FOXF1, FURIN, KDR, MAP3K3, PTPN11, SMAD5, T, TFDP1, TMOD1, VEGFA	18
Tissue Development	development	development of endoderm	2.44E-03	DACT1, DKK1, DSP, FGFR2, FOXA2, FURIN, GRB2, NKX2-1, ONECUT1, PAX9, PDPK1, PTHLH, SERPINB5, TEAD2, VPS41	15
Tissue Development	development	development of striated muscle	3.51E-03	ANKRD1, BDNF, BMP4, CACNA1S, CENPF, CXCL12, DMD, GSC, HMGB1, ICMT, MAP2K5, MAPK7, MET, METTL8, NDUFV2, PAX3, PPP2R3A, PROX1, SKIL, SPTB, SRPK3, SVIL, TMOD1, TRIO, VAMP5, VCL, VEGFA	27
Tissue Development	development	development of cardiovascular tissue	3.72E-03	ANG, ANKRD1, ANPEP, ARHGAP24, BDNF, BMP4, BMPER, CAMP, CCL24, CCM2, CD40LG, CD44, CEACAM1, COL18A1, CSNK2B, CXCL12, CYBA, DAB2, DGKA, DKK1, DLL4, EPHB4, F11R, FGF1, FGFR2, FN1, FOXO3, GLI2, HABP2, HIF1A, HMGB1, HMOX1, IFNG, IL1A, IL1B, ITGA1, KDR, LGALS3, MAP2K3, MAP2K5, MAPK7, MET, MYC, NDUFV2, NPPA, PDPN, PLAT, PRL, PROX1, PTK2, PTN, PTPRM, RPTOR, S100A8, SDC4, SEMA3F, SPTB, T, TAL1, TFPI, TGFB…	66
Tissue Development	development	development of cranial nerve	3.79E-03	EPHB1, EPHB2, FYN, HOXA3, HOXB3, NAV2, POU4F1, SLC1A3, THRA, THRB, VCL	11
Tissue Development	development	development of epithelial tissue	4.17E-03	ABCA3, ANG, ANPEP, ARHGAP24, BCL11B, BDNF, BMP4, BMPER, CAMP, CCL24, CCM2, CD40LG, CD44, CEACAM1, COL18A1, CSNK2B, CXCL12, CXCR4, CYBA, DAB2, DGKA, DIRAS3, DKK1, DLL4, DLX3, EPHB4, F11R, FGF1, FGFR2, FN1, FOXF1, FOXG1, FOXO3, FREM2, GLI2, HABP2, HIF1A, HMGB1, HMOX1, IFNG, IL1A, IL1B, ITGA1, KDR, KIT, KRT17, LAMA5, LGALS3, MAP2K3, MAPK7, MET, MITF, MYC, NPPA, NTRK1, ONECUT1, PCDH8, PDPN, PLAT, PRL…	80
Tissue Development	formation	formation of actin stress fibers	9.57E-06	ADORA2A, AKAP1, AKAP13, ARHGAP6, ARHGEF10, ARHGEF2, BDKRB2, CBFB, CD44, CDC42BPB, CDH11, CHRM1, COL18A1, CXCL12, DAB2, DIAPH3, DIRAS3, FGF1, FN1, FYN, GNG12, GNG2, GNG5, GPR4, GPR65, IKBKB, IL1A, INPP5K, KANK3, KDR, LIMK2, LMCD1, MYLK, NF2, NPPA, PITPNM1, PLAT, PTK2, PTPN11, RND1, SDC4, SIRPA, SORBS1, SORBS3, SPARC, SPRY2, TESK1, TRPC6, VEGFA, ZYX	50
Tissue Development	formation	formation of actin filaments	2.22E-05	ADORA2A, AKAP1, AKAP13, ARHGAP6, ARHGEF10, ARHGEF2, BDKRB2, CBFB, CCL24, CD44, CDC42BPB, CDH11, CHRM1, COL18A1, CXCL12, DAB2, DIAPH3, DIRAS3, FGF1, FN1, FYN, GNG12, GNG2, GNG5, GPR4, GPR65, GRB2, GSN, IKBKB, IL1A, IL1B, INPP5K, KANK3, KDR, LIMK2, LMCD1, MTSS1, MYLK, NCK2, NF2, NPPA, PITPNM1, PLAT, PTK2, PTPN11, RND1, SDC4, SIRPA, SORBS1, SORBS3, SPARC, SPRY2, TESK1, TGFBR2, TRPC6, UCN2, VEGFA, WA…	59
Tissue Development	formation	formation of filaments	2.53E-05	ADAMTSL4, ADORA2A, AKAP1, AKAP13, APBA2, AQP5, ARHGAP6, ARHGEF10, ARHGEF2, BDKRB2, CAV3, CBFB, CCL24, CD44, CDC42BPB, CDH11, CENPF, CENPJ, CHRM1, COL18A1, COL5A1, CXCL12, DAB2, DIAPH3, DIRAS3, FGF1, FHIT, FKBP4, FN1, FYN, GDA, GNG12, GNG2, GNG5, GPR4, GPR65, GRB2, GSN, IKBKB, IL1A, IL1B, INPP5K, KANK3, KDR, LIMK2, LMCD1, MTSS1, MYLK, NCK2, NEFH, NF2, NPPA, PITPNM1, PLAT, PRKCH, PROX1, PTK2, PTPN1…	77
Tissue Development	formation	formation of endothelial tube	2.81E-05	ARHGAP24, BDNF, CBFB, CD44, CEACAM1, COL18A1, CXCL12, FGG, FN1, FOXO3, HIF1A, KDR, NPPA, PECAM1, PRL, PTN, SDC4, STAB2, TGFBR2, VEGFA	20
Tissue Development	formation	formation of epithelial tissue	2.75E-04	ARHGAP24, BDNF, CBFB, CD44, CEACAM1, COL18A1, CSNK2B, CXCL12, FGFR2, FGG, FN1, FOXO3, HIF1A, KDR, NEUROD1, NPPA, PECAM1, PRL, PTN, SDC4, SERPINB5, SLPI, STAB2, TGFBR2, VEGFA	25
Tissue Development	formation	formation of connective tissue	1.11E-03	ADORA2A, BMP4, CREB3L1, CREB3L2, DKK1, FST, IFNG, ITGA1, PTGES, SELL, VEGFA	11
Tissue Development	formation	formation of fetal membranes	1.56E-03	BMP4, IL11RA, SMAD1	3
Tissue Development	formation	formation of embryonic tissue	1.74E-03	ACVR1B, APH1A, BDNF, BMP4, CDH11, COL2A1, CXCR4, CYP26A1, DKK1, DVL2, EIF2C2, EOMES, EXT2, FBXW7, FGF1, FGFR2, FOXA2, FOXG1, FOXH1, FURIN, GATA3, GLI2, GRB2, GSC, HESX1, HIF1A, IKBKB, KDR, LHCGR, LMO2, MACF1, MAP3K2, MAP3K7, MYC, MYL1, NCAPG2, NF2, NKX2-1, NR4A3, OVOL2, PAX3, PCSK6, PDPK1, POU2F1, PROX1, PTPN11, RARB, RARG, SFRP1, SMAD1, SMAD5, SOX4, T, TAL1, TCOF1, TEAD2, VEGFA	57
Tissue Development	formation	formation of eye	2.96E-03	AQP5, BMP4, COL5A1, COL8A1, DNMT3A, EBF1, EBF2, EPHB1, EPHB2, LMX1B, MAB21L2, MFN2, MITF, NEUROD1, PPP2R3A, RARB, RARG, SOX8, VAX2, VEGFA	20
Tissue Development	formation	formation of focal adhesions	3.33E-03	ACTN1, ARHGAP6, CDC42BPB, COL18A1, CRKL, DSE, EPHA3, FN1, GNG12, GNG2, GNG5, KDR, MACF1, MSR1, NSF, PDPK1, PTK2, PTPN11, RAP1GAP, RND1, SDC4, SORBS1, SPRY2, TAOK2, TESK1, VEGFA	26
Tissue Development	axonogenesis	axonogenesis	1.68E-05	AMIGO1, BCL11B, BDNF, CACNA1F, CNTN4, CTNNA2, CXCL12, DOCK7, EPHB2, ETV4, FGFR2, GRASP, GRIN1, IGF1R, IL11RA, NDN, NEFH, NTNG1, NTNG2, NTRK1, NTRK2, NUMBL, PALM, PARD6B, PDIA3, PICALM, PIP5K1A, PLAT, POU3F1, POU3F2, POU4F1, PTK2, PTPN11, PTPRE, RAB3A, RHOG, ROBO3, ROR1, ROR2, SKIL, SLITRK1, SLITRK5, VAX2	43
Tissue Development	fibrogenesis	fibrogenesis	2.01E-05	ADAMTSL4, ADORA2A, AKAP1, AKAP13, APBA2, AQP5, ARHGAP6, ARHGEF10, ARHGEF2, BDKRB2, CAV3, CBFB, CCL24, CD44, CDC42BPB, CDH11, CENPF, CENPJ, CHRM1, COL18A1, COL5A1, CXCL12, DAB2, DIAPH3, DIRAS3, FGF1, FHIT, FKBP4, FN1, FYN, GDA, GNG12, GNG2, GNG5, GPR4, GPR65, GRB2, GSN, HIF1A, IFNG, IKBKB, IL1A, IL1B, INPP5K, KANK3, KDR, LIMK2, LMCD1, MTSS1, MYLK, NCK2, NEFH, NF2, NPPA, PITPNM1, PLAT, PRKCH, PROX1…	79
Tissue Development	patterning	patterning of bone	4.11E-05	ACVR1B, APH1A, BMP4, CYP26B1, DKK1, DVL2, FN1, FOXA2, FURIN, GLI2, LMO2, NSD1, PCGF2, PCSK6, PPAP2B, PTK2, PTPN11, RIPPLY2, SFRP1, SMAD1, SMAD5, VCL	22
Tissue Development	patterning	patterning of axis	6.81E-05	ACVR1B, APH1A, BMP4, CYP26B1, DKK1, DVL2, FN1, FOXA2, FURIN, GLI2, LMO2, NSD1, PCSK6, PPAP2B, PTK2, PTPN11, RIPPLY2, SFRP1, SMAD1, SMAD5, VCL	21
Tissue Development	cardiogenesis	cardiogenesis	5.08E-05	ADRA1B, ADRBK1, ANKRD1, APH1A, ATF7, BCOR, BDNF, BMP4, CAPNS1, CCM2, CCND2, COL2A1, COL5A1, CRIP1, CRKL, CXCL3, CXCR4, CYP26A1, DLL4, DSP, DVL2, EPHA3, EPHB4, FBXW7, FN1, FOXA2, FOXF1, FOXH1, FOXP4, FURIN, GATA3, GLI2, GSC, HIF1A, HOPX, MAP2K5, MAP3K7, MAPK7, MIR17HG, MKKS, MOSPD3, MYL2, NCOR2, NDUFV2, NPPA, OVOL2, PAX3, PCSK6, PDGFC, PDPN, PLCE1, POFUT1, PROX1, PTK2, PTPN11, ROR2, SMAD1, SMAD5, …	72
Tissue Development	adhesion	adhesion of endothelial cells	1.01E-04	C1QA, CCL3L1/CCL3L3, CD40LG, CD44, COL18A1, CXCL12, CXCR4, E2F1, EDIL3, ETS1, FERMT3, FN1, GP1BA, HMGB1, IFNG, IL1A, IL1B, ITGAL, LGALS3, NPPA, PECAM1, PIK3R1, PLXND1, PNPLA2, PPAP2B, SELL, SERPINB5, SERPING1, STX6, TGFBR2, VEGFA	31
Tissue Development	adhesion	adhesion of blood cells	8.88E-04	ADAMTS13, ADORA2A, APOA4, ATRN, BMPER, C1QA, CACNA1C, CAMP, CCL17, CCL3L1/CCL3L3, CD226, CD28, CD40LG, CD44, CD59, CSF3R, CXCL12, CXCL3, CXCR4, DMD, F11R, FERMT3, FGG, FN1, FYB, FYN, GP1BA, HIF1A, HMGB1, IFNG, IL15, IL1A, IL1B, INPP5D, ITGA1, ITGAD, ITGAL, JAM3, KIT, LAMA5, LCK, LCP1, LGALS3, LTF, LYN, MAP3K2, MAPK7, MITF, MSR1, MYC, NOS1, NPPA, PECAM1, RAC2, RAP1GAP, RAPGEF1, RASGRP1, REL, RGS16…	70
Tissue Development	adhesion	adhesion of breast cell lines	1.23E-03	CD44, DAB2, ITGA1, LGALS3, MAPK7, PTK2, SERPINB5	7
Tissue Development	adhesion	adhesion of immune cells	1.24E-03	ADAMTS13, ADORA2A, APOA4, ATRN, BMPER, C1QA, CACNA1C, CAMP, CCL17, CCL3L1/CCL3L3, CD28, CD40LG, CD44, CSF3R, CXCL12, CXCL3, CXCR4, F11R, FERMT3, FGG, FN1, FYB, FYN, HIF1A, HMGB1, IFNG, IL15, IL1A, IL1B, INPP5D, ITGAD, ITGAL, JAM3, KIT, LCK, LCP1, LGALS3, LTF, LYN, MAP3K2, MAPK7, MITF, MSR1, MYC, NOS1, NPPA, PECAM1, RAC2, RAP1GAP, RAPGEF1, RASGRP1, REL, RGS16, RLN2, S100A8, SELL, SERPING1, SIRPA, …	64
Tissue Development	adhesion	adhesion of neuronal cells	1.88E-03	BDNF, CACNA1S, CACNB2, CDK5R1, CNTN4, CSNK2B, FGFR2, GLI2, GPR56, LAMB2, NCAM2, NINJ2, NLGN1, NLGN2	14
Tissue Development	adhesion	adhesion of phagocytes	2.01E-03	ADORA2A, CCL3L1/CCL3L3, CD40LG, CD44, CSF3R, CXCL3, FERMT3, FN1, HMGB1, IFNG, IL15, IL1A, IL1B, INPP5D, ITGAL, JAM3, KIT, LCP1, LYN, MITF, NPPA, RAC2, S100A8, SELL, SIRPA, SPI1, TGFBR2	27
Tissue Development	adhesion	adhesion of neutrophils	3.52E-03	ADORA2A, CD40LG, CD44, CSF3R, CXCL3, FERMT3, FN1, IL1B, INPP5D, ITGAL, JAM3, LCP1, LYN, NPPA, S100A8, SELL	16
Tissue Development	adhesion	adhesion of myeloid cells	3.74E-03	ADORA2A, CD40LG, CD44, CSF3R, CXCL12, CXCL3, FERMT3, FN1, FYN, IFNG, IL1B, INPP5D, ITGAL, JAM3, LCP1, LGALS3, LYN, NPPA, PECAM1, S100A8, SELL	21
Tissue Development	regeneration	regeneration of muscle cells	1.13E-04	BDNF, BVES, HMGB1, MTPN, NDN	5
Tissue Development	regeneration	regeneration of cardiovascular tissue	4.72E-03	ESR2, FGF1, HMGB1, IGF1R	4
Tissue Development	generation	generation of cells	1.41E-04	AKTIP, BCR, BDNF, BMP4, CACNA1D, CARD11, CCL17, CD28, CD40LG, DBX1, DLL4, EBF1, EBF2, FOXG1, FSHB, FST, FUT8, FYN, GATA3, IFNG, IKBKB, IL15, IL1B, IL21, IRF8, IRX6, KDR, KIT, LYN, MEI1, MYC, NEUROD1, NFKB1, NOS1, OLIG2, PARN, PLK1, POU3F2, REL, RORA, RORC, SMAD1, SMPD1, SOCS3, SPI1, TAL1, TFAM, THRA, TOB2, USP18	50
Tissue Development	generation	generation of antigen presenting cells	3.17E-03	CCL17, IFNG, IL15, IRF8, LYN, SMPD1, SPI1, USP18	8
Tissue Development	generation	generation of phagocytes	4.27E-03	CCL17, IFNG, IL15, IRF8, LYN, SMPD1, SPI1, TAL1, USP18	9
Tissue Development	cell-cell adhesion	cell-cell adhesion of neurons	1.48E-04	CDK5R1, CNTN4, NCAM2, NINJ2, NLGN1, NLGN2	6
Tissue Development	cell-cell adhesion	cell-cell adhesion	5.25E-04	AMIGO1, APOA4, CD44, CDH11, CDH20, CDK5R1, CDSN, CLDN2, CNTN3, CNTN4, DAB2, DSP, ESAM, FAT1, FERMT3, FN1, FOXF1, HOXA4, ITGAL, LIMS1, MAPK7, NCAM2, NF2, NINJ2, NLGN1, NLGN2, OGT, PDPN, PIK3R1, PPAP2B, PVRL3, RAP1GAP, RAPGEF1, REG3A, SRPX2, VEGFA, WBP2, ZYX	38
Tissue Development	accumulation	accumulation of blood cells	3.12E-04	ADORA2A, CCL17, CCL24, CCL3L1/CCL3L3, CD28, CD44, COL18A1, CTSC, CX3CR1, CXCL12, CXCL3, DEFB129, DLX3, E2F1, EDIL3, FAM132A, FGF1, FOXO3, GATA2, GFI1, HMGB1, HMOX1, IFNG, IKBKB, IL15, IL1B, IL21, IL9R, INPP5D, ITGA1, ITGAL, JAM3, KIT, LAMA5, LDLR, MAP3K7, MYC, NFATC2, NT5E, PLAT, PYY, RGS16, RORC, S100A8, SELL, SERPING1, SLPI, TAL1, TLR3, VEGFA, XBP1	51
Tissue Development	accumulation	accumulation of leukocytes	7.18E-04	ADORA2A, CCL17, CCL24, CCL3L1/CCL3L3, CD28, CD44, COL18A1, CTSC, CX3CR1, CXCL12, CXCL3, DEFB129, DLX3, EDIL3, FAM132A, FGF1, FOXO3, GATA2, GFI1, HMGB1, HMOX1, IFNG, IKBKB, IL15, IL1B, IL21, IL9R, INPP5D, ITGA1, ITGAL, JAM3, KIT, LAMA5, LDLR, MAP3K7, NFATC2, NT5E, PYY, RGS16, RORC, S100A8, SELL, SERPING1, SLPI, TAL1, TLR3, VEGFA, XBP1	48
Tissue Development	accumulation	accumulation of cells	1.19E-03	ADORA2A, ARX, AURKA, BCR, BID, CCL17, CCL24, CCL3L1/CCL3L3, CD28, CD44, COL18A1, CR1L, CTSC, CX3CR1, CXCL12, CXCL3, DEFB129, DLX3, E2F1, EDIL3, FAM132A, FGF1, FHIT, FOXO3, GATA2, GFI1, HMGB1, HMOX1, IFNG, IKBKB, IL15, IL1B, IL21, IL9R, INPP5D, ITGA1, ITGAL, JAM3, KDR, KIT, LAMA5, LDLR, MAP3K7, MYC, NFATC2, NT5E, PLAT, PLK1, PYY, RAC2, RGS16, RORC, S100A8, SELL, SERPING1, SLPI, SMARCE1, TAL1, TLR3…	61
Tissue Development	accumulation	accumulation of phagocytes	2.53E-03	CD28, CD44, COL18A1, CTSC, CX3CR1, CXCL12, CXCL3, DEFB129, EDIL3, FAM132A, FGF1, GFI1, HMGB1, HMOX1, IFNG, IL1B, IL9R, INPP5D, ITGA1, KIT, LAMA5, LDLR, NT5E, S100A8, SLPI, VEGFA, XBP1	27
Tissue Development	aggregation	aggregation of cells	6.17E-04	ADAMTS13, ADORA2A, ANXA7, ATRN, BDNF, CCL17, CD40LG, CD44, CDH11, CDK5R1, CDSN, CEACAM1, CMIP, COL14A1, CXCL12, DAB2, EPHB1, ESAM, FERMT3, FGG, FN1, FYN, GLI2, GP1BA, GSN, HIF1A, IGF1R, IGFBP1, IGSF8, IL15, INPP5D, ITGAL, KIT, LCK, LTF, LYN, MERTK, MET, MUC1, P2RX1, PAX3, PCDH8, PDPN, PEAR1, PECAM1, PHB, PIK3R1, PLAT, PLCB3, PPAP2B, PTHLH, PTK2, RASGRP1, REL, RGS16, SELL, SERPINE2, SIRPA, THBS2, …	60
Tissue Development	morphology	morphology of bone	6.80E-04	ADRBK1, ANKH, BMP4, BMPER, COL18A1, COL2A1, CREB3L1, CREB3L2, CRKL, CYP19A1, CYP26A1, DACT1, DCHS1, DKK1, DVL2, E2F1, EBF1, ESR2, FAM123B, FGFR2, FMOD, FOSL2, FOXF2, GATA3, GLI2, GSC, GSN, HAPLN1, HOXA3, HOXA4, HOXB3, HOXC4, HOXC6, IFNG, IGF1R, INPP5D, IRAK3, KREMEN2, LGALS3, LMX1B, MATN3, MFNG, MMP16, NFATC2, NFKB1, NOS1, PAX9, PCGF2, PCOLCE, PCSK6, PDK4, PLAGL1, PLXND1, POU3F4, PRG4, PTH1R, PTH…	84
Tissue Development	neuritogenesis	neuritogenesis	1.11E-03	ADORA2A, AMIGO1, BCL11B, BDNF, CACNA1F, CD44, CDK5R1, CNTN1, CNTN4, CRIP1, CTNNA2, CTNND2, CXCL12, CYP19A1, DLGAP2, DOCK7, DSCAM, EPHB1, EPHB2, ETV4, FGFR2, FYN, GDA, GDPD5, GFRA2, GRASP, GRIN1, HMGB1, IFNG, IGF1R, IL11RA, IL1B, ITGA1, ITPR1, KDR, KIF23, LRRC7, LYN, MAGI2, MATN2, MET, MFN2, NDN, NEFH, NEUROD1, NFKB1, NOS1, NTNG1, NTNG2, NTRK1, NTRK2, NUMBL, PALM, PARD6B, PDIA3, PIAS2, PICALM, PIP…	83
Tissue Development	morphogenesis	morphogenesis of heart	1.22E-03	BMP4, COL2A1, COL5A1, CYP26A1, DSP, DVL2, EPHB4, FOXA2, FOXH1, FURIN, GSC, HIF1A, MAPK7, MYL2, NCOR2, OVOL2, SMAD1, SMAD5, SMARCD3, TAB1, VEGFA, ZIC3, ZMIZ1	23
Tissue Development	morphogenesis	morphogenesis of neurites	1.85E-03	ADORA2A, BDNF, CACNA1F, CD44, CDK5R1, CNTN1, CNTN4, CRIP1, CTNNA2, CTNND2, CXCL12, CYP19A1, DLGAP2, DOCK7, DSCAM, EPHB1, EPHB2, ETV4, FYN, GDA, GDPD5, GRASP, GRIN1, HMGB1, IFNG, IGF1R, IL1B, ITGA1, ITPR1, KDR, LRRC7, LYN, MAGI2, MATN2, MET, MFN2, NEFH, NEUROD1, NFKB1, NOS1, NTRK1, NTRK2, NUMBL, PALM, PDIA3, PIAS2, PICALM, PIP5K1A, PLAT, PPP1R9A, PTPRM, RHOG, RND1, ROBO2, ROR1, ROR2, SKIL, STX3	58
Tissue Development	abnormal morphology	abnormal morphology of small scapula	1.56E-03	BMPER, FGFR2, LMX1B	3
Tissue Development	abnormal morphology	abnormal morphology of osteoblasts	2.01E-03	CREB3L1, KREMEN2, PTHLH, SOST, SPARC, TNFRSF11B	6
Tissue Development	abnormal morphology	abnormal morphology of long bones	3.03E-03	COL2A1, FAM123B, GLI2, INPP5D, MMP16, NFKB1, PCOLCE, PTHLH, RGS10, SMPD3, TNFRSF11B	11
Tissue Development	abnormal morphology	abnormal morphology of compact bone	3.17E-03	CYP19A1, FAM123B, IRAK3, MMP16, PCOLCE, SOST, THRA, TNFRSF11B	8
Tissue Development	abnormal morphology	abnormal morphology of clavicle	3.18E-03	FGFR2, HOXA3, LMX1B, PTHLH, ZNF521	5
Tissue Development	hematopoiesis	hematopoiesis of liver cells	1.56E-03	IFNG, SOCS1, XBP1	3
Tissue Development	spermiogenesis	spermiogenesis	1.67E-03	ADAD1, AFF4, AMPH, CEP57, CYP19A1, DENND2D, JAM3, KIT, LHCGR, LIMK2, MEI1, MKKS, NCOA1, PIWIL1, QKI, RIMBP3 (includes others), STYX, TAF7L, TRIP13, TSSK2	20
Tissue Development	differentiation	differentiation of osteoclasts	1.86E-03	CCL3L1/CCL3L3, CD40LG, EPHB4, GSN, IFNG, IL1A, INPP5D, IRAK3, MAP3K7, MITF, NFATC2, NFKB1, NOS1, OCSTAMP, PDK4, PIK3R1, PTHLH, PTPRE, RASSF2, RGS10, S100A8, SFRP1, SIRPA, SOCS1, SOCS3, TAL1, TFE3, TLR3, TNFRSF11B, TNFSF12, TOB2, TREM2, VEGFA, WNT5B	34
Tissue Development	vascularization	vascularization of connective tissue	2.23E-03	PTH1R, PTHLH, THBS2, VEGFA	4
Tissue Development	ossification	ossification of bone	4.63E-03	BMP4, COL2A1, CREB3L1, CRY2, DCHS1, E2F1, EBF1, ESR2, EXT2, FAM123B, FGFR2, FMOD, FOSL2, GLI2, HOXA4, IGF1R, KREMEN2, MMP16, PCGF2, PLAGL1, PRLR, PTHLH, ROR2, SMPD3, SOST, TAB1, THRA, THRB, VDR	29
Tissue Development	angiogenesis	angiogenesis of retina	4.72E-03	JAM3, KDR, MET, VEGFA	4
Cell Death and Survival	cell death	cell death	1.25E-07	ABCA3, ABCC5, ABCC8, ACAT1, ACSL4, ACVR1B, ADAMTS12, ADAMTSL4, ADARB1, ADCY5, ADCYAP1R1, ADH5, ADORA2A, ADORA3, ADRA1B, ADRBK1, AGA, AGAP3, AIFM1, AKAP1, AKTIP, ALDH3A1, AMBRA1, AMOTL1, ANG, ANKRD1, ANPEP, ANXA7, APEX1, APH1A, AQP9, ARFIP2, ARR3, ARX, ASS1, ATF1, ATF7, ATG10, ATN1, ATP2B2, AURKA, BAD, BARD1, BATF3, BCAP31, BCL11B, BCLAF1, BCR, BDKRB2, BDNF, BID, BIK, BIRC3, BIRC8, BLOC1S2, BMP4, …	550
Cell Death and Survival	cell death	cell death of blood cells	1.28E-06	ACAT1, ADORA2A, ADORA3, AIFM1, AKTIP, ANPEP, ATF7, BAD, BCL11B, BCR, BID, BIRC3, BMP4, C1QA, CAMK2G, CAMP, CARD11, CASP10, CBFB, CCL3L1/CCL3L3, CCND2, CD226, CD28, CD40LG, CD44, CD59, CHI3L1, CISH, CXCL12, CXCR4, DAPK2, DIABLO, DLL4, E2F1, E2F2, EBAG9, EIF4E, EOMES, ETS1, EYA2, FBXW7, FGL2, FIP1L1, FLT3, FN1, FOXO3, FYN, GATA2, GATA3, GFI1, GFI1B, GRAP2, GSN, HIF1A, HK1, HMGB1, HMOX1, HOXA3, IFNG…	137
Cell Death and Survival	cell death	cell death of immune cells	3.87E-06	ACAT1, ADORA2A, ADORA3, AIFM1, AKTIP, ANPEP, BAD, BCL11B, BCR, BID, BIRC3, BMP4, C1QA, CAMK2G, CAMP, CARD11, CASP10, CBFB, CCND2, CD226, CD28, CD40LG, CD44, CD59, CHI3L1, CISH, CXCL12, CXCR4, DAPK2, DIABLO, DLL4, E2F1, E2F2, EIF4E, EOMES, ETS1, EYA2, FBXW7, FGL2, FIP1L1, FLT3, FN1, FOXO3, FYN, GATA3, GFI1, GRAP2, GSN, HIF1A, HK1, HMGB1, HMOX1, HOXA3, IFNG, IKBKB, IKBKE, IL15, IL1B, IL21, IL3RA, I…	130
Cell Death and Survival	cell death	cell death of tumor cells	7.80E-06	AIFM1, ANPEP, BAD, BDNF, BID, BIK, BMP4, BOK, CCL27, CD40LG, CDH11, CEACAM1, COL18A1, CXCL12, CXCR4, DIABLO, DUSP9, E2F1, E2F2, ETS1, FHIT, FLT3, FMOD, GADD45A, GFI1B, HIF1A, HMGB1, HMOX1, IFNG, IGF1R, IKBKB, IL15, IL21, IRF5, ITGA1, ITPR1, KDR, KIT, LRRK2, MAD2L1, MAD2L2, MAP2K5, MAPK7, MET, MUC1, MYC, NCOR2, NTRK1, PAX3, PIK3R1, PLK1, PMAIP1, PON2, PRL, RARG, RECK, RORC, RPS3A, SERPINB5, SERPIN…	73
Cell Death and Survival	cell death	cell death of mononuclear leukocytes	9.86E-06	ADORA2A, ADORA3, AIFM1, AKTIP, BAD, BCL11B, BID, BMP4, CAMP, CD226, CD28, CD40LG, CD44, CD59, CHI3L1, CXCL12, CXCR4, DLL4, E2F1, E2F2, EIF4E, EOMES, ETS1, FBXW7, FGL2, FLT3, FOXO3, FYN, GFI1, GRAP2, HMGB1, HOXA3, IFNG, IKBKB, IKBKE, IL15, IL1B, IL21, INPP5D, ITGAL, ITPR1, KLF4, LCK, LGALS3, LYN, MAP2K3, MAP2K5, MAP3K2, MAP3K7, MERTK, MET, MIR17HG, MS4A2, MYC, NFAT5, NFATC2, NFKB1, NR4A3, OGT, PDI…	83
Cell Death and Survival	cell death	cell death of lymphocytes	3.33E-05	ADORA2A, AIFM1, AKTIP, BAD, BCL11B, BID, BMP4, CAMP, CD226, CD28, CD40LG, CD44, CD59, CHI3L1, CXCL12, CXCR4, DLL4, E2F1, E2F2, EIF4E, EOMES, ETS1, FBXW7, FGL2, FOXO3, FYN, GFI1, GRAP2, HMGB1, HOXA3, IFNG, IKBKB, IKBKE, IL15, IL1B, IL21, INPP5D, ITGAL, ITPR1, LCK, LGALS3, LYN, MAP2K3, MAP2K5, MAP3K2, MAP3K7, MERTK, MET, MIR17HG, MYC, NFAT5, NFATC2, NFKB1, NR4A3, OGT, PDIA3, PDPK1, PECAM1, PIK3R1, …	79
Cell Death and Survival	cell death	cell death of cancer cells	3.91E-05	AIFM1, ANPEP, BAD, BDNF, BID, BIK, BMP4, BOK, CD40LG, COL18A1, CXCL12, CXCR4, DIABLO, E2F2, ETS1, FHIT, FLT3, FMOD, GFI1B, HIF1A, HMGB1, HMOX1, IFNG, IGF1R, IKBKB, IL15, IL21, IRF5, ITGA1, ITPR1, KDR, KIT, LRRK2, MAD2L1, MAD2L2, MET, MUC1, MYC, NCOR2, NTRK1, PAX3, PIK3R1, PLK1, PMAIP1, PRL, RARG, RORC, RPS3A, SFRP1, SOCS3, SOD1, SPARC, SPRY2, THRB, TLR3, TNFRSF11B, TNFSF12, VEGFA	58
Cell Death and Survival	cell death	cell death of tumor cell lines	2.12E-04	ACVR1B, ADAMTS12, ADORA2A, ADRBK1, AIFM1, AKAP1, ANKRD1, APEX1, ATF1, ATG10, ATN1, AURKA, BAD, BARD1, BCAP31, BCLAF1, BCR, BDNF, BID, BIK, BIRC3, BMP4, BOK, BRAT1, CAMK2G, CAMP, CAPNS1, CASP10, CCDC6, CCNL2, CD28, CD40LG, CD44, CD59, CDA, CDK5R1, CEACAM1, CELSR1, CERS1, CERS6, COL18A1, CRABP2, CREB3L1, CREB3L2, CREM, CTH, CTNNA2, CXCL12, DAB2, DAPK2, DIABLO, DIRAS3, DKK1, DSG1, DUSP9, DVL2, E2F1,…	236
Cell Death and Survival	cell death	cell death of T lymphocytes	3.89E-04	ADORA2A, AIFM1, AKTIP, BAD, BCL11B, BID, BMP4, CD28, CD44, CD59, CHI3L1, CXCL12, CXCR4, DLL4, E2F1, E2F2, EOMES, ETS1, FBXW7, FOXO3, FYN, GFI1, GRAP2, HMGB1, HOXA3, IFNG, IKBKB, IKBKE, IL15, IL1B, IL21, LCK, LGALS3, MAP2K3, MAP2K5, MAP3K2, MERTK, MET, MIR17HG, MYC, NFAT5, NFKB1, NR4A3, OGT, PDIA3, PDPK1, PECAM1, PIK3R1, PMAIP1, PPP2R2B, RAC2, RORC, SATB1, SERPINB9, SMPD1, SOCS1, ST3GAL1, TGFBR2, …	62
Cell Death and Survival	cell death	neuronal cell death	5.14E-04	ADARB1, ADCYAP1R1, ADORA2A, ADRBK1, AGA, AGAP3, AIFM1, ARFIP2, ATN1, BAD, BDNF, BID, BMP4, BOK, CAPNS1, CCL3L1/CCL3L3, CDK5R1, CREM, CTH, CXCL12, CXCL3, CYBA, DIABLO, DKK1, DLGAP2, DLX4, E2F1, EHD4, EPM2A, ESR2, FAM134B, FBXW7, FGF1, FN1, FOXG1, FOXO3, FYN, GATA3, GDA, GDF5, GFRA2, GRIK2, GRIN1, HDAC3, HIF1A, HK2, HMGB1, HMOX1, HOXB1, HSD17B10, IFNG, IGF1R, IKBKB, IL11RA, IL1B, ITGA1, ITPR1, KDR,…	113
Cell Death and Survival	cell death	cell death of bronchial epithelial cells	8.63E-04	BIK, CAMP, IFNG, IRAK3, TLR3	5
Cell Death and Survival	cell death	cell death of epithelial cells	2.15E-03	ADRBK1, AIFM1, ALDH3A1, ATP2B2, AURKA, BAD, BID, BIK, BIRC3, BMP4, BOK, CAMP, CASP10, CD40LG, CD44, CTNNA1, CYP19A1, DAB2, DDX17, E2F1, EIF4E, EPHB2, ESR2, FAM123B, FGF1, FKBP4, FOXF2, FOXO3, GADD45A, HK1, HK2, IFNG, IGF1R, IKBKB, IL15, IL1B, IRAK3, LYN, MAP3K7, MET, MIA, MITF, MUC1, MYC, MYLK, NEK6, NF2, NFKB1, NMNAT3, NTRK1, NTRK2, PIK3R1, PLAT, PMAIP1, PTHLH, PTK2, RASGRP1, RASSF1, RASSF4, REL…	76
Cell Death and Survival	cell death	cell death of myeloid cells	2.47E-03	ACAT1, ADORA3, ANPEP, BID, BIRC3, C1QA, CAMP, CD40LG, CD44, CXCL12, CXCR4, FOXO3, GSN, HIF1A, HMGB1, HMOX1, IFNG, IKBKB, IL15, IL1B, INPP5D, IRAK3, IRF3, IRF8, LDLR, LGALS3, LTF, LYN, MAP2K3, MEIS1, MS4A2, MSR1, MYC, PMAIP1, SIRPA, SLPI, SOD2, SRCIN1	38
Cell Death and Survival	cell death	cell death of phagocytes	3.79E-03	ACAT1, ADORA3, ANPEP, BID, BIRC3, C1QA, CAMP, CASP10, CD40LG, CD44, CXCL12, CXCR4, FOXO3, GSN, HIF1A, HMGB1, HMOX1, IFNG, IL15, IL1B, INPP5D, IRF3, IRF5, LDLR, LGALS3, LTF, MAP2K3, MS4A2, MSR1, NFKB1, NR4A3, PMAIP1, SLPI, SMPD1, SOCS1, SOD2, SRGN, TLR3	38
Cell Death and Survival	cell death	cell death of leukocyte cell lines	4.11E-03	BAD, BCR, CBFB, CCND2, CD40LG, CD44, DAPK2, DIABLO, E2F1, EYA2, FIP1L1, FLT3, FN1, FOXO3, GFI1, HK1, IFNG, IL15, IL9R, KIT, LGALS3, LYN, MERTK, MET, MYC, NFKB1, PIK3R1, PLCE1, PMAIP1, PRL, PRLR, PTPN11, RORC, SMPD1, SOCS1, SRGN, TFDP1, VIPR2	38
Cell Death and Survival	cell death	cell death of granulocytes	4.55E-03	ANPEP, BID, CAMP, CD44, CXCL12, CXCR4, FOXO3, GSN, IFNG, IKBKB, IL15, IL1B, INPP5D, IRAK3, LTF, LYN, SIRPA, SLPI, SRCIN1	19
Cell Death and Survival	necrosis	necrosis	1.80E-06	ABCC8, ACAT1, ACVR1B, ADAMTS12, ADARB1, ADCY5, ADCYAP1R1, ADORA2A, ADORA3, ADRBK1, AGA, AGAP3, AIFM1, AKAP1, AKTIP, ALDH3A1, ANKRD1, ANPEP, APEX1, ARFIP2, ARR3, ASS1, ATF1, ATF7, ATG10, ATN1, ATP2B2, AURKA, BAD, BARD1, BCAP31, BCL11B, BCLAF1, BCR, BDNF, BID, BIK, BIRC3, BMP4, BOK, BRAT1, C1QA, CACNB2, CADPS2, CAMK2G, CAMP, CAPNS1, CARD11, CASP10, CASZ1, CAV3, CBFB, CCBL1, CCDC6, CCL27, CCL3L1/CCL…	422
Cell Death and Survival	apoptosis	apoptosis	2.54E-06	ACSL4, ACVR1B, ADAMTSL4, ADCY5, ADCYAP1R1, ADH5, ADORA2A, ADORA3, ADRA1B, ADRBK1, AIFM1, AKAP1, AKTIP, ALDH3A1, AMBRA1, AMOTL1, ANG, ANKRD1, ANPEP, ANXA7, APEX1, APH1A, ARR3, ASS1, ATF1, ATF7, ATG10, ATN1, ATP2B2, AURKA, BAD, BARD1, BCAP31, BCL11B, BCLAF1, BCR, BDKRB2, BDNF, BID, BIK, BIRC3, BIRC8, BLOC1S2, BMP4, BOK, BRAT1, C1QA, CACNA1C, CAMK2G, CAMP, CAPNS1, CAPRIN2, CASP10, CASZ1, CAV3, CBFB,…	440
Cell Death and Survival	apoptosis	apoptosis of leukocytes	4.00E-05	ADORA2A, ADORA3, AKTIP, ANPEP, BCL11B, BID, BIRC3, BMP4, C1QA, CAMP, CASP10, CD28, CD40LG, CD44, CD59, CHI3L1, CXCL12, CXCR4, DLL4, E2F1, E2F2, EIF4E, ETS1, FBXW7, FGL2, FOXO3, FYN, GFI1, GRAP2, GSN, HIF1A, HMGB1, HOXA3, IFNG, IKBKB, IKBKE, IL15, IL1B, IL21, INPP5D, IRAK3, IRF3, IRF5, IRF8, ITPR1, KLF4, LCK, LDLR, LGALS3, LTF, LYN, MAP2K3, MAP2K5, MAP3K2, MAP3K7, MERTK, MET, MIR17HG, MS4A2, MSR1,…	91
Cell Death and Survival	apoptosis	apoptosis of blood cells	5.57E-05	ADORA2A, ADORA3, AKTIP, ANPEP, ATF7, BCL11B, BID, BIRC3, BMP4, C1QA, CAMP, CASP10, CCL3L1/CCL3L3, CD28, CD40LG, CD44, CD59, CHI3L1, CXCL12, CXCR4, DLL4, E2F1, E2F2, EBAG9, EIF4E, ETS1, FBXW7, FGL2, FOXO3, FYN, GFI1, GFI1B, GRAP2, GSN, HIF1A, HMGB1, HOXA3, IFNG, IKBKB, IKBKE, IL15, IL1B, IL21, INPP5D, IRAK3, IRF3, IRF5, IRF8, ITPR1, KLF4, LCK, LDLR, LGALS3, LTF, LYN, MAP2K3, MAP2K5, MAP3K2, MAP3K7…	96
Cell Death and Survival	apoptosis	apoptosis of mononuclear leukocytes	6.53E-05	ADORA2A, ADORA3, AKTIP, BCL11B, BID, BMP4, CD28, CD40LG, CD44, CD59, CHI3L1, CXCL12, CXCR4, DLL4, E2F1, E2F2, EIF4E, ETS1, FBXW7, FGL2, FOXO3, FYN, GFI1, GRAP2, HMGB1, HOXA3, IFNG, IKBKB, IKBKE, IL15, IL1B, IL21, INPP5D, ITPR1, KLF4, LCK, LGALS3, LYN, MAP2K3, MAP2K5, MAP3K2, MAP3K7, MERTK, MET, MIR17HG, MS4A2, MYC, NFATC2, NFKB1, NR4A3, OGT, PDIA3, PDPK1, PECAM1, PIK3R1, PPP2R2B, RAC2, REL, RORC,…	72
Cell Death and Survival	apoptosis	apoptosis of lymphocytes	1.22E-04	ADORA2A, AKTIP, BCL11B, BID, BMP4, CD28, CD40LG, CD44, CD59, CHI3L1, CXCL12, CXCR4, DLL4, E2F1, E2F2, EIF4E, ETS1, FBXW7, FGL2, FOXO3, FYN, GFI1, GRAP2, HMGB1, HOXA3, IFNG, IKBKB, IKBKE, IL15, IL1B, IL21, INPP5D, ITPR1, LCK, LGALS3, LYN, MAP2K3, MAP2K5, MAP3K2, MAP3K7, MERTK, MET, MIR17HG, MYC, NFATC2, NFKB1, NR4A3, OGT, PDIA3, PDPK1, PECAM1, PIK3R1, PPP2R2B, RAC2, REL, RORC, SATB1, SERPINB9, SKI…	69
Cell Death and Survival	apoptosis	apoptosis of tumor cell lines	1.29E-04	ACVR1B, ADORA2A, ADRBK1, AIFM1, AKAP1, ANKRD1, ATF1, ATG10, ATN1, AURKA, BAD, BARD1, BCAP31, BCLAF1, BCR, BDNF, BID, BIK, BIRC3, BMP4, BOK, BRAT1, CAMK2G, CAMP, CAPNS1, CASP10, CCDC6, CCNL2, CD28, CD40LG, CD44, CD59, CDK5R1, CEACAM1, CERS1, CERS6, COL18A1, CRABP2, CREM, CTH, CXCL12, DAB2, DAPK2, DIABLO, DIRAS3, DKK1, DSG1, DVL2, E2F1, E2F2, EIF4E, EIF4G2, EPHB2, EPHB4, ETS1, FABP1, FGFR2, FHIT, F…	200
Cell Death and Survival	apoptosis	apoptosis of tumor cells	4.68E-04	AIFM1, ANPEP, BAD, BID, BIK, BOK, CCL27, CD40LG, CDH11, CEACAM1, COL18A1, CXCL12, DIABLO, E2F1, E2F2, ETS1, FHIT, FMOD, GADD45A, GFI1B, HIF1A, IFNG, IGF1R, IKBKB, IL15, IL21, IRF5, ITGA1, ITPR1, KDR, KIT, MAP2K5, MAPK7, MUC1, MYC, NCOR2, NTRK1, PAX3, PIK3R1, PLK1, PMAIP1, PON2, RORC, SERPINB5, SOCS3, SPARC, SPRY2, SSTR2, TGFBR2, THBS2, THRB, TLR3, TNFSF12, VEGFA	54
Cell Death and Survival	apoptosis	apoptosis of T lymphocytes	9.70E-04	ADORA2A, AKTIP, BCL11B, BID, BMP4, CD28, CD44, CD59, CHI3L1, CXCL12, CXCR4, DLL4, E2F1, E2F2, ETS1, FBXW7, FOXO3, FYN, GFI1, GRAP2, HMGB1, HOXA3, IFNG, IKBKB, IKBKE, IL15, IL1B, IL21, LCK, LGALS3, MAP2K3, MAP2K5, MAP3K2, MERTK, MET, MIR17HG, MYC, NFKB1, NR4A3, OGT, PDIA3, PDPK1, PECAM1, PIK3R1, PPP2R2B, RAC2, RORC, SATB1, SERPINB9, SOCS1, ST3GAL1, THBS2, VDR, WWP2	54
Cell Death and Survival	apoptosis	apoptosis of neurons	1.08E-03	ADCYAP1R1, ADORA2A, AIFM1, ATN1, BAD, BDNF, BID, BOK, CCL3L1/CCL3L3, CDK5R1, CREM, CXCL12, CYBA, DIABLO, DKK1, E2F1, EPM2A, FAM134B, FBXW7, FN1, FOXO3, GATA3, GDF5, GRIK2, GRIN1, HIF1A, HK2, HMOX1, HOXB1, HSD17B10, IGF1R, IKBKB, IL1B, ITGA1, ITPR1, KDR, LGMN, MAP2K3, MAPK10, MAPK7, MET, NEUROD1, NFKB1, NOVA1, NR4A3, NTRK1, NTRK2, NTS, P4HB, PIK3R1, PITX3, PLAT, POU4F1, PPP1R9B, PPP2R2B, PTPN11, R…	70
Cell Death and Survival	apoptosis	apoptosis of T cell lymphoma cells	1.56E-03	E2F2, GFI1B, MYC	3
Cell Death and Survival	apoptosis	apoptosis of phagocytes	3.66E-03	ADORA3, ANPEP, BID, BIRC3, C1QA, CAMP, CASP10, CD40LG, CD44, CXCL12, CXCR4, FOXO3, GSN, HIF1A, HMGB1, IFNG, IL15, IL1B, INPP5D, IRF3, IRF5, LDLR, LGALS3, LTF, MAP2K3, MS4A2, MSR1, NFKB1, NR4A3, SLPI, SMPD1, SOCS1, SOD2, SRGN, TLR3	35
Cell Death and Survival	apoptosis	apoptosis of bronchial epithelial cells	4.72E-03	BIK, IFNG, IRAK3, TLR3	4
Cell Death and Survival	regeneration	regeneration of muscle cells	1.13E-04	BDNF, BVES, HMGB1, MTPN, NDN	5
Cell Death and Survival	cell viability	cell viability of dendritic cells	2.69E-04	CD40LG, CXCL12, CXCR4, IFNG, IL3RA, LYN, NFKB1, REL, SERPINB9, TLR3, TNFRSF11B, XBP1	12
Cell Death and Survival	cell viability	cell viability of neuroblastoma cell lines	7.97E-04	APEX1, BAD, BDNF, DIABLO, HMOX1, NTRK1, NTRK2, P4HB, PFKM, PPP1R17, PTK2, SHC3, SOD1, SYVN1	14
Cell Death and Survival	cell viability	cell viability of endocrine cell lines	8.63E-04	CXCL12, IFNG, IL1B, SMC3, SOCS1	5
Cell Death and Survival	cell viability	cell viability of neurons	2.51E-03	ADORA2A, BDNF, BMP4, CDK5R1, CXCL12, CXCL3, E2F1, EHD4, FGF1, FOXG1, GATA3, GFRA2, HOXB1, HSD17B10, IFNG, IGF1R, IL11RA, IL1B, MAPK10, MAPK7, MET, NEFH, NEUROD1, NFATC2, NTRK1, NTRK2, PDIA3, PITX3, PLAGL1, POU4F1, PPP1R17, PTN, REG3A, REL, SHC3, SIRPA, SLC1A3, SOD1, VEGFA	39
Cell Death and Survival	cell viability	cell viability of antigen presenting cells	2.76E-03	CD40LG, CXCL12, CXCR4, IFNG, IL15, IL3RA, LYN, MSR1, NFKB1, REL, SERPINB9, TLR3, TNFRSF11B, XBP1	14
Cell Death and Survival	cell viability	cell viability of granule cells	4.28E-03	BDNF, CXCL3, IGF1R, IL1B, NFATC2, PLAGL1, REL, VEGFA	8
Cell Death and Survival	loss	loss of neurons	8.01E-04	ADRBK1, ARX, ATN1, ATP2B2, BDNF, CD40LG, CDK5R1, DBX1, GFRA2, GRIK2, IFNG, IKBKB, ITPR1, LMX1B, MAOB, NCS1, NEIL3, NFKB1, NTRK1, NTRK2, PITX3, POU3F2, POU4F1, SHC3, SLC1A3, SOD1, SOD2, THRB, TTR	29
Cell Death and Survival	survival	cell survival	3.48E-03	ADORA2A, ADORA3, ADRBK1, AIFM1, AKAP13, ANG, APEX1, ASS1, ATF1, BAD, BAMBI, BARD1, BCAP31, BCR, BDNF, BMP4, CAMK1G, CAMK2G, CAMP, CARD10, CARD11, CBFB, CD28, CD40LG, CD44, CD59, CDK5R1, CEACAM1, CHI3L1, CISH, COL17A1, COL18A1, CSF3R, CTH, CXCL12, CXCL3, CXCR4, CYBA, DAB2, DEFB103A/DEFB103B, DGKA, DIABLO, DKK1, DNASE1L3, E2F1, EHD4, EIF4E, EPHB4, ESCO1, ESR2, FAT1, FGF1, FGFR2, FHIT, FIP1L1, FLT3,…	210
Behavior	behavior	behavior	2.74E-07	ABCA2, ABR, ACAT1, ACOT11, ADCY5, ADORA2A, ADRA1B, ADRBK1, AGA, ALS2CR8, AMBP, AMPH, APBA1, APBA2, APOA4, ARX, ATF7, ATN1, ATP2B2, B4GALT2, BAMBI, BCL11B, BCR, BDNF, BMP4, CACNA1C, CADPS2, CAMKK2, CCKBR, CCL3L1/CCL3L3, CDH11, CDK5R1, CHRM1, CHRM2, CHRM4, CHRNG, CKMT1A/CKMT1B, CREM, CRHR2, CRY2, CTNNA2, CTNND2, CUX1, CX3CR1, CYP11A1, CYP19A1, CYP7B1, E2F1, EPB41, EPHB2, EPM2A, ERC2, ESR2, FABP1, F…	180
Behavior	cognition	cognition	1.70E-05	ACAT1, ADCY5, ADORA2A, ADRA1B, AGA, ALS2CR8, AMPH, ARX, B4GALT2, BDNF, CACNA1C, CADPS2, CAMKK2, CCL3L1/CCL3L3, CDK5R1, CHRM2, CKMT1A/CKMT1B, CREM, CRHR2, CTNND2, CTNS, CX3CR1, CYP19A1, CYP7B1, EPB41, EPHB2, EPM2A, ESR2, FYN, GABBR2, GRIN1, HDAC3, HES5, HIF1A, HOMER1, HSD17B10, IL1B, KCNAB1, KIT, LDLR, LHX8, LRRC7, MAPK10, MAPK7, MGLL, MID1, NCF1, NCOA1, NDN, NDRG4, NFKB1, NOS1, NR3C2, NREP, NTRK1…	79
Behavior	learning	learning	3.41E-05	ACAT1, ADCY5, ADORA2A, ADRA1B, AGA, ALS2CR8, AMPH, ARX, B4GALT2, BDNF, CACNA1C, CADPS2, CAMKK2, CCL3L1/CCL3L3, CDK5R1, CHRM2, CKMT1A/CKMT1B, CREM, CRHR2, CTNND2, CX3CR1, CYP19A1, CYP7B1, EPB41, EPHB2, EPM2A, ESR2, FYN, GABBR2, GRIN1, HDAC3, HES5, HIF1A, HOMER1, HSD17B10, IL1B, KCNAB1, KIT, LDLR, LHX8, LRRC7, MGLL, MID1, NCF1, NCOA1, NDN, NDRG4, NFKB1, NOS1, NR3C2, NREP, NTRK1, NTRK2, PCDH8, PLAT,…	74
Behavior	circling behavior	circling behavior	1.11E-03	ABR, ATP2B2, BCR, BDNF, BMP4, EPHB2, FOXA2, GFI1, KCNE1, NEUROD1, SOD2, USH1C	12
Behavior	emotional behavior	emotional behavior	3.04E-03	ABCA2, ADORA2A, AMBP, APBA2, ARX, BDNF, CADPS2, CCL3L1/CCL3L3, CDH11, CHRM1, CKMT1A/CKMT1B, CRHR2, CTNNA2, CYP19A1, ESR2, FYN, GABBR2, GPR26, GRIK2, GRIN1, HMGB1, HMOX1, HOMER1, IFNG, IGF1R, LRRK2, MKKS, NFKB1, NOS1, NREP, NTRK2, PLAT, PPP1R9B, PRLR, RAB3A, RIMS2, SIRPA, SLITRK1, TACR3, TLR3, VEGFA, XRCC5	42
Behavior	memory	memory	3.52E-03	ACAT1, ADORA2A, ALS2CR8, BDNF, CADPS2, CCL3L1/CCL3L3, CHRM2, CREM, CRHR2, CX3CR1, CYP19A1, CYP7B1, ESR2, FYN, GRIN1, HDAC3, HES5, HIF1A, HOMER1, HSD17B10, IL1B, KCNAB1, LDLR, LRRC7, NCF1, NFKB1, NR3C2, NREP, NTRK1, NTRK2, PCDH8, REL, SLC30A3, SOD2, TGFBR2, THRA, TLR3, VEGFA, WASF1	39
Behavior	spatial learning	spatial learning	4.23E-03	ADRA1B, AGA, AMPH, B4GALT2, BDNF, CACNA1C, CAMKK2, CCL3L1/CCL3L3, CDK5R1, CKMT1A/CKMT1B, EPB41, EPHB2, ESR2, FYN, GRIN1, HIF1A, KCNAB1, KIT, LDLR, NCF1, NCOA1, NDN, NDRG4, NOS1, NREP, NTRK2, RARB, RGS14, RPS6KA5, SLC6A9, TACR3, TTR, WASF1	33
Cellular Growth and Proliferation	proliferation	proliferation of cells	4.52E-07	ABCC5, ABTB1, ACAT1, ACSL4, ACTN1, ACVR1B, ADCYAP1R1, ADORA2A, ADORA3, ADRA1B, ADRBK1, AHNAK, AKAP13, AKR1B10, AKTIP, ALDH3A1, AMBRA1, ANG, ANK2, ANKRD6, ANPEP, ANXA7, APEX1, ARHGAP24, ARHGEF2, ARID4B, ARRDC3, ARX, ASGR1, ATF1, ATP6V0D1, AURKA, B4GALT2, BAD, BAMBI, BARD1, BCAP31, BCL11B, BCLAF1, BCR, BDKRB2, BDNF, BID, BIK, BIRC3, BLOC1S2, BMP3, BMP4, BMPER, C10orf54, C12orf5, CACNA1D, CAMKK2, CA…	579
Cellular Growth and Proliferation	proliferation	proliferation of leukocyte cell lines	1.29E-04	BCR, C10orf54, CBFB, CCDC6, CD28, CD44, CSF3R, CXCL12, E2F1, FGF1, FIP1L1, FLT3, FN1, FNTB, GATA2, GFI1B, GRB10, IFNG, IGF1R, IGFBP1, IL15, IL1B, IL21, IL22, IL22RA2, IL9R, ITGA1, JAK1, KIT, LCK, LYN, MAP2K5, MERTK, MET, MYC, PLCE1, PRL, PRLR, PTHLH, PTK2, SOCS1, SOCS3, TAL1, VEGFA	44
Cellular Growth and Proliferation	proliferation	proliferation of cancer cells	4.22E-04	ADCYAP1R1, ADRBK1, BAMBI, BCR, BIK, C12orf5, CCL27, CD40LG, CD44, CSF3R, CTNND2, CUL1, CXCL3, DKK1, DVL2, ESR2, FGF1, FHIT, FOXO3, GAST, GFI1B, HDAC3, HIF1A, HMGB1, ICMT, IFNG, IGF1R, IGFBP1, IKBKE, IL15, IL1A, IL1B, ITGA1, KDR, KIT, LGALS3, MAP2K5, MET, MGMT, MIR17HG, MUC1, MYC, NF2, PLAGL1, PLAT, PLCE1, PLK1, POU3F2, PRL, PTHLH, PTN, RARB, RORC, SFRP1, SOCS1, SOCS3, SPDEF, TGFBR2, THRB, TIAM2, …	64
Cellular Growth and Proliferation	proliferation	proliferation of tumor cell lines	5.93E-04	ABTB1, ACAT1, ACSL4, ADORA3, ADRA1B, AKR1B10, ANG, ANXA7, APEX1, ARHGEF2, ARID4B, ARRDC3, AURKA, BAD, BARD1, BCR, BDKRB2, BDNF, BID, BMP4, CAMP, CARD10, CCDC6, CCKBR, CCND2, CCNE2, CCNL2, CD40LG, CD44, CD59, CDK5R1, CEACAM1, CERS1, CLDN2, COL14A1, COL18A1, CRABP2, CREM, CRKL, CSNK2B, CXCL12, CXCR4, CYP19A1, CYP2B6, DAB2, DAPK2, DDX17, DIABLO, DIRAS3, DKK1, DLG5, DLL4, DVL2, E2F1, EIF4E, ELOVL7, E…	234
Cellular Growth and Proliferation	proliferation	proliferation of tumor cells	6.01E-04	ADCYAP1R1, ADRBK1, ANK2, ARRDC3, BAMBI, BCR, BIK, BMP4, C12orf5, CCL27, CD40LG, CD44, CREM, CSF3R, CTNND2, CUL1, CXCL12, CXCL3, CXCR4, CYP19A1, DKK1, DVL2, ESR2, FGF1, FHIT, FOXO3, FST, GAST, GFI1B, GRB2, HDAC3, HIF1A, HMGB1, HMOX1, ICMT, IFNG, IGF1R, IGFBP1, IKBKE, IL15, IL1A, IL1B, IL21, ITGA1, KDR, KIT, LGALS3, LRRK2, MAP2K3, MAP2K5, MET, MGMT, MIR17HG, MUC1, MYC, NCOA1, NF2, NTS, PCSK6, PLAGL…	84
Cellular Growth and Proliferation	proliferation	proliferation of connective tissue cells	7.35E-04	ATF1, BCL11B, BMP4, CAPNS1, CCL24, CCND2, CD44, COL14A1, CTHRC1, CXCL12, CXCL3, DKK1, ESPL1, ESR2, ETS1, FGF1, FGFR2, FN1, FNTB, FOSL2, FSHB, FST, FYN, GADD45A, GDF5, GLI2, GRB10, GRB2, HABP2, HIF1A, HMOX1, ICMT, IFNG, IGF1R, IGFBP1, IKBKB, IL15, IL1A, IL1B, IL21, IL22, ITGA1, KIT, KLF4, KRT17, LGALS3, LTF, MAD2L1, MAP2K3, MAP3K7, MET, MYC, NF2, NFKB1, OGT, OVOL2, PCGF2, PDGFC, PDGFD, PIK3R1, PLA…	100
Cellular Growth and Proliferation	proliferation	proliferation of lung cell lines	9.99E-04	BMP4, CCL24, E2F1, FN1, FOXG1, HMOX1, MYC, NEUROD1, NKX2-1, PAX9, PLAC8, PRL, SMAD1, SOD2	14
Cellular Growth and Proliferation	proliferation	proliferation of prostate cancer cell lines	1.18E-03	ANXA7, CD44, CEACAM1, CREM, DAB2, DIRAS3, E2F1, ELOVL7, ESR2, ESRRG, ETS1, FABP1, FGF1, FSCN1, FST, GLI2, HIF1A, HK1, HMOX1, HOXC6, IFNG, IGFBP1, IL1A, LCP1, LGALS3, MET, MYC, NCOA1, NTS, PIK3R1, PRL, PTN, PURA, RARB, RASSF1, RCHY1, SERPINB5, SND1, SOCS1, SOCS3, TACC2, TMEFF2, UGT2B15, UGT2B17, UXT, VDR, XBP1	47
Cellular Growth and Proliferation	proliferation	proliferation of bone cell	1.38E-03	CAPNS1, CTHRC1, FGFR2, FN1, IFNG, IL1B, LTF, MAD2L1, MET, NF2, PTH1R, PTHLH, PTN, SFRP1, SOX8, TGFBR2, TNFRSF11B, TREM2	18
Cellular Growth and Proliferation	proliferation	proliferation of thymocytes	1.67E-03	BMP4, CD28, EOMES, FYN, GFI1B, GRAP2, IFNAR2, IKBKB, IL15, IL1A, IL1B, KLF4, NPPA, PCGF2, RASGRP1, SIRPA, SOCS1, SPI1, TCF3, XRCC5	20
Cellular Growth and Proliferation	proliferation	proliferation of hematopoietic cells	2.62E-03	BCR, BMP4, CBFB, CCL24, CCL3L1/CCL3L3, CCND2, CD28, CSF3R, CXCL12, CXCL3, DLL4, EOMES, FLT3, FYB, FYN, GATA2, GFI1B, GRAP2, HOXB3, IFNAR2, IFNG, IKBKB, IL15, IL1A, IL1B, IRF8, JAK1, KIT, KLF4, LGALS3, MEIS1, MYC, NPPA, PCGF2, PTPN11, RAC2, RASGRP1, SIRPA, SMAD5, SOCS1, SOCS3, SPI1, TAL1, TCF3, TNFSF12, VEGFA, XRCC5	47
Cellular Growth and Proliferation	proliferation	proliferation of B-lymphocyte derived cell lines	2.80E-03	BCR, CBFB, CD44, CXCL12, E2F1, FGF1, FIP1L1, FLT3, FNTB, GFI1B, IFNG, IGFBP1, IL21, IL22, IL22RA2, IL9R, KIT, MAP2K5, MERTK, MYC, PLCE1, PRL, PRLR, SOCS1, SOCS3	25
Cellular Growth and Proliferation	proliferation	proliferation of hematopoietic progenitor cells	3.84E-03	BCR, BMP4, CBFB, CCL24, CCND2, CD28, CSF3R, CXCL12, CXCL3, DLL4, EOMES, FLT3, FYB, FYN, GATA2, GFI1B, GRAP2, HOXB3, IFNAR2, IFNG, IKBKB, IL15, IL1A, IL1B, IRF8, KIT, KLF4, LGALS3, MEIS1, MYC, NPPA, PCGF2, PTPN11, RASGRP1, SIRPA, SMAD5, SOCS1, SOCS3, SPI1, TAL1, TCF3, TNFSF12, VEGFA, XRCC5	44
Cellular Growth and Proliferation	proliferation	proliferation of T lymphocytes	4.22E-03	ADORA2A, AHNAK, AKAP13, BCLAF1, BMP4, C10orf54, CAMP, CARD11, CBFB, CD226, CD28, CD40LG, CD44, CD59, CEACAM1, CISH, CTH, CUL1, CXCL12, CXCR4, DGKA, DLL4, E2F1, E2F2, ELF4, EOMES, EPHB1, ETS1, FGL2, FN1, FOXO3, FYB, FYN, GADD45A, GATA3, GFI1, GFI1B, GLMN, GRAP2, HMGB1, HMOX1, IFNAR2, IFNG, IFNK, IKBKB, IL11RA, IL15, IL1A, IL1B, IL20RB, IL21, IL9R, IMPDH1, INPP5D, ITGAD, ITGAL, KLF4, LBR, LCK, LTF,…	104
Cellular Growth and Proliferation	formation	formation of cells	1.41E-06	AURKA, BDNF, CCL3L1/CCL3L3, CD44, CDH11, COL18A1, CUL1, CXCL12, CXCR4, CYP19A1, DENND2D, DKK1, EIF4E, ESPL1, FMN2, FN1, FST, FYN, GATA2, GJA3, HES5, HIF1A, HMGB1, HOPX, IFNG, IGF1R, IKBKB, IL11RA, IL15, IL1A, IL1B, IRF8, KIF23, KLF4, LDLR, LGMN, LHCGR, LYN, MAP3K7, MAPK10, MITF, MKNK1, MYC, NCOA1, NEUROD1, NFKB1, NKX2-1, NPPA, NTRK1, OLIG2, PECAM1, PRICKLE1, PRL, PRLR, PTH1R, PTHLH, PTPN11, RECK,…	80
Cellular Growth and Proliferation	formation	formation of cervical cancer cell lines	8.18E-04	EIF4E, ESPL1, KIF23, SSH1	4
Cellular Growth and Proliferation	colony formation	colony formation	1.19E-05	AIFM1, ALDH3A1, ANKRD1, ANXA7, ATF1, BAMBI, BCR, CCL24, CCL3L1/CCL3L3, CD40LG, CD44, CDA, CLCA1, CRTC1, CSF3R, CXCL12, CXCL3, DEFB103A/DEFB103B, DIABLO, DIRAS3, E2F1, ESR2, FGFR2, FIP1L1, FLT3, FOXA2, FOXO3, GADD45A, GRB2, HIF1A, HOXB3, ICMT, IFNG, IGF1R, IKBKB, IL1A, IL1B, INPP5D, IRF3, IRF8, ITGA1, KIT, KLF4, LGALS3, LMO3, MAD2L1, MET, MITF, MKNK1, MYC, MYCBP, NDN, NDRG1, NEK6, NF2, NTRK2, PAX3…	98
Cellular Growth and Proliferation	colony formation	colony formation of cells	1.50E-05	AIFM1, ALDH3A1, ANKRD1, ANXA7, ATF1, BAMBI, BCR, CCL24, CCL3L1/CCL3L3, CD40LG, CD44, CDA, CLCA1, CRTC1, CSF3R, CXCL12, CXCL3, DEFB103A/DEFB103B, DIABLO, DIRAS3, E2F1, ESR2, FGFR2, FIP1L1, FLT3, FOXA2, FOXO3, GADD45A, GRB2, HIF1A, HOXB3, ICMT, IFNG, IGF1R, IKBKB, IL1A, IL1B, INPP5D, IRF3, IRF8, ITGA1, KIT, KLF4, LMO3, MAD2L1, MET, MITF, MKNK1, MYC, MYCBP, NDN, NDRG1, NEK6, NF2, NTRK2, PAX3, PCGF2,…	95
Cellular Growth and Proliferation	colony formation	colony formation of blood cells	1.64E-03	BCR, CCL24, CCL3L1/CCL3L3, CDA, CXCL3, FIP1L1, HOXB3, IFNG, IL1B, IRF8, KIT, MITF, PIK3R1, PLSCR1, RAC2, RPS6KA5, SMAD5, SOCS1, SOD1, SPI1, TAL1, VEGFA	22
Cellular Growth and Proliferation	colony formation	colony formation of tumor cell lines	4.40E-03	AIFM1, ANKRD1, ANXA7, CD44, CLCA1, DIABLO, DIRAS3, E2F1, ESR2, FOXA2, FOXO3, GADD45A, GRB2, IFNG, IGF1R, IL1A, IRF3, KIT, KLF4, LMO3, MAD2L1, MITF, MKNK1, MYC, MYCBP, NDN, NDRG1, NEK6, PAX3, PCGF2, PDLIM2, PHB, PLK1, PTGES, PTN, RASSF1, RASSF2, SEMA3F, SERPINA1, SLPI, SMARCE1, SOD1, SOD2, SPARC, TES, VEGFA	46
Cellular Growth and Proliferation	generation	generation of cells	1.41E-04	AKTIP, BCR, BDNF, BMP4, CACNA1D, CARD11, CCL17, CD28, CD40LG, DBX1, DLL4, EBF1, EBF2, FOXG1, FSHB, FST, FUT8, FYN, GATA3, IFNG, IKBKB, IL15, IL1B, IL21, IRF8, IRX6, KDR, KIT, LYN, MEI1, MYC, NEUROD1, NFKB1, NOS1, OLIG2, PARN, PLK1, POU3F2, REL, RORA, RORC, SMAD1, SMPD1, SOCS3, SPI1, TAL1, TFAM, THRA, TOB2, USP18	50
Cellular Growth and Proliferation	generation	generation of antigen presenting cells	3.17E-03	CCL17, IFNG, IL15, IRF8, LYN, SMPD1, SPI1, USP18	8
Cellular Growth and Proliferation	generation	generation of phagocytes	4.27E-03	CCL17, IFNG, IL15, IRF8, LYN, SMPD1, SPI1, TAL1, USP18	9
Cellular Growth and Proliferation	production	production of neurons	2.78E-03	BMP4, FGFR2, mir-9, OLIG2, POU3F2, POU3F4, PRL	7
Cellular Growth and Proliferation	production	production of cells	3.51E-03	ANPEP, BID, BMP4, CD28, CD40LG, FGFR2, FYN, GP1BA, IFNG, IKBKE, INPP5D, IRF8, KIT, MEIS1, mir-9, OLIG2, PITPNM1, POU3F2, POU3F4, PRL, SIRPA, SOCS3, SPI1, STYX, THRA	25
Cellular Growth and Proliferation	clonal expansion	clonal expansion of T lymphocytes	4.28E-03	CD28, GRAP2, HMGB1, IFNG, IL15, IL21, SERPINB9, TLR3	8
Cellular Growth and Proliferation	growth	arrest in growth of cells	4.49E-03	BMP4, CCND2, CD40LG, DAB2, E2F1, ETS1, FGF1, FGFR2, FOXO3, GADD45A, GFI1B, HIF1A, HMOX1, IFNG, IGF1R, IGFBP1, IKBKB, IL1B, IRF8, KLF4, MAP2K3, MFN2, MUC1, MYC, NCOR1, NDN, OGT, PIAS2, POU4F1, RARB, RARG, SETD7, SMPD3, SOCS1, SOCS3, SPI1, TAL1, TCF3, TFE3, TGFBR2	40
Tumor Morphology	cell death	cell death of tumor cells	7.80E-06	AIFM1, ANPEP, BAD, BDNF, BID, BIK, BMP4, BOK, CCL27, CD40LG, CDH11, CEACAM1, COL18A1, CXCL12, CXCR4, DIABLO, DUSP9, E2F1, E2F2, ETS1, FHIT, FLT3, FMOD, GADD45A, GFI1B, HIF1A, HMGB1, HMOX1, IFNG, IGF1R, IKBKB, IL15, IL21, IRF5, ITGA1, ITPR1, KDR, KIT, LRRK2, MAD2L1, MAD2L2, MAP2K5, MAPK7, MET, MUC1, MYC, NCOR2, NTRK1, PAX3, PIK3R1, PLK1, PMAIP1, PON2, PRL, RARG, RECK, RORC, RPS3A, SERPINB5, SERPIN…	73
Tumor Morphology	cell death	cell death of cancer cells	3.91E-05	AIFM1, ANPEP, BAD, BDNF, BID, BIK, BMP4, BOK, CD40LG, COL18A1, CXCL12, CXCR4, DIABLO, E2F2, ETS1, FHIT, FLT3, FMOD, GFI1B, HIF1A, HMGB1, HMOX1, IFNG, IGF1R, IKBKB, IL15, IL21, IRF5, ITGA1, ITPR1, KDR, KIT, LRRK2, MAD2L1, MAD2L2, MET, MUC1, MYC, NCOR2, NTRK1, PAX3, PIK3R1, PLK1, PMAIP1, PRL, RARG, RORC, RPS3A, SFRP1, SOCS3, SOD1, SPARC, SPRY2, THRB, TLR3, TNFRSF11B, TNFSF12, VEGFA	58
Tumor Morphology	proliferation	proliferation of cancer cells	4.22E-04	ADCYAP1R1, ADRBK1, BAMBI, BCR, BIK, C12orf5, CCL27, CD40LG, CD44, CSF3R, CTNND2, CUL1, CXCL3, DKK1, DVL2, ESR2, FGF1, FHIT, FOXO3, GAST, GFI1B, HDAC3, HIF1A, HMGB1, ICMT, IFNG, IGF1R, IGFBP1, IKBKE, IL15, IL1A, IL1B, ITGA1, KDR, KIT, LGALS3, MAP2K5, MET, MGMT, MIR17HG, MUC1, MYC, NF2, PLAGL1, PLAT, PLCE1, PLK1, POU3F2, PRL, PTHLH, PTN, RARB, RORC, SFRP1, SOCS1, SOCS3, SPDEF, TGFBR2, THRB, TIAM2, …	64
Tumor Morphology	proliferation	proliferation of tumor cells	6.01E-04	ADCYAP1R1, ADRBK1, ANK2, ARRDC3, BAMBI, BCR, BIK, BMP4, C12orf5, CCL27, CD40LG, CD44, CREM, CSF3R, CTNND2, CUL1, CXCL12, CXCL3, CXCR4, CYP19A1, DKK1, DVL2, ESR2, FGF1, FHIT, FOXO3, FST, GAST, GFI1B, GRB2, HDAC3, HIF1A, HMGB1, HMOX1, ICMT, IFNG, IGF1R, IGFBP1, IKBKE, IL15, IL1A, IL1B, IL21, ITGA1, KDR, KIT, LGALS3, LRRK2, MAP2K3, MAP2K5, MET, MGMT, MIR17HG, MUC1, MYC, NCOA1, NF2, NTS, PCSK6, PLAGL…	84
Tumor Morphology	apoptosis	apoptosis of tumor cells	4.68E-04	AIFM1, ANPEP, BAD, BID, BIK, BOK, CCL27, CD40LG, CDH11, CEACAM1, COL18A1, CXCL12, DIABLO, E2F1, E2F2, ETS1, FHIT, FMOD, GADD45A, GFI1B, HIF1A, IFNG, IGF1R, IKBKB, IL15, IL21, IRF5, ITGA1, ITPR1, KDR, KIT, MAP2K5, MAPK7, MUC1, MYC, NCOR2, NTRK1, PAX3, PIK3R1, PLK1, PMAIP1, PON2, RORC, SERPINB5, SOCS3, SPARC, SPRY2, SSTR2, TGFBR2, THBS2, THRB, TLR3, TNFSF12, VEGFA	54
Tumor Morphology	apoptosis	apoptosis of T cell lymphoma cells	1.56E-03	E2F2, GFI1B, MYC	3
Hereditary Disorder	schizophrenia	Schizophrenia	8.09E-06	ADRA1B, AGA, AMPH, APBA2, APOA4, ARHGEF10, ATP2B2, BDNF, CACNA1C, CCND2, CELF2, CHI3L1, CHRM1, CHRM2, CHRM4, CHRNG, CXCL12, DAOA, DGCR2, DNAH10, E2F1, EBF1, EGR4, ESAM, ESR2, FAM3D, FGF1, FOLH1, FZD3, GABRA4, GABRA6, GNG2, GPR78, GRIK2, GRIK3, GRIN1, GSN, GTPBP1, HOMER1, HTR5A, IL1B, KIAA1383, KLC1, LRFN2, LYRM5, MAGI2, MLC1, MPZL1, MTNR1B, MTR, MUC1, MYO9B, NBPF15 (includes others), NCS1, NDN, N…	107
Hereditary Disorder	Huntington's disease	Huntington's Disease	4.09E-04	ACAT1, ACOT11, ADCY5, ADORA2A, ADRA1B, AIFM1, APOA4, ARMCX2, ARR3, ATP2B2, ATP5J, BCL11B, BDNF, CACNA1F, CAMKK2, CAPNS1, CCKBR, CD44, CDK5R1, CHI3L1, CHRM1, CHRM2, CHRM4, COX5B, CPNE5, CREB3L1, CYP26B1, DIRAS2, EGR4, EPHB2, EPHB4, ESRRG, ETV4, F11R, FBXW7, FGG, FKBP4, FLRT2, FOXG1, GABRA4, GABRA6, GADD45A, GPR88, GRIK2, GRIN1, GYPC, HADH, HBP1, HMOX1, HOMER1, HOXC6, HSBP1, IKBKB, IMPA1, ITPR1, KC…	116
Hereditary Disorder	familial transthyretin amyloidosis	familial transthyretin amyloidosis	1.56E-03	FURIN, GSN, TTR	3
Neurological Disease	schizophrenia	Schizophrenia	8.09E-06	ADRA1B, AGA, AMPH, APBA2, APOA4, ARHGEF10, ATP2B2, BDNF, CACNA1C, CCND2, CELF2, CHI3L1, CHRM1, CHRM2, CHRM4, CHRNG, CXCL12, DAOA, DGCR2, DNAH10, E2F1, EBF1, EGR4, ESAM, ESR2, FAM3D, FGF1, FOLH1, FZD3, GABRA4, GABRA6, GNG2, GPR78, GRIK2, GRIK3, GRIN1, GSN, GTPBP1, HOMER1, HTR5A, IL1B, KIAA1383, KLC1, LRFN2, LYRM5, MAGI2, MLC1, MPZL1, MTNR1B, MTR, MUC1, MYO9B, NBPF15 (includes others), NCS1, NDN, N…	107
Neurological Disease	chorea	chorea	3.23E-04	ACAT1, ACOT11, ADCY5, ADORA2A, ADRA1B, AIFM1, APOA4, ARMCX2, ARR3, ATP2B2, ATP5J, BCL11B, BDNF, CACNA1F, CAMKK2, CAPNS1, CCKBR, CD44, CDK5R1, CHI3L1, CHRM1, CHRM2, CHRM4, COX5B, CPNE5, CREB3L1, CYP26B1, DIRAS2, EGR4, EPHB2, EPHB4, ESRRG, ETV4, F11R, FBXW7, FGG, FKBP4, FLRT2, FOXG1, GABRA4, GABRA6, GADD45A, GPR88, GRIK2, GRIN1, GYPC, HADH, HBP1, HMOX1, HOMER1, HOXC6, HSBP1, IKBKB, IMPA1, ITPR1, KC…	117
Neurological Disease	Huntington's disease	Huntington's Disease	4.09E-04	ACAT1, ACOT11, ADCY5, ADORA2A, ADRA1B, AIFM1, APOA4, ARMCX2, ARR3, ATP2B2, ATP5J, BCL11B, BDNF, CACNA1F, CAMKK2, CAPNS1, CCKBR, CD44, CDK5R1, CHI3L1, CHRM1, CHRM2, CHRM4, COX5B, CPNE5, CREB3L1, CYP26B1, DIRAS2, EGR4, EPHB2, EPHB4, ESRRG, ETV4, F11R, FBXW7, FGG, FKBP4, FLRT2, FOXG1, GABRA4, GABRA6, GADD45A, GPR88, GRIK2, GRIN1, GYPC, HADH, HBP1, HMOX1, HOMER1, HOXC6, HSBP1, IKBKB, IMPA1, ITPR1, KC…	116
Neurological Disease	movement disorder	Movement Disorders	9.11E-04	ABCA2, ACAT1, ACOT11, ADCY5, ADORA2A, ADORA3, ADRA1B, AGA, AIFM1, ANK3, ANKH, APBA1, APBA2, APOA4, ARMCX2, ARR3, ARX, ATN1, ATP2B2, ATP5J, BAHCC1, BCL11B, BCR, BDNF, BID, CACNA1F, CAMKK2, CAPNS1, CCKBR, CD44, CDK5R1, CHI3L1, CHRM1, CHRM2, CHRM4, CHRNG, CNTN1, COL13A1, COX5B, CPNE5, CREB3L1, CYP19A1, CYP26B1, DIRAS2, E2F1, EBF2, EFHC1, EGR4, EPHB2, EPHB4, EPM2A, ESRRG, ETV4, F11R, FBXW7, FGG, FKBP…	183
Neurological Disease	dyskinesia	dyskinesia	1.27E-03	ACAT1, ACOT11, ADCY5, ADORA2A, ADRA1B, AIFM1, APOA4, ARMCX2, ARR3, ATP2B2, ATP5J, BCL11B, BDNF, CACNA1F, CAMKK2, CAPNS1, CCKBR, CD44, CDK5R1, CHI3L1, CHRM1, CHRM2, CHRM4, CHRNG, COX5B, CPNE5, CREB3L1, CYP26B1, DIRAS2, EGR4, EPHB2, EPHB4, ESRRG, ETV4, F11R, FBXW7, FGG, FKBP4, FLRT2, FOXG1, GABRA4, GABRA6, GADD45A, GPR88, GRIK2, GRIN1, GYPC, HADH, HBP1, HMOX1, HOMER1, HOXC6, HSBP1, IKBKB, IMPA1, IT…	118
Neurological Disease	neurological signs	neurological signs	1.45E-03	ACAT1, ACOT11, ADCY5, ADORA2A, ADRA1B, AIFM1, APOA4, ARMCX2, ARR3, ARX, ATP2B2, ATP5J, BCL11B, BDNF, CACNA1F, CAMKK2, CAPNS1, CCKBR, CD44, CDK5R1, CHI3L1, CHRM1, CHRM2, CHRM4, CHRNG, COX5B, CPNE5, CREB3L1, CYP26B1, DIRAS2, EGR4, EPHB2, EPHB4, ESRRG, ETV4, F11R, FBXW7, FGG, FKBP4, FLRT2, FOXG1, GABRA4, GABRA6, GADD45A, GPR88, GRIK2, GRIN1, GYPC, HADH, HBP1, HMOX1, HOMER1, HOXC6, HSBP1, IKBKB, IMPA…	120
Neurological Disease	familial transthyretin amyloidosis	familial transthyretin amyloidosis	1.56E-03	FURIN, GSN, TTR	3
Neurological Disease	seizure disorder	seizure disorder	3.92E-03	ABCC5, ABCC8, ADARB1, ADRA1B, AMPH, ANK3, AP3B2, ARX, ATN1, BDNF, BID, C1QA, CACNA1C, CACNA1D, CACNA1S, CDK5R1, CHRM1, CHST6, E2F1, EFHC1, EPM2A, GABBR2, GABRA4, GABRA6, GFRA2, GJC2, GLRA1, GPR162, GRIK2, GRIK3, GRIN1, HEMGN, IL1B, IMPA1, ITPR1, KCNA1, KCNC1, KCNQ2, MAPK10, MC2R, MYC, NEUROD1, NOS1, PCDH19, PIK3C2G, PLAT, POU3F1, PPP1R9A, PPP1R9B, PURA, SCN1A, SEMA3F, SERPINE2, SLC12A5, SLC1A3, S…	60
Neurological Disease	disorder of basal ganglia	disorder of basal ganglia	4.31E-03	ACAT1, ACOT11, ADCY5, ADORA2A, ADORA3, ADRA1B, AIFM1, APOA4, ARMCX2, ARR3, ATP2B2, ATP5J, BCL11B, BCR, BDNF, CACNA1F, CAMKK2, CAPNS1, CCKBR, CD44, CDK5R1, CHI3L1, CHRM1, CHRM2, CHRM4, COX5B, CPNE5, CREB3L1, CYP26B1, DIRAS2, E2F1, EGR4, EPHB2, EPHB4, ESRRG, ETV4, F11R, FBXW7, FGG, FKBP4, FLRT2, FOXG1, GABRA4, GABRA6, GADD45A, GPR88, GRIK2, GRIN1, GYPC, HADH, HBP1, HMOX1, HOMER1, HOXC6, HSBP1, IFNG…	135
Neurological Disease	polymicrogyria	polymicrogyria	4.72E-03	COL18A1, EOMES, GPR56, SRPX2	4
Psychological Disorders	schizophrenia	Schizophrenia	8.09E-06	ADRA1B, AGA, AMPH, APBA2, APOA4, ARHGEF10, ATP2B2, BDNF, CACNA1C, CCND2, CELF2, CHI3L1, CHRM1, CHRM2, CHRM4, CHRNG, CXCL12, DAOA, DGCR2, DNAH10, E2F1, EBF1, EGR4, ESAM, ESR2, FAM3D, FGF1, FOLH1, FZD3, GABRA4, GABRA6, GNG2, GPR78, GRIK2, GRIK3, GRIN1, GSN, GTPBP1, HOMER1, HTR5A, IL1B, KIAA1383, KLC1, LRFN2, LYRM5, MAGI2, MLC1, MPZL1, MTNR1B, MTR, MUC1, MYO9B, NBPF15 (includes others), NCS1, NDN, N…	107
Cellular Development	differentiation	differentiation of cells	9.72E-06	ACVR1B, ADORA2A, ADORA3, ADRBK1, AIFM1, ANG, ANPEP, AP3D1, ARX, ASPN, ATN1, ATP2B2, BAD, BARX2, BATF3, BCL11B, BCR, BDKRB2, BDNF, BIK, BMP3, BMP4, BMPER, CACNA1D, CADPS2, CAMKK2, CAMP, CAPNS1, CARD11, CAV3, CBFB, CBX3, CCKBR, CCL3L1/CCL3L3, CD28, CD40LG, CD44, CD8B, CDK5R1, CEACAM1, CENPF, CHD1, CHI3L1, CHRDL2, CNTN1, CNTN4, COL18A1, COL2A1, CR1L, CREB3L1, CREB3L2, CSF3R, CSNK2B, CTHRC1, CTNND2, …	333
Cellular Development	differentiation	differentiation of tumor cell lines	9.37E-04	BCR, BDNF, BMP4, CBFB, CD40LG, CDK5R1, CHD1, COL18A1, CREB3L1, DAB2, DVL2, E2F1, FGFR2, FLT3, FN1, FOXO3, FST, GATA2, GRB2, GSC, HIF1A, HMGB1, HMOX1, IFNG, IGF1R, IL1B, INPP5D, KIT, KLF4, LIMK2, LYN, MAD2L2, MAP3K7, MET, MUC1, MYC, NCOR1, NCOR2, NDN, NDRG1, NEUROD1, NTRK1, NTRK2, OLIG2, PIK3R1, PLAGL1, PLAT, PTPN11, QKI, RARB, RARG, RASGRP1, RPS3A, SGPL1, SH2B1, SHC3, SIRPA, SMAD1, SOCS1, SOCS3, …	71
Cellular Development	differentiation	differentiation of osteoclasts	1.86E-03	CCL3L1/CCL3L3, CD40LG, EPHB4, GSN, IFNG, IL1A, INPP5D, IRAK3, MAP3K7, MITF, NFATC2, NFKB1, NOS1, OCSTAMP, PDK4, PIK3R1, PTHLH, PTPRE, RASSF2, RGS10, S100A8, SFRP1, SIRPA, SOCS1, SOCS3, TAL1, TFE3, TLR3, TNFRSF11B, TNFSF12, TOB2, TREM2, VEGFA, WNT5B	34
Cellular Development	differentiation	differentiation of connective tissue cells	1.91E-03	BMP3, BMP4, BMPER, CAPNS1, CBFB, CCL3L1/CCL3L3, CD40LG, COL2A1, CREB3L1, CREB3L2, CTHRC1, DACT1, DKK1, DLX3, EBF1, ELF4, EPHB4, FBXW7, FGF1, FGFR2, FIP1L1, FN1, FOSL2, FOXA2, GATA2, GDF5, GLI2, GPC4, GSN, HDAC3, HEMGN, HIF1A, HMOX1, IFNG, IKBKB, IL1A, IL1B, INPP5D, IRAK3, KLF4, LIMD1, LTF, MAP3K7, METTL8, MITF, MYC, NCOR2, NFATC2, NFKB1, NOS1, NR3C2, OCSTAMP, PDK4, PIAS2, PIK3R1, PRG4, PTH1R, PTH…	91
Cellular Development	differentiation	differentiation of myeloid progenitor cells	3.75E-03	DKK1, FIP1L1, FLT3, GFI1, IFNG, IL15, IRF8, JAM3, KIT, KLF4, MEIS1, SPI1, VDR	13
Cellular Development	axonogenesis	axonogenesis	1.68E-05	AMIGO1, BCL11B, BDNF, CACNA1F, CNTN4, CTNNA2, CXCL12, DOCK7, EPHB2, ETV4, FGFR2, GRASP, GRIN1, IGF1R, IL11RA, NDN, NEFH, NTNG1, NTNG2, NTRK1, NTRK2, NUMBL, PALM, PARD6B, PDIA3, PICALM, PIP5K1A, PLAT, POU3F1, POU3F2, POU4F1, PTK2, PTPN11, PTPRE, RAB3A, RHOG, ROBO3, ROR1, ROR2, SKIL, SLITRK1, SLITRK5, VAX2	43
Cellular Development	regeneration	regeneration of muscle cells	1.13E-04	BDNF, BVES, HMGB1, MTPN, NDN	5
Cellular Development	proliferation	proliferation of leukocyte cell lines	1.29E-04	BCR, C10orf54, CBFB, CCDC6, CD28, CD44, CSF3R, CXCL12, E2F1, FGF1, FIP1L1, FLT3, FN1, FNTB, GATA2, GFI1B, GRB10, IFNG, IGF1R, IGFBP1, IL15, IL1B, IL21, IL22, IL22RA2, IL9R, ITGA1, JAK1, KIT, LCK, LYN, MAP2K5, MERTK, MET, MYC, PLCE1, PRL, PRLR, PTHLH, PTK2, SOCS1, SOCS3, TAL1, VEGFA	44
Cellular Development	proliferation	proliferation of cancer cells	4.22E-04	ADCYAP1R1, ADRBK1, BAMBI, BCR, BIK, C12orf5, CCL27, CD40LG, CD44, CSF3R, CTNND2, CUL1, CXCL3, DKK1, DVL2, ESR2, FGF1, FHIT, FOXO3, GAST, GFI1B, HDAC3, HIF1A, HMGB1, ICMT, IFNG, IGF1R, IGFBP1, IKBKE, IL15, IL1A, IL1B, ITGA1, KDR, KIT, LGALS3, MAP2K5, MET, MGMT, MIR17HG, MUC1, MYC, NF2, PLAGL1, PLAT, PLCE1, PLK1, POU3F2, PRL, PTHLH, PTN, RARB, RORC, SFRP1, SOCS1, SOCS3, SPDEF, TGFBR2, THRB, TIAM2, …	64
Cellular Development	proliferation	proliferation of tumor cell lines	5.93E-04	ABTB1, ACAT1, ACSL4, ADORA3, ADRA1B, AKR1B10, ANG, ANXA7, APEX1, ARHGEF2, ARID4B, ARRDC3, AURKA, BAD, BARD1, BCR, BDKRB2, BDNF, BID, BMP4, CAMP, CARD10, CCDC6, CCKBR, CCND2, CCNE2, CCNL2, CD40LG, CD44, CD59, CDK5R1, CEACAM1, CERS1, CLDN2, COL14A1, COL18A1, CRABP2, CREM, CRKL, CSNK2B, CXCL12, CXCR4, CYP19A1, CYP2B6, DAB2, DAPK2, DDX17, DIABLO, DIRAS3, DKK1, DLG5, DLL4, DVL2, E2F1, EIF4E, ELOVL7, E…	234
Cellular Development	proliferation	proliferation of tumor cells	6.01E-04	ADCYAP1R1, ADRBK1, ANK2, ARRDC3, BAMBI, BCR, BIK, BMP4, C12orf5, CCL27, CD40LG, CD44, CREM, CSF3R, CTNND2, CUL1, CXCL12, CXCL3, CXCR4, CYP19A1, DKK1, DVL2, ESR2, FGF1, FHIT, FOXO3, FST, GAST, GFI1B, GRB2, HDAC3, HIF1A, HMGB1, HMOX1, ICMT, IFNG, IGF1R, IGFBP1, IKBKE, IL15, IL1A, IL1B, IL21, ITGA1, KDR, KIT, LGALS3, LRRK2, MAP2K3, MAP2K5, MET, MGMT, MIR17HG, MUC1, MYC, NCOA1, NF2, NTS, PCSK6, PLAGL…	84
Cellular Development	proliferation	proliferation of lung cell lines	9.99E-04	BMP4, CCL24, E2F1, FN1, FOXG1, HMOX1, MYC, NEUROD1, NKX2-1, PAX9, PLAC8, PRL, SMAD1, SOD2	14
Cellular Development	proliferation	proliferation of prostate cancer cell lines	1.18E-03	ANXA7, CD44, CEACAM1, CREM, DAB2, DIRAS3, E2F1, ELOVL7, ESR2, ESRRG, ETS1, FABP1, FGF1, FSCN1, FST, GLI2, HIF1A, HK1, HMOX1, HOXC6, IFNG, IGFBP1, IL1A, LCP1, LGALS3, MET, MYC, NCOA1, NTS, PIK3R1, PRL, PTN, PURA, RARB, RASSF1, RCHY1, SERPINB5, SND1, SOCS1, SOCS3, TACC2, TMEFF2, UGT2B15, UGT2B17, UXT, VDR, XBP1	47
Cellular Development	proliferation	proliferation of thymocytes	1.67E-03	BMP4, CD28, EOMES, FYN, GFI1B, GRAP2, IFNAR2, IKBKB, IL15, IL1A, IL1B, KLF4, NPPA, PCGF2, RASGRP1, SIRPA, SOCS1, SPI1, TCF3, XRCC5	20
Cellular Development	proliferation	proliferation of hematopoietic cells	2.62E-03	BCR, BMP4, CBFB, CCL24, CCL3L1/CCL3L3, CCND2, CD28, CSF3R, CXCL12, CXCL3, DLL4, EOMES, FLT3, FYB, FYN, GATA2, GFI1B, GRAP2, HOXB3, IFNAR2, IFNG, IKBKB, IL15, IL1A, IL1B, IRF8, JAK1, KIT, KLF4, LGALS3, MEIS1, MYC, NPPA, PCGF2, PTPN11, RAC2, RASGRP1, SIRPA, SMAD5, SOCS1, SOCS3, SPI1, TAL1, TCF3, TNFSF12, VEGFA, XRCC5	47
Cellular Development	proliferation	proliferation of B-lymphocyte derived cell lines	2.80E-03	BCR, CBFB, CD44, CXCL12, E2F1, FGF1, FIP1L1, FLT3, FNTB, GFI1B, IFNG, IGFBP1, IL21, IL22, IL22RA2, IL9R, KIT, MAP2K5, MERTK, MYC, PLCE1, PRL, PRLR, SOCS1, SOCS3	25
Cellular Development	proliferation	proliferation of hematopoietic progenitor cells	3.84E-03	BCR, BMP4, CBFB, CCL24, CCND2, CD28, CSF3R, CXCL12, CXCL3, DLL4, EOMES, FLT3, FYB, FYN, GATA2, GFI1B, GRAP2, HOXB3, IFNAR2, IFNG, IKBKB, IL15, IL1A, IL1B, IRF8, KIT, KLF4, LGALS3, MEIS1, MYC, NPPA, PCGF2, PTPN11, RASGRP1, SIRPA, SMAD5, SOCS1, SOCS3, SPI1, TAL1, TCF3, TNFSF12, VEGFA, XRCC5	44
Cellular Development	proliferation	proliferation of T lymphocytes	4.22E-03	ADORA2A, AHNAK, AKAP13, BCLAF1, BMP4, C10orf54, CAMP, CARD11, CBFB, CD226, CD28, CD40LG, CD44, CD59, CEACAM1, CISH, CTH, CUL1, CXCL12, CXCR4, DGKA, DLL4, E2F1, E2F2, ELF4, EOMES, EPHB1, ETS1, FGL2, FN1, FOXO3, FYB, FYN, GADD45A, GATA3, GFI1, GFI1B, GLMN, GRAP2, HMGB1, HMOX1, IFNAR2, IFNG, IFNK, IKBKB, IL11RA, IL15, IL1A, IL1B, IL20RB, IL21, IL9R, IMPDH1, INPP5D, ITGAD, ITGAL, KLF4, LBR, LCK, LTF,…	104
Cellular Development	lymphopoiesis	lymphopoiesis	1.50E-04	CBFB, CCND2, CD44, CXCR4, EBF1, ESR2, ETS1, FST, GADD45A, GFI1, IFNG, IKBKB, IMPDH1, INPP5D, JAK1, LCK, NFKB1, SPI1, TCF3	19
Cellular Development	lymphopoiesis	lymphopoiesis of cells	4.28E-03	CD44, CXCR4, EBF1, FST, IFNG, LCK, SPI1, TCF3	8
Cellular Development	development	development of neurons	3.98E-04	ARX, BCL11B, BDNF, BMP4, CADPS2, CXCR4, EBF2, FGFR2, FOXA2, FOXG1, GFI1, GFRA2, GLI2, GRIN1, GSN, HOXB1, IGF1R, LHX8, NCAM2, NDN, NEIL3, NEUROD1, NKX2-1, NR2F6, NTRK1, NTRK2, OLIG2, PITX3, PLAT, POU4F1, PTN, SLC1A3, SOD2, SPR, THBS2, THRA, VEGFA	37
Cellular Development	development	development of interneurons	4.56E-04	ARX, BDNF, CADPS2, LHX8, NKX2-1, OLIG2, THRA	7
Cellular Development	development	development of mononuclear leukocytes	1.96E-03	AP3D1, BAD, BCL11B, BCR, BIK, BMP4, CARD11, CBFB, CD226, CD28, CD40LG, CD8B, CR1L, CSF3R, CUX1, CXCL12, CXCR4, DGKA, DKK1, DLL4, E2F1, E2F2, EBF1, ELF4, EOMES, EPHA3, ETS1, FLT3, FOXO3, FYN, GATA2, GATA3, GFI1, GFI1B, GRAP2, GRB2, HIF1A, HMGB1, IFNAR2, IFNG, IFNK, IGF1R, IKBKB, IL11RA, IL15, IL1A, IL1B, IL21, INPP5D, IRF3, IRF5, IRF8, ITGAL, JAK1, KDR, KIT, KLF4, LCK, LMO1, LMO2, LONP1, LYN, MAP2…	98
Cellular Development	development	development of lymphocytes	2.12E-03	AP3D1, BAD, BCL11B, BCR, BIK, BMP4, CARD11, CBFB, CD226, CD28, CD40LG, CD8B, CR1L, CSF3R, CUX1, CXCL12, CXCR4, DGKA, DKK1, DLL4, E2F1, E2F2, EBF1, ELF4, EOMES, EPHA3, ETS1, FLT3, FOXO3, FYN, GATA2, GATA3, GFI1, GFI1B, GRAP2, GRB2, HIF1A, HMGB1, IFNAR2, IFNG, IFNK, IGF1R, IKBKB, IL11RA, IL15, IL1A, IL1B, IL21, INPP5D, IRF3, IRF5, IRF8, ITGAL, JAK1, KDR, KIT, KLF4, LCK, LMO1, LMO2, LONP1, LYN, MAP2…	97
Cellular Development	development	development of blood cells	3.00E-03	AP3D1, ARID4B, BAD, BCL11B, BCR, BIK, BMP4, CARD11, CBFB, CD226, CD28, CD40LG, CD8B, CR1L, CSF3R, CUX1, CXCL12, CXCR4, DGKA, DKK1, DLL4, E2F1, E2F2, EBF1, EIF2C2, ELF4, EOMES, EPHA3, ETS1, FLT3, FN1, FOXO3, FYN, GATA2, GATA3, GFI1, GFI1B, GRAP2, GRB2, HIF1A, HMGB1, IFNAR2, IFNG, IFNK, IGF1R, IKBKB, IL11RA, IL15, IL1A, IL1B, IL21, INPP5D, IRF3, IRF5, IRF8, ITGAL, JAK1, KDR, KIRREL3, KIT, KLF4, LCK…	113
Cellular Development	development	development of leukocytes	3.27E-03	AP3D1, ARID4B, BAD, BCL11B, BCR, BIK, BMP4, CARD11, CBFB, CD226, CD28, CD40LG, CD8B, CR1L, CSF3R, CUX1, CXCL12, CXCR4, DGKA, DKK1, DLL4, E2F1, E2F2, EBF1, ELF4, EOMES, EPHA3, ETS1, FLT3, FN1, FOXO3, FYN, GATA2, GATA3, GFI1, GFI1B, GRAP2, GRB2, HIF1A, HMGB1, IFNAR2, IFNG, IFNK, IGF1R, IKBKB, IL11RA, IL15, IL1A, IL1B, IL21, INPP5D, IRF3, IRF5, IRF8, ITGAL, JAK1, KDR, KIT, KLF4, LCK, LMO1, LMO2, LON…	102
Cellular Development	development	T cell development	3.86E-03	AP3D1, BAD, BCL11B, BIK, BMP4, CARD11, CBFB, CD226, CD28, CD40LG, CD8B, CR1L, CUX1, CXCR4, DKK1, DLL4, E2F1, E2F2, ELF4, EOMES, EPHA3, ETS1, FOXO3, FYN, GATA2, GATA3, GFI1, GFI1B, GRAP2, GRB2, HIF1A, HMGB1, IFNAR2, IFNG, IFNK, IGF1R, IKBKB, IL11RA, IL15, IL1A, IL1B, IL21, IRF3, IRF5, IRF8, ITGAL, JAK1, KDR, KIT, KLF4, LCK, LMO1, LMO2, LONP1, MAP2K3, MAP3K7, MIR17HG, MLLT10, MSR1, NCOR1, NFATC2, N…	87
Cellular Development	formation	formation of plasma membrane projections	6.10E-04	ADORA2A, AMIGO1, ARHGAP24, BCL11B, BDNF, CACNA1F, CD44, CDK5R1, CNTN1, CNTN4, CRIP1, CTNNA2, CTNND2, CXCL12, CYP19A1, DLGAP2, DOCK7, DSCAM, EPHB1, EPHB2, ETV4, EXOC7, FGFR2, FYN, GDA, GDPD5, GFRA2, GRASP, GRIN1, HMGB1, IFNG, IGF1R, IL11RA, IL1B, ITGA1, ITPR1, KDR, KIF23, LMX1B, LRRC7, LYN, MAGI2, MARK2, MATN2, MET, METRN, MFN2, NDN, NEFH, NEU4, NEUROD1, NFKB1, NOS1, NTNG1, NTNG2, NTRK1, NTRK2, NU…	93
Cellular Development	neuritogenesis	neuritogenesis	1.11E-03	ADORA2A, AMIGO1, BCL11B, BDNF, CACNA1F, CD44, CDK5R1, CNTN1, CNTN4, CRIP1, CTNNA2, CTNND2, CXCL12, CYP19A1, DLGAP2, DOCK7, DSCAM, EPHB1, EPHB2, ETV4, FGFR2, FYN, GDA, GDPD5, GFRA2, GRASP, GRIN1, HMGB1, IFNG, IGF1R, IL11RA, IL1B, ITGA1, ITPR1, KDR, KIF23, LRRC7, LYN, MAGI2, MATN2, MET, MFN2, NDN, NEFH, NEUROD1, NFKB1, NOS1, NTNG1, NTNG2, NTRK1, NTRK2, NUMBL, PALM, PARD6B, PDIA3, PIAS2, PICALM, PIP…	83
Cellular Development	hematopoiesis	hematopoiesis of liver cells	1.56E-03	IFNG, SOCS1, XBP1	3
Cellular Development	spermiogenesis	spermiogenesis	1.67E-03	ADAD1, AFF4, AMPH, CEP57, CYP19A1, DENND2D, JAM3, KIT, LHCGR, LIMK2, MEI1, MKKS, NCOA1, PIWIL1, QKI, RIMBP3 (includes others), STYX, TAF7L, TRIP13, TSSK2	20
Cellular Development	morphogenesis	morphogenesis of neurites	1.85E-03	ADORA2A, BDNF, CACNA1F, CD44, CDK5R1, CNTN1, CNTN4, CRIP1, CTNNA2, CTNND2, CXCL12, CYP19A1, DLGAP2, DOCK7, DSCAM, EPHB1, EPHB2, ETV4, FYN, GDA, GDPD5, GRASP, GRIN1, HMGB1, IFNG, IGF1R, IL1B, ITGA1, ITPR1, KDR, LRRC7, LYN, MAGI2, MATN2, MET, MFN2, NEFH, NEUROD1, NFKB1, NOS1, NTRK1, NTRK2, NUMBL, PALM, PDIA3, PIAS2, PICALM, PIP5K1A, PLAT, PPP1R9A, PTPRM, RHOG, RND1, ROBO2, ROR1, ROR2, SKIL, STX3	58
Cellular Development	maturation	maturation of cells	2.42E-03	AGPAT6, BCR, BDNF, BHLHA15, BMP4, CAMP, CARD11, CBFB, CCND2, CD28, CD40LG, CD44, CPEB1, CXCR4, E2F1, E2F2, ELF4, FLT3, FMN2, FOXO3, FYN, GATA2, GATA3, GFI1B, HES5, HIF1A, HMGB1, HMOX1, IFNG, IFNK, IKBKB, IL15, IL17D, IL1A, IL1B, IL21, INPP5D, IRF8, KCNE1, KDR, LCK, LCP1, LHX8, LYN, MAP3K7, MITF, MYC, NCOA1, NEUROD1, PIK3R1, PITX3, POU3F4, PRL, PTH1R, PTHLH, PTPN11, RASGRP1, SERPINA1, SIRPA, SMAD1…	73
Cellular Development	clonal expansion	clonal expansion of T lymphocytes	4.28E-03	CD28, GRAP2, HMGB1, IFNG, IL15, IL21, SERPINB9, TLR3	8
Cancer	myeloid leukemia	myeloid leukemia	1.65E-05	ARID4B, AURKA, BCR, CBFB, CSF3R, CUX1, DNMT3A, E2F1, ESR2, FLT3, FNTB, FOXO3, FYN, GATA2, HOXB3, IDH1, IFNAR2, IFNG, IL1B, IL3RA, IMPDH1, IMPDH2, INPP5D, IRF8, JAK1, KIT, LCK, LYN, MEIS1, MLLT10, MSR1, MTR, NSD1, PDPK1, PICALM, POLD1, PTPN11, RAC2, RARB, RARG, RXRG, SOX4, SPI1, XRCC3	44
Cancer	acute leukemia	acute leukemia	2.57E-05	ADORA2A, ADORA3, ARID4B, AURKA, BCL11B, BCR, C12orf5, CBFB, CSF3R, CUX1, DNMT3A, E2F1, FBXW7, FLT3, FOXO3, FYN, GATA2, GATA3, HOXB3, IDH1, IFNAR2, IFNG, IL1B, IL3RA, IMPDH1, IMPDH2, INPP5D, JAK1, KIT, LCK, LMO1, LMO2, LYN, MEIS1, MLLT10, MTR, MYC, NSD1, OLIG2, PDPK1, PICALM, POLD1, POLE, PTPN11, RAC2, RARB, RARG, RXRG, SPI1, TAL1, TUBA8, XRCC3	52
Cancer	acute myeloid leukemia	acute myeloid leukemia	8.51E-05	ARID4B, AURKA, BCR, CBFB, CSF3R, CUX1, DNMT3A, E2F1, FLT3, GATA2, HOXB3, IDH1, IFNG, IL1B, IL3RA, IMPDH1, IMPDH2, INPP5D, JAK1, KIT, LYN, MEIS1, MLLT10, MTR, NSD1, PDPK1, PICALM, POLD1, PTPN11, RAC2, RARB, RARG, RXRG, SPI1, XRCC3	35
Cancer	hematologic cancer	hematologic cancer	9.90E-05	ADORA2A, ADORA3, AMPH, APBA1, ARID4B, ATP2B2, ATRN, AURKA, BCL11B, BCLAF1, BCR, C12orf5, CBFB, CCL17, CD1A, CD28, CD40LG, CD59, CHRNG, CSF3R, CUX1, CXCL12, CXCR4, DHX16, DIABLO, DKK1, DNMT3A, E2F1, E2F2, ESR2, F11R, FBXW7, FGFR2, FLT3, FN1, FNTB, FOXO3, FYB, FYN, GATA2, GATA3, GEMIN2, GSN, HDAC3, HMOX1, HOXB3, IDH1, IFNAR2, IFNG, IL15, IL1B, IL3RA, IMPDH1, IMPDH2, INPP5D, IRF8, ITGA1, ITGAE, JAK1…	111
Cancer	transformation	transformation of lymphatic system cells	2.97E-04	BCR, CCDC6, CCND2, FOXO3, IKBKB, MEIS1, NFKB1, REL	8
Cancer	transformation	transformation of bone marrow cells	6.63E-04	BCR, CCDC6, CCND2, FOXO3, MEIS1, REL	6
Cancer	transformation	transformation of parenchymal cells	2.23E-03	BCR, CCND2, MET, REL	4
Cancer	transformation	cell transformation	4.16E-03	ADRA1B, AFF4, AKAP13, AURKA, BCR, CCDC6, CCND2, CCNE2, CHRM1, COL1A2, COPG1, CXCL3, DKK1, E2F1, EIF4E, ESR2, ETS1, FGF1, FGFR2, FIP1L1, FLT3, FOXG1, FOXO3, GLI2, GPR4, GPR65, GRB10, GRB2, HBP1, ICMT, IGF1R, IKBKB, IRF5, KAT2A, KIT, LCK, LGALS3, MAP2K3, MAP2K5, MAPK10, MAPK7, MCRS1, MEIS1, MERTK, MET, MITF, MLLT10, MYC, MYL2, NCK2, NFKB1, NPPA, NTRK1, PAX3, PDGFD, PECAM1, PIK3R1, PISD, PTK2, PTN, …	86
Cancer	myeloproliferative disorder	myeloproliferative disorder	3.26E-04	ARID4B, ATP4A, AURKA, BCR, CBFB, CSF3R, CUX1, DNMT3A, E2F1, ESR2, FLT3, FNTB, FOXO3, FYN, GATA2, HOXB3, IDH1, IFNAR2, IFNG, IL15, IL1B, IL3RA, IMPDH1, IMPDH2, INPP5D, IRF8, JAK1, KIT, LCK, LYN, MEIS1, MLLT10, MSR1, MTR, MYC, NSD1, PDE4B, PDPK1, PICALM, PLOD2, POLD1, PTPN11, RAC2, RARB, RARG, RXRG, SOX4, SPI1, XRCC3	49
Cancer	genital tumor	genital tumor	3.45E-04	ABCC5, ADAMTS13, AKNA, ALDH3A1, ANXA8L2 (includes others), ARL4C, ASS1, AURKA, BAMBI, BARD1, BCR, CAMP, CARD11, CBFB, CCND2, CD44, CELSR1, CFB, CGN, CHD1, CHI3L1, CHRM1, CHRM2, CHRM4, CHST2, CLDN7, COL18A1, CSF3R, CUX1, CXCR4, CXXC5, CYP19A1, DAB2, DIRAS3, DLX4, DUSP2, E2F1, E2F2, EIF2C2, EIF4E, ELOVL7, EPHB1, EPHB2, ESR2, ESRRG, ETV4, EYA2, FGF1, FGFR2, FLNC, FLRT2, FN1, FOLH1, FOSL2, FOXG1, FSH…	170
Cancer	cancer	Cancer	3.56E-04	A1CF, ABCC5, ACADS, ACADVL, ACAT1, ACTR10, ACVR1B, ADAMTS13, ADARB1, ADCY5, ADORA2A, ADORA3, ADRA1B, AGPAT6, AKAP1, AKAP13, AKNA, AKR1B10, ALDH3A1, ALDOB, ALKBH4, AMBP, AMPH, ANG, ANK3, ANKRD30A, ANKRD9, ANPEP, ANXA7, ANXA8L2 (includes others), APBA1, APBA2, APEX1, AQP9, ARF4, ARHGEF2, ARID4B, ARL4C, ASGR1, ASS1, ASXL2, ATP2B2, ATP4A, ATP5J, ATRN, AURKA, BAD, BAMBI, BARD1, BCL11B, BCLAF1, BCR, BD…	643
Cancer	T-cell leukemia	T-cell leukemia	6.23E-04	BCL11B, BCR, CD1A, DNMT3A, FBXW7, GATA3, IFNG, JAK1, LMO1, LMO2, OLIG2, POLD1, POLE, PTPN11, REL, SOCS1, TAL1	17
Cancer	leukemia	leukemia	6.58E-04	ADORA2A, ADORA3, ARID4B, AURKA, BCL11B, BCR, C12orf5, CBFB, CCL17, CD1A, CD59, CHRNG, CSF3R, CUX1, DNMT3A, E2F1, ESR2, FBXW7, FLT3, FNTB, FOXO3, FYN, GATA2, GATA3, HOXB3, IDH1, IFNAR2, IFNG, IL15, IL1B, IL3RA, IMPDH1, IMPDH2, INPP5D, IRF8, ITGA1, ITGAE, JAK1, KIT, LCK, LMO1, LMO2, LONP1, LYN, MEIS1, MIR17HG, MLLT10, MSR1, MTR, MVK, MYC, NSD1, OLIG2, PDPK1, PICALM, POLD1, POLE, PTPN11, RAC2, RARB,…	73
Cancer	hematological neoplasia	hematological neoplasia	8.98E-04	ADORA2A, ADORA3, AMPH, ANXA7, APBA1, ARID4B, ATP2B2, ATP4A, ATRN, AURKA, BAD, BCL11B, BCLAF1, BCR, BIRC3, C12orf5, CARD11, CASP10, CBFB, CCL17, CD1A, CD28, CD40LG, CD44, CD59, CHRNG, CMIP, CSF3R, CUL1, CUX1, CXCL12, CXCR4, DHX16, DIABLO, DKK1, DNMT3A, E2F1, E2F2, EIF4E, ESPL1, ESR2, ETS1, F11R, FBXW7, FGFR2, FHIT, FLT3, FN1, FNTB, FOXO3, FYB, FYN, GADD45A, GATA2, GATA3, GEMIN2, GFI1, GRB2, GSN, H…	149
Cancer	infection	infection of tumor cell lines	1.01E-03	ABTB1, ADRBK1, AFG3L1P, AMPH, ANKRD30A, ANKRD6, ANKRD9, AP2M1, ARHGEF19, ASXL2, ATP6V0D1, BCL9, BCLAF1, BCR, C9orf131, CAMKK2, CCDC134, CHST1, COG2, COPG1, CXCR4, DAPK2, DDOST, DHX33, DTX4, EEA1, ETV3, EXOSC3, FAM5B, FBXO18, FCN2, FOXF2, FURIN, GABBR2, GEMIN2, GTF2A1, HMGB1, IDH1, IFNG, IL15, IL1A, JAK1, KAT2A, KCNH4, LDLR, LY6D, MAP3K7, MED14, MED31, MERTK, NBEAL2, NCOR2, NDUFS6, NEIL3, NF2, NFK…	100
Cancer	infection	infection of cervical cancer cell lines	2.52E-03	ABTB1, ADRBK1, AFG3L1P, ANKRD30A, ANKRD6, ANKRD9, AP2M1, ARHGEF19, ASXL2, ATP6V0D1, BCL9, BCLAF1, BCR, C9orf131, CAMKK2, CCDC134, CHST1, COG2, COPG1, CXCR4, DAPK2, DDOST, DHX33, DTX4, ETV3, EXOSC3, FAM5B, FBXO18, FOXF2, FURIN, GABBR2, GEMIN2, GTF2A1, IDH1, IFNG, IL1A, JAK1, KAT2A, KCNH4, LDLR, LY6D, MAP3K7, MED14, MED31, NBEAL2, NCOR2, NDUFS6, NEIL3, NF2, NFKB1, NUP107, NUP133, NUP155, PCDH11X/PC…	86
Cancer	benign neoplasia	benign neoplasia	1.42E-03	ACAT1, ADARB1, ADCYAP1R1, ADRA1B, ARHGEF2, ASS1, ATP4A, ATRN, BDNF, BMP4, CACNB2, CCM2, CCND2, CCNE2, CD44, CEACAM1, CHRDL2, CKM, CLDN2, COL18A1, COL4A6, CRABP2, CRY2, CTSC, CXCL12, CYBA, CYP19A1, DDX17, DMWD, DNTTIP2, DPEP1, DPT, DYRK2, E2F1, E2F2, ESR2, ESRRG, FAM20A, FGFR2, FHIT, FLT3, FMOD, FOXO3, FSHB, GADD45A, GLI2, GLMN, GRB2, HIF1A, HMOX1, HOPX, HSD17B10, IDH1, IFI44L, IFNG, IGF1R, IGFBP1…	124
Cancer	metastasis	metastasis	1.53E-03	AMBP, ANK3, ANPEP, ASGR1, BEX1, CBR1, CCND2, CD28, CD44, CEACAM1, COL18A1, CPA4, CRABP2, CUX1, CXCL12, CXCL3, CXCR4, CYP19A1, DGCR6L, DKK1, DMD, DSC3, ESR2, FBXW7, FGF1, FLRT2, FN1, FNTB, FOXF1, FOXF2, FRY, FST, FYN, HIF1A, HMGB1, HMOX1, HOXC6, HRH4, HTRA1, IFNAR2, IFNG, IKBKB, IL15, IL1A, IL1B, IRX1, JAK1, LAMA5, LGALS3, LMCD1, LTF, MALAT1, MAPK7, MEIS1, MET, MIR17HG, MITF, MLPH, MUC1, MYC, MYOZ…	98
Cancer	metastatic colorectal cancer	metastatic colorectal cancer	1.86E-03	ANK3, ANPEP, BEX1, CCND2, CPA4, CRABP2, CXCL12, DKK1, DMD, FGF1, FLRT2, FOXF1, FOXF2, FRY, FST, HMOX1, HOXC6, HTRA1, LGALS3, MEIS1, MET, MLPH, MYOZ2, NCAPG, PCOLCE, PLAT, PLOD2, PPAP2B, RTN1, SECTM1, SLC12A8, TFPI, TNFRSF11B, VEGFA	34
Cancer	fibromatosis	fibromatosis	1.91E-03	CCND2, CCNE2, E2F1, E2F2, ESR2, FAM20A, GLI2, KIT, TFDP1, TYR	10
Cancer	papillary renal cell carcinoma	papillary renal cell carcinoma	2.01E-03	CD44, FOXO3, KIT, MET, SFRP1, TFE3	6
Cancer	bone marrow cancer	bone marrow cancer	2.42E-03	ADORA2A, ADORA3, ARID4B, AURKA, BCL11B, BCR, C12orf5, CBFB, CCL17, CD1A, CD59, CSF3R, CUX1, DNMT3A, E2F1, ESR2, FBXW7, FLT3, FNTB, FOXO3, FYN, GATA2, GATA3, HOXB3, IDH1, IFNAR2, IFNG, IL15, IL1B, IL3RA, IMPDH1, IMPDH2, INPP5D, IRF8, ITGA1, ITGAE, JAK1, KIT, LCK, LMO1, LMO2, LONP1, LYN, MEIS1, MIR17HG, MLLT10, MSR1, MTR, MVK, MYC, NSD1, OLIG2, PDIA3, PDPK1, PICALM, POLD1, POLE, PTPN11, RAC2, RARB,…	73
Cancer	chronic myeloid leukemia	chronic myeloid leukemia	2.60E-03	BCR, DNMT3A, ESR2, FNTB, FOXO3, FYN, GATA2, IDH1, IFNAR2, IL1B, IRF8, KIT, LCK, LYN, MSR1, PTPN11, SPI1	17
Cancer	tumorigenesis	tumorigenesis of lung cancer cell lines	2.78E-03	DKK1, FHIT, MET, PAX9, PTGES, ROR1, SCUBE3	7
Cancer	prostatic tumor	prostatic tumor	2.85E-03	ADAMTS13, ASS1, AURKA, BAMBI, CARD11, CBFB, CD44, CFB, CGN, CHD1, CHI3L1, CHRM1, CHRM2, CHRM4, CHST2, CUX1, CXCR4, CYP19A1, DIRAS3, DLX4, DUSP2, E2F1, EIF2C2, EIF4E, ELOVL7, EPHB1, EPHB2, ESR2, ESRRG, ETV4, FGFR2, FLNC, FOLH1, GATA3, GPR56, HAPLN1, HMOX1, HNRNPH1, HOXC4, HSD17B3, IFI44L, IGF1R, IGFBP1, JAK1, KCNS3, KCTD1, KDR, KIT, LTF, MAGEA1, MAK, MED30, MGMT, MSR1, MUC1, MXRA8, MYC, NCOA7, NKR…	102
Cancer	lymphohematopoietic cancer	lymphohematopoietic cancer	3.08E-03	ADORA2A, ADORA3, AMPH, ANXA7, APBA1, ARID4B, ATP2B2, ATRN, AURKA, BAD, BCL11B, BCLAF1, BCR, BIRC3, C12orf5, CARD11, CASP10, CBFB, CCL17, CD1A, CD28, CD40LG, CD44, CD59, CHRNG, CMIP, CSF3R, CUL1, CUX1, CXCL12, CXCR4, DHX16, DIABLO, DKK1, DNMT3A, E2F1, E2F2, EIF4E, ESPL1, ESR2, ETS1, F11R, FBXW7, FGFR2, FHIT, FLT3, FN1, FNTB, FOXO3, FYB, FYN, GADD45A, GATA2, GATA3, GEMIN2, GFI1, GRB2, GSN, HDAC3, H…	150
Cancer	prostate cancer	prostate cancer	3.30E-03	ADAMTS13, ASS1, AURKA, BAMBI, CARD11, CBFB, CD44, CFB, CGN, CHD1, CHI3L1, CHRM1, CHRM2, CHRM4, CHST2, CUX1, CXCR4, CYP19A1, DIRAS3, DLX4, DUSP2, E2F1, EIF2C2, EIF4E, ELOVL7, EPHB1, EPHB2, ESR2, ESRRG, ETV4, FGFR2, FLNC, FOLH1, GATA3, GPR56, HAPLN1, HMOX1, HNRNPH1, HOXC4, HSD17B3, IFI44L, IGF1R, IGFBP1, JAK1, KCNS3, KCTD1, KDR, KIT, LTF, MAGEA1, MAK, MED30, MGMT, MSR1, MUC1, MXRA8, MYC, NCOA7, NKR…	100
Cancer	growth	growth of tumor	3.57E-03	ADORA3, AKR1B10, ANG, ANPEP, ASGR1, AURKA, BDKRB2, BIK, BMP4, CARD10, CD44, CD59, CEACAM1, CERS6, COL18A1, CRABP2, CXCL12, CYBA, DKK1, DNMT3A, EPHA3, EPHB2, EPHB4, FBXO25, FGF1, FGFR2, FGL1, FHIT, FLT3, FN1, GADD45A, GPR56, HIF1A, HMGB1, IFNG, IGF1R, IL1B, IL22, IRF8, ITGA1, ITGB5, JAM3, KDR, LGALS3, LIMD1, MET, MIR17HG, MYC, NCAPG, NDRG1, NEUROD1, NF2, NT5E, PDGFD, PLK1, PRL, PTGES, RORA, SELL, …	68
Cancer	gingival fibromatosis	gingival fibromatosis	4.77E-03	CCND2, CCNE2, E2F1, E2F2, FAM20A, TFDP1	6
Hematological Disease	myeloid leukemia	myeloid leukemia	1.65E-05	ARID4B, AURKA, BCR, CBFB, CSF3R, CUX1, DNMT3A, E2F1, ESR2, FLT3, FNTB, FOXO3, FYN, GATA2, HOXB3, IDH1, IFNAR2, IFNG, IL1B, IL3RA, IMPDH1, IMPDH2, INPP5D, IRF8, JAK1, KIT, LCK, LYN, MEIS1, MLLT10, MSR1, MTR, NSD1, PDPK1, PICALM, POLD1, PTPN11, RAC2, RARB, RARG, RXRG, SOX4, SPI1, XRCC3	44
Hematological Disease	acute leukemia	acute leukemia	2.57E-05	ADORA2A, ADORA3, ARID4B, AURKA, BCL11B, BCR, C12orf5, CBFB, CSF3R, CUX1, DNMT3A, E2F1, FBXW7, FLT3, FOXO3, FYN, GATA2, GATA3, HOXB3, IDH1, IFNAR2, IFNG, IL1B, IL3RA, IMPDH1, IMPDH2, INPP5D, JAK1, KIT, LCK, LMO1, LMO2, LYN, MEIS1, MLLT10, MTR, MYC, NSD1, OLIG2, PDPK1, PICALM, POLD1, POLE, PTPN11, RAC2, RARB, RARG, RXRG, SPI1, TAL1, TUBA8, XRCC3	52
Hematological Disease	acute myeloid leukemia	acute myeloid leukemia	8.51E-05	ARID4B, AURKA, BCR, CBFB, CSF3R, CUX1, DNMT3A, E2F1, FLT3, GATA2, HOXB3, IDH1, IFNG, IL1B, IL3RA, IMPDH1, IMPDH2, INPP5D, JAK1, KIT, LYN, MEIS1, MLLT10, MTR, NSD1, PDPK1, PICALM, POLD1, PTPN11, RAC2, RARB, RARG, RXRG, SPI1, XRCC3	35
Hematological Disease	hematologic cancer	hematologic cancer	9.90E-05	ADORA2A, ADORA3, AMPH, APBA1, ARID4B, ATP2B2, ATRN, AURKA, BCL11B, BCLAF1, BCR, C12orf5, CBFB, CCL17, CD1A, CD28, CD40LG, CD59, CHRNG, CSF3R, CUX1, CXCL12, CXCR4, DHX16, DIABLO, DKK1, DNMT3A, E2F1, E2F2, ESR2, F11R, FBXW7, FGFR2, FLT3, FN1, FNTB, FOXO3, FYB, FYN, GATA2, GATA3, GEMIN2, GSN, HDAC3, HMOX1, HOXB3, IDH1, IFNAR2, IFNG, IL15, IL1B, IL3RA, IMPDH1, IMPDH2, INPP5D, IRF8, ITGA1, ITGAE, JAK1…	111
Hematological Disease	myeloproliferative disorder	myeloproliferative disorder	3.26E-04	ARID4B, ATP4A, AURKA, BCR, CBFB, CSF3R, CUX1, DNMT3A, E2F1, ESR2, FLT3, FNTB, FOXO3, FYN, GATA2, HOXB3, IDH1, IFNAR2, IFNG, IL15, IL1B, IL3RA, IMPDH1, IMPDH2, INPP5D, IRF8, JAK1, KIT, LCK, LYN, MEIS1, MLLT10, MSR1, MTR, MYC, NSD1, PDE4B, PDPK1, PICALM, PLOD2, POLD1, PTPN11, RAC2, RARB, RARG, RXRG, SOX4, SPI1, XRCC3	49
Hematological Disease	T-cell leukemia	T-cell leukemia	6.23E-04	BCL11B, BCR, CD1A, DNMT3A, FBXW7, GATA3, IFNG, JAK1, LMO1, LMO2, OLIG2, POLD1, POLE, PTPN11, REL, SOCS1, TAL1	17
Hematological Disease	leukemia	leukemia	6.58E-04	ADORA2A, ADORA3, ARID4B, AURKA, BCL11B, BCR, C12orf5, CBFB, CCL17, CD1A, CD59, CHRNG, CSF3R, CUX1, DNMT3A, E2F1, ESR2, FBXW7, FLT3, FNTB, FOXO3, FYN, GATA2, GATA3, HOXB3, IDH1, IFNAR2, IFNG, IL15, IL1B, IL3RA, IMPDH1, IMPDH2, INPP5D, IRF8, ITGA1, ITGAE, JAK1, KIT, LCK, LMO1, LMO2, LONP1, LYN, MEIS1, MIR17HG, MLLT10, MSR1, MTR, MVK, MYC, NSD1, OLIG2, PDPK1, PICALM, POLD1, POLE, PTPN11, RAC2, RARB,…	73
Hematological Disease	hematological neoplasia	hematological neoplasia	8.98E-04	ADORA2A, ADORA3, AMPH, ANXA7, APBA1, ARID4B, ATP2B2, ATP4A, ATRN, AURKA, BAD, BCL11B, BCLAF1, BCR, BIRC3, C12orf5, CARD11, CASP10, CBFB, CCL17, CD1A, CD28, CD40LG, CD44, CD59, CHRNG, CMIP, CSF3R, CUL1, CUX1, CXCL12, CXCR4, DHX16, DIABLO, DKK1, DNMT3A, E2F1, E2F2, EIF4E, ESPL1, ESR2, ETS1, F11R, FBXW7, FGFR2, FHIT, FLT3, FN1, FNTB, FOXO3, FYB, FYN, GADD45A, GATA2, GATA3, GEMIN2, GFI1, GRB2, GSN, H…	149
Hematological Disease	bone marrow cancer	bone marrow cancer	2.42E-03	ADORA2A, ADORA3, ARID4B, AURKA, BCL11B, BCR, C12orf5, CBFB, CCL17, CD1A, CD59, CSF3R, CUX1, DNMT3A, E2F1, ESR2, FBXW7, FLT3, FNTB, FOXO3, FYN, GATA2, GATA3, HOXB3, IDH1, IFNAR2, IFNG, IL15, IL1B, IL3RA, IMPDH1, IMPDH2, INPP5D, IRF8, ITGA1, ITGAE, JAK1, KIT, LCK, LMO1, LMO2, LONP1, LYN, MEIS1, MIR17HG, MLLT10, MSR1, MTR, MVK, MYC, NSD1, OLIG2, PDIA3, PDPK1, PICALM, POLD1, POLE, PTPN11, RAC2, RARB,…	73
Hematological Disease	chronic myeloid leukemia	chronic myeloid leukemia	2.60E-03	BCR, DNMT3A, ESR2, FNTB, FOXO3, FYN, GATA2, IDH1, IFNAR2, IL1B, IRF8, KIT, LCK, LYN, MSR1, PTPN11, SPI1	17
Hematological Disease	hemolytic anemia	hemolytic anemia	2.91E-03	CD28, CD40LG, CD59, CFB, CFHR3, CPOX, CX3CR1, EPB41, FOXO3, HK1, HMOX1, IMPDH1, IMPDH2, MC2R, SPTB	15
Hematological Disease	leukocytosis	leukocytosis	4.67E-03	ATP4A, BCR, CSF3R, CXCR4, FLT3, IFNG, IKBKB, IL11RA, IL15, IL1B, IL22, KIT, NFKB1, PLSCR1, RAC2, ROBO3, SELL, SOCS3	18
Cell-To-Cell Signaling and Interaction	recruitment	recruitment of blood cells	1.94E-05	ADAMTS13, ADORA3, BDNF, CAMP, CCL17, CCL24, CCL27, CCL3L1/CCL3L3, CD28, CD40LG, CD44, CHI3L1, COL17A1, CTSC, CX3CR1, CXCL12, CXCL3, CXCR4, ETS1, FN1, FOXA2, FUT8, GGT5, GP1BA, GSN, HIF1A, HMGB1, HMOX1, IFNG, IKBKB, IL15, IL16, IL1A, IL1B, IL21, IL22, INPP5D, IRF3, IRF5, ITGAE, KDM6B, KDR, LGALS3, LTF, LYN, MMP28, MUC1, MYO9B, NOS1, PDE4B, PIK3R1, PTN, SELL, SFRP1, SLPI, SOCS1, TFPI, TGFBR2, THBS2…	63
Cell-To-Cell Signaling and Interaction	recruitment	recruitment of leukocytes	4.37E-05	ADAMTS13, ADORA3, CAMP, CCL17, CCL24, CCL27, CCL3L1/CCL3L3, CD28, CD40LG, CD44, CHI3L1, COL17A1, CTSC, CX3CR1, CXCL12, CXCL3, CXCR4, ETS1, FN1, FOXA2, FUT8, GGT5, GP1BA, GSN, HIF1A, HMGB1, HMOX1, IFNG, IKBKB, IL15, IL16, IL1A, IL1B, IL21, IL22, INPP5D, IRF3, IRF5, ITGAE, KDM6B, KDR, LGALS3, LTF, LYN, MMP28, MUC1, MYO9B, NOS1, PDE4B, PIK3R1, PTN, SELL, SFRP1, SLPI, SOCS1, TFPI, TGFBR2, THBS2, TLR3…	61
Cell-To-Cell Signaling and Interaction	recruitment	recruitment of cells	9.91E-05	ADAMTS13, ADORA3, BDNF, CAMP, CCL17, CCL24, CCL27, CCL3L1/CCL3L3, CD28, CD40LG, CD44, CHI3L1, COL17A1, CTSC, CX3CR1, CXCL12, CXCL3, CXCR4, ETS1, FN1, FOXA2, FUT8, GGT5, GP1BA, GSN, HIF1A, HMGB1, HMOX1, IFNG, IKBKB, IL15, IL16, IL1A, IL1B, IL21, IL22, INPP5D, IRF3, IRF5, ITGAE, KDM6B, KDR, LGALS3, LTF, LYN, MMP28, MUC1, MYO9B, NOS1, PDE4B, PIK3R1, PTHLH, PTK2, PTN, SELL, SFRP1, SLPI, SOCS1, TFPI, …	65
Cell-To-Cell Signaling and Interaction	recruitment	recruitment of phagocytes	4.08E-04	ADAMTS13, ADORA3, CAMP, CCL3L1/CCL3L3, CD28, CD40LG, CD44, CHI3L1, COL17A1, CTSC, CX3CR1, CXCL12, CXCL3, ETS1, FOXA2, FUT8, GGT5, GP1BA, GSN, HMGB1, IFNG, IKBKB, IL1A, IL1B, IL21, IL22, INPP5D, IRF3, IRF5, KDR, LGALS3, LTF, MMP28, MUC1, MYO9B, PDE4B, PTN, SELL, SFRP1, SLPI, TFPI, TGFBR2, THBS2, VDR	44
Cell-To-Cell Signaling and Interaction	adhesion	adhesion of endothelial cells	1.01E-04	C1QA, CCL3L1/CCL3L3, CD40LG, CD44, COL18A1, CXCL12, CXCR4, E2F1, EDIL3, ETS1, FERMT3, FN1, GP1BA, HMGB1, IFNG, IL1A, IL1B, ITGAL, LGALS3, NPPA, PECAM1, PIK3R1, PLXND1, PNPLA2, PPAP2B, SELL, SERPINB5, SERPING1, STX6, TGFBR2, VEGFA	31
Cell-To-Cell Signaling and Interaction	adhesion	adhesion of blood cells	8.88E-04	ADAMTS13, ADORA2A, APOA4, ATRN, BMPER, C1QA, CACNA1C, CAMP, CCL17, CCL3L1/CCL3L3, CD226, CD28, CD40LG, CD44, CD59, CSF3R, CXCL12, CXCL3, CXCR4, DMD, F11R, FERMT3, FGG, FN1, FYB, FYN, GP1BA, HIF1A, HMGB1, IFNG, IL15, IL1A, IL1B, INPP5D, ITGA1, ITGAD, ITGAL, JAM3, KIT, LAMA5, LCK, LCP1, LGALS3, LTF, LYN, MAP3K2, MAPK7, MITF, MSR1, MYC, NOS1, NPPA, PECAM1, RAC2, RAP1GAP, RAPGEF1, RASGRP1, REL, RGS16…	70
Cell-To-Cell Signaling and Interaction	adhesion	adhesion of breast cell lines	1.23E-03	CD44, DAB2, ITGA1, LGALS3, MAPK7, PTK2, SERPINB5	7
Cell-To-Cell Signaling and Interaction	adhesion	adhesion of immune cells	1.24E-03	ADAMTS13, ADORA2A, APOA4, ATRN, BMPER, C1QA, CACNA1C, CAMP, CCL17, CCL3L1/CCL3L3, CD28, CD40LG, CD44, CSF3R, CXCL12, CXCL3, CXCR4, F11R, FERMT3, FGG, FN1, FYB, FYN, HIF1A, HMGB1, IFNG, IL15, IL1A, IL1B, INPP5D, ITGAD, ITGAL, JAM3, KIT, LCK, LCP1, LGALS3, LTF, LYN, MAP3K2, MAPK7, MITF, MSR1, MYC, NOS1, NPPA, PECAM1, RAC2, RAP1GAP, RAPGEF1, RASGRP1, REL, RGS16, RLN2, S100A8, SELL, SERPING1, SIRPA, …	64
Cell-To-Cell Signaling and Interaction	adhesion	adhesion of neuronal cells	1.88E-03	BDNF, CACNA1S, CACNB2, CDK5R1, CNTN4, CSNK2B, FGFR2, GLI2, GPR56, LAMB2, NCAM2, NINJ2, NLGN1, NLGN2	14
Cell-To-Cell Signaling and Interaction	adhesion	adhesion of phagocytes	2.01E-03	ADORA2A, CCL3L1/CCL3L3, CD40LG, CD44, CSF3R, CXCL3, FERMT3, FN1, HMGB1, IFNG, IL15, IL1A, IL1B, INPP5D, ITGAL, JAM3, KIT, LCP1, LYN, MITF, NPPA, RAC2, S100A8, SELL, SIRPA, SPI1, TGFBR2	27
Cell-To-Cell Signaling and Interaction	adhesion	adhesion of neutrophils	3.52E-03	ADORA2A, CD40LG, CD44, CSF3R, CXCL3, FERMT3, FN1, IL1B, INPP5D, ITGAL, JAM3, LCP1, LYN, NPPA, S100A8, SELL	16
Cell-To-Cell Signaling and Interaction	adhesion	adhesion of myeloid cells	3.74E-03	ADORA2A, CD40LG, CD44, CSF3R, CXCL12, CXCL3, FERMT3, FN1, FYN, IFNG, IL1B, INPP5D, ITGAL, JAM3, LCP1, LGALS3, LYN, NPPA, PECAM1, S100A8, SELL	21
Cell-To-Cell Signaling and Interaction	cell-cell adhesion	cell-cell adhesion of neurons	1.48E-04	CDK5R1, CNTN4, NCAM2, NINJ2, NLGN1, NLGN2	6
Cell-To-Cell Signaling and Interaction	cell-cell adhesion	cell-cell adhesion	5.25E-04	AMIGO1, APOA4, CD44, CDH11, CDH20, CDK5R1, CDSN, CLDN2, CNTN3, CNTN4, DAB2, DSP, ESAM, FAT1, FERMT3, FN1, FOXF1, HOXA4, ITGAL, LIMS1, MAPK7, NCAM2, NF2, NINJ2, NLGN1, NLGN2, OGT, PDPN, PIK3R1, PPAP2B, PVRL3, RAP1GAP, RAPGEF1, REG3A, SRPX2, VEGFA, WBP2, ZYX	38
Cell-To-Cell Signaling and Interaction	activation	activation of blood cells	4.10E-04	ADAMTS13, ADORA2A, ADRBK1, AHNAK, AP3D1, BCL11B, BCR, BDNF, BID, C1QA, CAMP, CARD11, CCL17, CD1A, CD226, CD28, CD40LG, CD44, CD59, CEACAM1, CHI3L1, CISH, CR1L, CRY2, CX3CR1, CXCL12, CXCL3, DDOST, DIABLO, DLL4, EBF1, EDN2, ETS1, FGF1, FGG, FLT3, FN1, FOXA2, FOXD1, FOXO3, FYN, GADD45A, GATA3, GFI1, GFI1B, GP1BA, GRIK2, HBP1, HIF1A, HMGB1, HMOX1, IFNG, IFNK, IKBKB, IL15, IL16, IL1A, IL1B, IL20RB, IL…	130
Cell-To-Cell Signaling and Interaction	activation	activation of leukocytes	8.97E-04	ADORA2A, AHNAK, AP3D1, BCL11B, BCR, BID, C1QA, CAMP, CARD11, CCL17, CD1A, CD226, CD28, CD40LG, CD44, CD59, CEACAM1, CHI3L1, CISH, CR1L, CRY2, CXCL12, CXCL3, DDOST, DIABLO, DLL4, EBF1, EDN2, ETS1, FGF1, FLT3, FN1, FOXA2, FOXD1, FOXO3, FYN, GADD45A, GATA3, GFI1, GFI1B, HBP1, HIF1A, HMGB1, HMOX1, IFNG, IFNK, IKBKB, IL15, IL16, IL1A, IL1B, IL20RB, IL21, IMPDH1, INPP5D, IRF5, IRF8, ITGA1, ITGAD, ITGAL…	115
Cell-To-Cell Signaling and Interaction	activation	activation of cells	1.33E-03	ADAMTS13, ADORA2A, ADRBK1, AHNAK, ANG, ANK3, AP3D1, BAMBI, BCL11B, BCR, BDNF, BID, BMPER, C1QA, CAMP, CARD11, CCL17, CD1A, CD226, CD28, CD40LG, CD44, CD59, CEACAM1, CHI3L1, CISH, CR1L, CREB3L1, CRY2, CX3CR1, CXCL12, CXCL3, CXCL5, CXCR4, DDOST, DEFB129, DIABLO, DLL4, EBF1, EDN2, ETS1, FGF1, FGG, FLT3, FMOD, FN1, FOXA2, FOXD1, FOXO3, FYN, GADD45A, GATA3, GFI1, GFI1B, GP1BA, GRB2, GRIK2, HBP1, HDAC3…	163
Cell-To-Cell Signaling and Interaction	activation	activation of lymphocytes	3.32E-03	ADORA2A, AHNAK, BCL11B, BCR, C1QA, CARD11, CD1A, CD226, CD28, CD40LG, CD44, CD59, CEACAM1, CISH, CR1L, CRY2, CXCL12, DDOST, DIABLO, DLL4, EBF1, ETS1, FGF1, FLT3, FN1, FOXD1, FOXO3, FYN, GADD45A, GATA3, GFI1, GFI1B, HIF1A, HMGB1, IFNG, IFNK, IKBKB, IL15, IL1B, IL20RB, IL21, IMPDH1, INPP5D, IRF5, IRF8, ITGAD, ITGAL, LCK, LDLR, LTF, LYN, MAP3K7, MERTK, MICA, NCF1, NCOR2, NFATC2, NFKB1, NT5E, PECAM1,…	81
Cell-To-Cell Signaling and Interaction	long-term potentiation	long-term potentiation of granule cells	8.18E-04	BDNF, PCDH8, PTK2, VEGFA	4
Cell-To-Cell Signaling and Interaction	binding	binding of hematopoietic progenitor cells	1.89E-03	CXCL12, FYB, IRF8, JAM3, PECAM1, PRL, RAP1GAP	7
Cell-To-Cell Signaling and Interaction	binding	binding of smooth muscle cells	4.28E-03	IFNG, IL1A, IL1B, ITGB5, PDIA3, PYY, SERPINB5, TFPI	8
Cell-To-Cell Signaling and Interaction	binding	binding of tumor cell lines	4.62E-03	CAMP, CD226, CD44, CLDN2, CXCL12, CXCL3, CXCR4, DSE, FN1, IFNG, IGF1R, IL1B, IL1R2, ITGAL, ITGB5, JAM3, LAMA5, LCK, LGALS3, LTF, PDLIM2, PECAM1, PIK3R1, PRSS2, PTK2, PTPRM, PYY, RAP1GAP, SELL, SERPINB3, SERPINB5, SERPING1, VEGFA	33
Cell-To-Cell Signaling and Interaction	response	response of microglia	2.01E-03	HMOX1, IFNG, IL15, NCF1, SIGLEC11, TREM2	6
Cell-To-Cell Signaling and Interaction	phagocytosis	phagocytosis of cells	2.24E-03	ABR, ADORA2A, ASGR1, BCR, C1QA, CAMP, CD302, CD44, CSF3R, FYN, GATA2, GP1BA, GRB2, GSN, HMGB1, IFNG, IL15, IL21, INPP5D, IQSEC1, IRF8, LGALS3, LYN, MEGF10, MERTK, MSR1, MYC, PEAR1, PECAM1, PIP5K1A, PTK2, RAC2, RHOG, SCN5A, SIGLEC11, SIRPA, SMPD1, SPI1, STAB2, TLR3, TREM2, TRPV2, TUB, WASF1, XBP1	45
Cell-To-Cell Signaling and Interaction	synaptic transmission	synaptic transmission of cerebral cortex cells	3.03E-03	ADORA2A, BDNF, CHRM2, DMD, GRIK2, GRIN1, HOMER1, IL1B, NSF, PPP1R9A, SH3GL2	11
Cell-To-Cell Signaling and Interaction	formation	formation of focal adhesions	3.33E-03	ACTN1, ARHGAP6, CDC42BPB, COL18A1, CRKL, DSE, EPHA3, FN1, GNG12, GNG2, GNG5, KDR, MACF1, MSR1, NSF, PDPK1, PTK2, PTPN11, RAP1GAP, RND1, SDC4, SORBS1, SPRY2, TAOK2, TESK1, VEGFA	26
Cell-To-Cell Signaling and Interaction	neurotransmission	neurotransmission	3.75E-03	ADARB1, ADORA2A, AMPH, APBA1, APBA2, BDNF, CACNA1C, CACNB2, CCKBR, CD44, CHRM1, CHRM2, CHRM4, CPNE6, CRHR2, DMD, EPB41, EPHB1, EPHB2, ESR2, GABBR2, GABRA4, GLRA1, GLS, GRASP, GRIK2, GRIN1, HCN4, HCRTR2, HOMER1, IL1B, ITPR1, KCNA1, KCNAB1, KCNE1, MAOB, MET, MTNR1B, NCS1, NEFH, NFKB1, NLGN1, NLGN2, NOVA1, NR3C2, NSF, NTSR1, P2RX1, PCDH8, PLAT, PPP1R9A, PPP1R9B, PTK2, PYY, RAB3A, RARB, REL, SCN1A, S…	71
Immune Cell Trafficking	migration	leukocyte migration	2.30E-05	ADAMTS13, ADORA2A, ADORA3, ADRBK1, AQP9, BCL11B, BCR, BID, C1GALT1, CAMP, CBFB, CCL17, CCL24, CCL27, CCL3L1/CCL3L3, CD226, CD28, CD40LG, CD44, CEACAM1, CFB, CHI3L1, CHST1, CHST2, COL17A1, CRKL, CSF3R, CTSC, CUX1, CX3CR1, CXCL12, CXCL17, CXCL3, CXCL5, CXCR4, CYP19A1, DEFA5, DEFB103A/DEFB103B, DEFB104A/DEFB104B, EDN2, ELF4, ESAM, ESR2, ETS1, F11R, FERMT3, FGF1, FN1, FOXA2, FUT8, FYB, FYN, GATA3, GG…	158
Immune Cell Trafficking	migration	migration of mononuclear leukocytes	5.26E-04	ADORA2A, BCL11B, CAMP, CCL17, CCL24, CCL27, CCL3L1/CCL3L3, CD226, CD28, CD40LG, CD44, CEACAM1, CX3CR1, CXCL12, CXCL17, CXCL3, CXCR4, DEFA5, DEFB103A/DEFB103B, ELF4, ESR2, ETS1, F11R, FN1, FYB, FYN, GATA3, IFNG, IGBP1, IL15, IL16, IL1B, IL21, INPP5D, ITGAE, ITGAL, JAK1, JAM3, LCK, LCP1, LDLR, LGALS3, MAP3K2, MAPK10, MAPK7, MYLK, NINJ1, NT5E, PECAM1, PLCB3, RAP1GAP, RAPGEF1, RASGRP1, RGS16, RLN2, S…	66
Immune Cell Trafficking	migration	Lymphocyte migration	1.49E-03	ADORA2A, BCL11B, CAMP, CCL17, CCL24, CCL27, CCL3L1/CCL3L3, CD226, CD28, CD40LG, CD44, CEACAM1, CX3CR1, CXCL12, CXCL3, CXCR4, DEFA5, DEFB103A/DEFB103B, ELF4, ESR2, ETS1, F11R, FN1, FYB, FYN, GATA3, IFNG, IGBP1, IL15, IL16, IL1B, IL21, INPP5D, ITGAE, ITGAL, JAM3, LCK, LCP1, LDLR, MAP3K2, MAPK10, MAPK7, MYLK, NT5E, PECAM1, PLCB3, RAP1GAP, RAPGEF1, RASGRP1, RGS16, SELL, SERP1, SERPINB3, SMPD1, SOCS1,…	59
Immune Cell Trafficking	migration	migration of granulocytes	2.03E-03	ADORA2A, C1GALT1, CAMP, CCL17, CCL24, CCL3L1/CCL3L3, CD44, CEACAM1, CXCL12, CXCL3, CXCL5, FN1, HMGB1, IFNG, IL16, IL1B, ITGAL, JAM3, LAMA5, LTF, PDE4B, PECAM1, PIGR, PIK3R1, S100A8, SELL, SIRPA, SLPI, SOCS3	29
Immune Cell Trafficking	migration	migration of Th2 cells	2.23E-03	CCL17, CXCL12, IFNG, RGS16	4
Immune Cell Trafficking	migration	migration of leukocyte cell lines	3.03E-03	CD44, CRKL, CXCL12, CXCL3, DEFB103A/DEFB103B, DEFB104A/DEFB104B, IL16, KIT, LCK, RAPGEF1, VEGFA	11
Immune Cell Trafficking	recruitment	recruitment of leukocytes	4.37E-05	ADAMTS13, ADORA3, CAMP, CCL17, CCL24, CCL27, CCL3L1/CCL3L3, CD28, CD40LG, CD44, CHI3L1, COL17A1, CTSC, CX3CR1, CXCL12, CXCL3, CXCR4, ETS1, FN1, FOXA2, FUT8, GGT5, GP1BA, GSN, HIF1A, HMGB1, HMOX1, IFNG, IKBKB, IL15, IL16, IL1A, IL1B, IL21, IL22, INPP5D, IRF3, IRF5, ITGAE, KDM6B, KDR, LGALS3, LTF, LYN, MMP28, MUC1, MYO9B, NOS1, PDE4B, PIK3R1, PTN, SELL, SFRP1, SLPI, SOCS1, TFPI, TGFBR2, THBS2, TLR3…	61
Immune Cell Trafficking	recruitment	recruitment of phagocytes	4.08E-04	ADAMTS13, ADORA3, CAMP, CCL3L1/CCL3L3, CD28, CD40LG, CD44, CHI3L1, COL17A1, CTSC, CX3CR1, CXCL12, CXCL3, ETS1, FOXA2, FUT8, GGT5, GP1BA, GSN, HMGB1, IFNG, IKBKB, IL1A, IL1B, IL21, IL22, INPP5D, IRF3, IRF5, KDR, LGALS3, LTF, MMP28, MUC1, MYO9B, PDE4B, PTN, SELL, SFRP1, SLPI, TFPI, TGFBR2, THBS2, VDR	44
Immune Cell Trafficking	cell movement	cell movement of leukocytes	2.48E-04	ADORA2A, ADORA3, ADRBK1, AQP9, BCL11B, BID, C1GALT1, CAMP, CBFB, CCL17, CCL24, CCL27, CCL3L1/CCL3L3, CD226, CD28, CD40LG, CD44, CEACAM1, CFB, CHST1, CHST2, COL17A1, CRKL, CSF3R, CUX1, CX3CR1, CXCL12, CXCL17, CXCL3, CXCL5, CXCR4, CYP19A1, DEFA5, DEFB103A/DEFB103B, DEFB104A/DEFB104B, EDN2, ELF4, ESR2, ETS1, F11R, FERMT3, FN1, FOXA2, FYB, FYN, GATA3, GSN, HEBP1, HIF1A, HMGB1, HMOX1, IFNG, IGBP1, IKB…	134
Immune Cell Trafficking	cell movement	cell movement of myeloid cells	5.33E-04	ADORA2A, ADRBK1, AQP9, BID, C1GALT1, CAMP, CBFB, CCL17, CCL24, CCL3L1/CCL3L3, CD28, CD40LG, CD44, CEACAM1, CFB, COL17A1, CRKL, CSF3R, CX3CR1, CXCL12, CXCL17, CXCL3, CXCL5, CXCR4, DEFB103A/DEFB103B, DEFB104A/DEFB104B, EDN2, F11R, FN1, FOXA2, GSN, HEBP1, HIF1A, HMGB1, HMOX1, IFNG, IKBKB, IL15, IL16, IL1A, IL1B, IL21, INPP5D, ITGA1, ITGAD, ITGAL, JAK1, JAM3, KDR, LAMA5, LDLR, LGALS3, LRRK2, LTF, LYN…	94
Immune Cell Trafficking	cell movement	cell movement of lymphocytes	1.33E-03	ADORA2A, BCL11B, CAMP, CBFB, CCL17, CCL24, CCL27, CCL3L1/CCL3L3, CD226, CD28, CD40LG, CD44, CEACAM1, CHST2, CX3CR1, CXCL12, CXCL3, CXCR4, DEFA5, DEFB103A/DEFB103B, ELF4, ESR2, ETS1, F11R, FN1, FYB, FYN, GATA3, HMOX1, IFNG, IGBP1, IL15, IL16, IL1B, IL21, INPP5D, IRX2, ITGAE, ITGAL, JAM3, KDR, LCK, LCP1, LDLR, MAP3K2, MAPK10, MAPK7, MYLK, NFATC2, NFKB1, NT5E, PECAM1, PIK3R1, PLCB3, PTGES, RAC2, RAP…	69
Immune Cell Trafficking	cell movement	cell movement of mast cells	1.34E-03	CAMP, CXCL12, DEFB103A/DEFB103B, DEFB104A/DEFB104B, FYN, IL15, IL16, KIT, LYN, PIK3R1, RAC2, SELL, VEGFA	13
Immune Cell Trafficking	cell movement	cell movement of mononuclear leukocytes	2.16E-03	ADORA2A, BCL11B, CAMP, CBFB, CCL17, CCL24, CCL27, CCL3L1/CCL3L3, CD226, CD28, CD40LG, CD44, CEACAM1, CHST2, CX3CR1, CXCL12, CXCL17, CXCL3, CXCR4, DEFA5, DEFB103A/DEFB103B, ELF4, ESR2, ETS1, F11R, FN1, FYB, FYN, GATA3, HEBP1, HMGB1, HMOX1, IFNG, IGBP1, IL11RA, IL15, IL16, IL1B, IL21, INPP5D, IRX2, ITGAE, ITGAL, JAK1, JAM3, KDR, LCK, LCP1, LDLR, LGALS3, MAP3K2, MAPK10, MAPK7, MYLK, NFATC2, NFKB1, N…	81
Immune Cell Trafficking	cell movement	cell movement of phagocytes	3.16E-03	ADORA2A, ADORA3, ADRBK1, AQP9, BID, C1GALT1, CAMP, CCL17, CCL24, CCL3L1/CCL3L3, CD28, CD40LG, CD44, CEACAM1, CFB, COL17A1, CRKL, CSF3R, CX3CR1, CXCL12, CXCL17, CXCL3, CXCL5, CXCR4, DEFB103A/DEFB103B, DEFB104A/DEFB104B, EDN2, F11R, FN1, FOXA2, FYN, GSN, HEBP1, HIF1A, HMGB1, HMOX1, IFNG, IKBKB, IL11RA, IL15, IL16, IL1A, IL1B, INPP5D, ITGA1, ITGAD, ITGAL, JAK1, JAM3, KDR, KIT, LDLR, LGALS3, LRRK2, L…	91
Immune Cell Trafficking	cell movement	cell movement of granulocytes	4.70E-03	ADORA2A, ADRBK1, AQP9, C1GALT1, CAMP, CBFB, CCL17, CCL24, CCL3L1/CCL3L3, CD28, CD44, CEACAM1, CFB, COL17A1, CSF3R, CXCL12, CXCL3, CXCL5, DEFB103A/DEFB103B, EDN2, FN1, FOXA2, GSN, HMGB1, HMOX1, IFNG, IKBKB, IL15, IL16, IL1A, IL1B, IL21, INPP5D, ITGA1, ITGAD, ITGAL, JAM3, LAMA5, LGALS3, LTF, LYN, MSR1, MYLK, NCF1, PDE4B, PECAM1, PIGR, PIK3R1, PLAT, PLCB3, PRAP1, RAC2, S100A8, SELL, SERPINA1, SFRP1,…	63
Immune Cell Trafficking	homing	homing of leukocytes	4.15E-04	ADORA2A, ADORA3, AQP9, CAMP, CCL17, CCL24, CCL27, CCL3L1/CCL3L3, CD28, CD40LG, CD44, CHST2, CSF3R, CX3CR1, CXCL12, CXCL3, CXCL5, CXCR4, DEFB103A/DEFB103B, DEFB104A/DEFB104B, EDN2, ELF4, FN1, FYB, FYN, GATA3, GSN, HEBP1, HMGB1, IFNG, IKBKB, IL15, IL16, IL1A, IL1B, IL21, INPP5D, ITGA1, ITGAE, ITGAL, JAM3, KDR, LCP1, LDLR, LGALS3, LRRK2, LYN, MYLK, MYO9B, OPRD1, PDE4B, PIGR, PON2, PRAP1, PTGES, PTN,…	70
Immune Cell Trafficking	accumulation	accumulation of leukocytes	7.18E-04	ADORA2A, CCL17, CCL24, CCL3L1/CCL3L3, CD28, CD44, COL18A1, CTSC, CX3CR1, CXCL12, CXCL3, DEFB129, DLX3, EDIL3, FAM132A, FGF1, FOXO3, GATA2, GFI1, HMGB1, HMOX1, IFNG, IKBKB, IL15, IL1B, IL21, IL9R, INPP5D, ITGA1, ITGAL, JAM3, KIT, LAMA5, LDLR, MAP3K7, NFATC2, NT5E, PYY, RGS16, RORC, S100A8, SELL, SERPING1, SLPI, TAL1, TLR3, VEGFA, XBP1	48
Immune Cell Trafficking	accumulation	accumulation of phagocytes	2.53E-03	CD28, CD44, COL18A1, CTSC, CX3CR1, CXCL12, CXCL3, DEFB129, EDIL3, FAM132A, FGF1, GFI1, HMGB1, HMOX1, IFNG, IL1B, IL9R, INPP5D, ITGA1, KIT, LAMA5, LDLR, NT5E, S100A8, SLPI, VEGFA, XBP1	27
Immune Cell Trafficking	activation	activation of leukocytes	8.97E-04	ADORA2A, AHNAK, AP3D1, BCL11B, BCR, BID, C1QA, CAMP, CARD11, CCL17, CD1A, CD226, CD28, CD40LG, CD44, CD59, CEACAM1, CHI3L1, CISH, CR1L, CRY2, CXCL12, CXCL3, DDOST, DIABLO, DLL4, EBF1, EDN2, ETS1, FGF1, FLT3, FN1, FOXA2, FOXD1, FOXO3, FYN, GADD45A, GATA3, GFI1, GFI1B, HBP1, HIF1A, HMGB1, HMOX1, IFNG, IFNK, IKBKB, IL15, IL16, IL1A, IL1B, IL20RB, IL21, IMPDH1, INPP5D, IRF5, IRF8, ITGA1, ITGAD, ITGAL…	115
Immune Cell Trafficking	activation	activation of lymphocytes	3.32E-03	ADORA2A, AHNAK, BCL11B, BCR, C1QA, CARD11, CD1A, CD226, CD28, CD40LG, CD44, CD59, CEACAM1, CISH, CR1L, CRY2, CXCL12, DDOST, DIABLO, DLL4, EBF1, ETS1, FGF1, FLT3, FN1, FOXD1, FOXO3, FYN, GADD45A, GATA3, GFI1, GFI1B, HIF1A, HMGB1, IFNG, IFNK, IKBKB, IL15, IL1B, IL20RB, IL21, IMPDH1, INPP5D, IRF5, IRF8, ITGAD, ITGAL, LCK, LDLR, LTF, LYN, MAP3K7, MERTK, MICA, NCF1, NCOR2, NFATC2, NFKB1, NT5E, PECAM1,…	81
Immune Cell Trafficking	adhesion	adhesion of immune cells	1.24E-03	ADAMTS13, ADORA2A, APOA4, ATRN, BMPER, C1QA, CACNA1C, CAMP, CCL17, CCL3L1/CCL3L3, CD28, CD40LG, CD44, CSF3R, CXCL12, CXCL3, CXCR4, F11R, FERMT3, FGG, FN1, FYB, FYN, HIF1A, HMGB1, IFNG, IL15, IL1A, IL1B, INPP5D, ITGAD, ITGAL, JAM3, KIT, LCK, LCP1, LGALS3, LTF, LYN, MAP3K2, MAPK7, MITF, MSR1, MYC, NOS1, NPPA, PECAM1, RAC2, RAP1GAP, RAPGEF1, RASGRP1, REL, RGS16, RLN2, S100A8, SELL, SERPING1, SIRPA, …	64
Immune Cell Trafficking	adhesion	adhesion of phagocytes	2.01E-03	ADORA2A, CCL3L1/CCL3L3, CD40LG, CD44, CSF3R, CXCL3, FERMT3, FN1, HMGB1, IFNG, IL15, IL1A, IL1B, INPP5D, ITGAL, JAM3, KIT, LCP1, LYN, MITF, NPPA, RAC2, S100A8, SELL, SIRPA, SPI1, TGFBR2	27
Immune Cell Trafficking	adhesion	adhesion of neutrophils	3.52E-03	ADORA2A, CD40LG, CD44, CSF3R, CXCL3, FERMT3, FN1, IL1B, INPP5D, ITGAL, JAM3, LCP1, LYN, NPPA, S100A8, SELL	16
Immune Cell Trafficking	adhesion	adhesion of myeloid cells	3.74E-03	ADORA2A, CD40LG, CD44, CSF3R, CXCL12, CXCL3, FERMT3, FN1, FYN, IFNG, IL1B, INPP5D, ITGAL, JAM3, LCP1, LGALS3, LYN, NPPA, PECAM1, S100A8, SELL	21
Immune Cell Trafficking	transmigration	transmigration of leukocytes	1.47E-03	ADORA2A, CCL24, CCL3L1/CCL3L3, CD28, CD40LG, CD44, CXCL12, CXCL3, CXCL5, CXCR4, F11R, FERMT3, FN1, IFNG, IL1B, ITGAL, JAM3, LDLR, PECAM1, PIGR, SELL, SIRPA, SLPI, SOCS3, TRIO, VEGFA	26
Immune Cell Trafficking	chemotaxis	chemotaxis of leukocytes	1.51E-03	ADORA2A, ADORA3, AQP9, CAMP, CCL17, CCL24, CCL27, CCL3L1/CCL3L3, CD28, CD40LG, CSF3R, CX3CR1, CXCL12, CXCL3, CXCL5, CXCR4, DEFB103A/DEFB103B, DEFB104A/DEFB104B, EDN2, FN1, FYN, GSN, HEBP1, HMGB1, IFNG, IKBKB, IL15, IL16, IL1A, IL1B, IL21, INPP5D, ITGA1, ITGAL, JAM3, KDR, LCP1, LDLR, LGALS3, LRRK2, LYN, MYLK, MYO9B, OPRD1, PDE4B, PIGR, PON2, PRAP1, PTGES, PTN, RAC2, RAP1GAP, REL, S100A8, SELL, SER…	64
Immune Cell Trafficking	chemotaxis	chemotaxis of phagocytes	4.43E-03	ADORA2A, ADORA3, AQP9, CAMP, CCL17, CCL24, CCL3L1/CCL3L3, CD28, CD40LG, CSF3R, CX3CR1, CXCL12, CXCL3, CXCL5, CXCR4, DEFB103A/DEFB103B, DEFB104A/DEFB104B, EDN2, FYN, GSN, HEBP1, HMGB1, IFNG, IKBKB, IL16, IL1A, IL1B, INPP5D, ITGA1, ITGAL, JAM3, LDLR, LGALS3, LRRK2, LYN, MYO9B, OPRD1, PDE4B, PIGR, PON2, PTGES, PTN, RAC2, REL, S100A8, SELL, SERPINA1, SLPI, SPI1, THBS2, TRPV2, VEGFA	52
Immune Cell Trafficking	emigration	emigration of leukocytes	2.80E-03	C1GALT1, CCL17, CD44, CXCL12, CXCL3, CXCR4, F11R, IL1B, JAM3, LAMA5, SELL, SIRPA	12
Hematological System Development and Function	quantity	quantity of blood cells	4.08E-05	ACAT1, ADAMTS13, ADORA2A, ADORA3, AMBP, ANK2, ANPEP, ANXA7, APOA4, ARID4B, BAD, BATF3, BCL11B, BCLAF1, BCR, BDNF, BID, BIK, BIRC3, BMP4, C1QA, CAMK2G, CAMP, CAPNS1, CARD11, CBFB, CCL24, CCL3L1/CCL3L3, CCND2, CD101, CD28, CD40LG, CD44, CD59, CD8B, CHI3L1, CHST1, CHST2, CISH, CLCA1, CSF3R, CUX1, CX3CR1, CXCL12, CXCR4, DGKA, DIABLO, DLL4, DMD, E2F1, E2F2, EBF1, ELF4, ESR2, ETS1, FABP1, FBXW7, FERMT3…	191
Hematological System Development and Function	quantity	quantity of leukocytes	1.23E-04	ACAT1, ADORA2A, ADORA3, AMBP, ANK2, ANPEP, APOA4, ARID4B, BAD, BATF3, BCL11B, BCLAF1, BCR, BDNF, BID, BIK, BIRC3, C1QA, CAMK2G, CAMP, CARD11, CBFB, CCL24, CCL3L1/CCL3L3, CD101, CD28, CD40LG, CD8B, CHI3L1, CHST1, CHST2, CISH, CLCA1, CSF3R, CUX1, CX3CR1, CXCL12, CXCR4, DGKA, DIABLO, DLL4, DMD, E2F1, E2F2, EBF1, ELF4, ESR2, ETS1, FABP1, FERMT3, FGFR2, FLT3, FOXO3, FYB, FYN, GADD45A, GATA3, GCNT2, GC…	167
Hematological System Development and Function	quantity	quantity of phagocytes	1.46E-04	ACAT1, ADORA2A, AMBP, APOA4, ARID4B, BATF3, BCR, BID, BIK, BIRC3, C1QA, CCL3L1/CCL3L3, CD40LG, CLCA1, CSF3R, CX3CR1, DMD, ESR2, FABP1, FLT3, GCNT4, GFI1, GRAP2, GSN, HMGB1, IFNG, IKBKB, IL15, IL1A, IL1B, IL9R, INPP5D, IRAK3, IRF8, ITGAD, ITGAL, JAM3, KERA, KIT, LDLR, LGALS3, LHCGR, LYN, MEIS1, NFKB1, NOS1, PDE4B, PDGFC, PIK3R1, PLAC8, PLAT, PLSCR1, PRL, PTGES, PTK2, PTN, RAC2, RORA, RPTOR, S100A8…	77
Hematological System Development and Function	quantity	quantity of memory T lymphocytes	1.61E-04	BATF3, CARD11, CD28, CD40LG, E2F2, ETS1, FOXO3, GRAP2, IL15, IL20RB, ITGAL, MYC, PIK3R1, PRKCH, RPTOR, SOCS1, TGFBR2, TNFSF12	18
Hematological System Development and Function	quantity	quantity of antigen presenting cells	1.01E-03	ACAT1, ADORA2A, AMBP, APOA4, BATF3, BDNF, BID, BIRC3, CD40LG, CX3CR1, DMD, FABP1, FLT3, GRAP2, IFNG, IKBKB, IL15, IL1A, IL1B, INPP5D, IRF8, ITGAD, KIT, LDLR, LGALS3, LHCGR, NEIL3, NFKB1, NOS1, PDGFC, PLAT, PTGES, PTN, RGS10, RPTOR, SELL, SIRPA, SMPD1, SOCS1, SOCS3, SPI1, TCF3, TGFBR2, THRA, TNFRSF11B, VDR, VEGFA, XBP1	48
Hematological System Development and Function	quantity	quantity of T lymphocytes	2.71E-03	ADORA2A, ANK2, ANPEP, ARID4B, BAD, BATF3, BCL11B, BCLAF1, BIK, CAMK2G, CAMP, CARD11, CBFB, CD28, CD40LG, CD8B, CHI3L1, CISH, CUX1, CXCR4, DGKA, DIABLO, DLL4, E2F1, E2F2, ELF4, ESR2, ETS1, FGFR2, FOXO3, FYB, FYN, GADD45A, GATA3, GFI1, GRAP2, HESX1, HIF1A, HOXA3, IFNG, IGF1R, IKBKB, IL15, IL20RB, IL21, IL9R, INPP5D, IRF8, ITGAD, ITGAE, ITGAL, JAK1, KIT, KLF4, LCK, LDLR, LYN, MAP3K7, MERTK, MIR17HG,…	95
Hematological System Development and Function	quantity	quantity of macrophages	3.06E-03	ACAT1, ADORA2A, AMBP, APOA4, BID, BIRC3, CD40LG, CX3CR1, DMD, FABP1, GRAP2, IFNG, IKBKB, IL1A, IL1B, IRF8, ITGAD, KIT, LDLR, LGALS3, LHCGR, NFKB1, NOS1, PDGFC, PLAT, PTGES, PTN, SMPD1, SOCS1, SOCS3, SPI1, TGFBR2, THRA, VDR, VEGFA	35
Hematological System Development and Function	recruitment	recruitment of leukocytes	4.37E-05	ADAMTS13, ADORA3, CAMP, CCL17, CCL24, CCL27, CCL3L1/CCL3L3, CD28, CD40LG, CD44, CHI3L1, COL17A1, CTSC, CX3CR1, CXCL12, CXCL3, CXCR4, ETS1, FN1, FOXA2, FUT8, GGT5, GP1BA, GSN, HIF1A, HMGB1, HMOX1, IFNG, IKBKB, IL15, IL16, IL1A, IL1B, IL21, IL22, INPP5D, IRF3, IRF5, ITGAE, KDM6B, KDR, LGALS3, LTF, LYN, MMP28, MUC1, MYO9B, NOS1, PDE4B, PIK3R1, PTN, SELL, SFRP1, SLPI, SOCS1, TFPI, TGFBR2, THBS2, TLR3…	61
Hematological System Development and Function	recruitment	recruitment of phagocytes	4.08E-04	ADAMTS13, ADORA3, CAMP, CCL3L1/CCL3L3, CD28, CD40LG, CD44, CHI3L1, COL17A1, CTSC, CX3CR1, CXCL12, CXCL3, ETS1, FOXA2, FUT8, GGT5, GP1BA, GSN, HMGB1, IFNG, IKBKB, IL1A, IL1B, IL21, IL22, INPP5D, IRF3, IRF5, KDR, LGALS3, LTF, MMP28, MUC1, MYO9B, PDE4B, PTN, SELL, SFRP1, SLPI, TFPI, TGFBR2, THBS2, VDR	44
Hematological System Development and Function	proliferation	proliferation of leukocyte cell lines	1.29E-04	BCR, C10orf54, CBFB, CCDC6, CD28, CD44, CSF3R, CXCL12, E2F1, FGF1, FIP1L1, FLT3, FN1, FNTB, GATA2, GFI1B, GRB10, IFNG, IGF1R, IGFBP1, IL15, IL1B, IL21, IL22, IL22RA2, IL9R, ITGA1, JAK1, KIT, LCK, LYN, MAP2K5, MERTK, MET, MYC, PLCE1, PRL, PRLR, PTHLH, PTK2, SOCS1, SOCS3, TAL1, VEGFA	44
Hematological System Development and Function	proliferation	proliferation of thymocytes	1.67E-03	BMP4, CD28, EOMES, FYN, GFI1B, GRAP2, IFNAR2, IKBKB, IL15, IL1A, IL1B, KLF4, NPPA, PCGF2, RASGRP1, SIRPA, SOCS1, SPI1, TCF3, XRCC5	20
Hematological System Development and Function	proliferation	proliferation of hematopoietic cells	2.62E-03	BCR, BMP4, CBFB, CCL24, CCL3L1/CCL3L3, CCND2, CD28, CSF3R, CXCL12, CXCL3, DLL4, EOMES, FLT3, FYB, FYN, GATA2, GFI1B, GRAP2, HOXB3, IFNAR2, IFNG, IKBKB, IL15, IL1A, IL1B, IRF8, JAK1, KIT, KLF4, LGALS3, MEIS1, MYC, NPPA, PCGF2, PTPN11, RAC2, RASGRP1, SIRPA, SMAD5, SOCS1, SOCS3, SPI1, TAL1, TCF3, TNFSF12, VEGFA, XRCC5	47
Hematological System Development and Function	proliferation	proliferation of B-lymphocyte derived cell lines	2.80E-03	BCR, CBFB, CD44, CXCL12, E2F1, FGF1, FIP1L1, FLT3, FNTB, GFI1B, IFNG, IGFBP1, IL21, IL22, IL22RA2, IL9R, KIT, MAP2K5, MERTK, MYC, PLCE1, PRL, PRLR, SOCS1, SOCS3	25
Hematological System Development and Function	proliferation	proliferation of hematopoietic progenitor cells	3.84E-03	BCR, BMP4, CBFB, CCL24, CCND2, CD28, CSF3R, CXCL12, CXCL3, DLL4, EOMES, FLT3, FYB, FYN, GATA2, GFI1B, GRAP2, HOXB3, IFNAR2, IFNG, IKBKB, IL15, IL1A, IL1B, IRF8, KIT, KLF4, LGALS3, MEIS1, MYC, NPPA, PCGF2, PTPN11, RASGRP1, SIRPA, SMAD5, SOCS1, SOCS3, SPI1, TAL1, TCF3, TNFSF12, VEGFA, XRCC5	44
Hematological System Development and Function	proliferation	proliferation of T lymphocytes	4.22E-03	ADORA2A, AHNAK, AKAP13, BCLAF1, BMP4, C10orf54, CAMP, CARD11, CBFB, CD226, CD28, CD40LG, CD44, CD59, CEACAM1, CISH, CTH, CUL1, CXCL12, CXCR4, DGKA, DLL4, E2F1, E2F2, ELF4, EOMES, EPHB1, ETS1, FGL2, FN1, FOXO3, FYB, FYN, GADD45A, GATA3, GFI1, GFI1B, GLMN, GRAP2, HMGB1, HMOX1, IFNAR2, IFNG, IFNK, IKBKB, IL11RA, IL15, IL1A, IL1B, IL20RB, IL21, IL9R, IMPDH1, INPP5D, ITGAD, ITGAL, KLF4, LBR, LCK, LTF,…	104
Hematological System Development and Function	lymphopoiesis	lymphopoiesis	1.50E-04	CBFB, CCND2, CD44, CXCR4, EBF1, ESR2, ETS1, FST, GADD45A, GFI1, IFNG, IKBKB, IMPDH1, INPP5D, JAK1, LCK, NFKB1, SPI1, TCF3	19
Hematological System Development and Function	lymphopoiesis	lymphopoiesis of cells	4.28E-03	CD44, CXCR4, EBF1, FST, IFNG, LCK, SPI1, TCF3	8
Hematological System Development and Function	cell movement	cell movement of leukocytes	2.48E-04	ADORA2A, ADORA3, ADRBK1, AQP9, BCL11B, BID, C1GALT1, CAMP, CBFB, CCL17, CCL24, CCL27, CCL3L1/CCL3L3, CD226, CD28, CD40LG, CD44, CEACAM1, CFB, CHST1, CHST2, COL17A1, CRKL, CSF3R, CUX1, CX3CR1, CXCL12, CXCL17, CXCL3, CXCL5, CXCR4, CYP19A1, DEFA5, DEFB103A/DEFB103B, DEFB104A/DEFB104B, EDN2, ELF4, ESR2, ETS1, F11R, FERMT3, FN1, FOXA2, FYB, FYN, GATA3, GSN, HEBP1, HIF1A, HMGB1, HMOX1, IFNG, IGBP1, IKB…	134
Hematological System Development and Function	cell movement	cell movement of myeloid cells	5.33E-04	ADORA2A, ADRBK1, AQP9, BID, C1GALT1, CAMP, CBFB, CCL17, CCL24, CCL3L1/CCL3L3, CD28, CD40LG, CD44, CEACAM1, CFB, COL17A1, CRKL, CSF3R, CX3CR1, CXCL12, CXCL17, CXCL3, CXCL5, CXCR4, DEFB103A/DEFB103B, DEFB104A/DEFB104B, EDN2, F11R, FN1, FOXA2, GSN, HEBP1, HIF1A, HMGB1, HMOX1, IFNG, IKBKB, IL15, IL16, IL1A, IL1B, IL21, INPP5D, ITGA1, ITGAD, ITGAL, JAK1, JAM3, KDR, LAMA5, LDLR, LGALS3, LRRK2, LTF, LYN…	94
Hematological System Development and Function	cell movement	cell movement of lymphocytes	1.33E-03	ADORA2A, BCL11B, CAMP, CBFB, CCL17, CCL24, CCL27, CCL3L1/CCL3L3, CD226, CD28, CD40LG, CD44, CEACAM1, CHST2, CX3CR1, CXCL12, CXCL3, CXCR4, DEFA5, DEFB103A/DEFB103B, ELF4, ESR2, ETS1, F11R, FN1, FYB, FYN, GATA3, HMOX1, IFNG, IGBP1, IL15, IL16, IL1B, IL21, INPP5D, IRX2, ITGAE, ITGAL, JAM3, KDR, LCK, LCP1, LDLR, MAP3K2, MAPK10, MAPK7, MYLK, NFATC2, NFKB1, NT5E, PECAM1, PIK3R1, PLCB3, PTGES, RAC2, RAP…	69
Hematological System Development and Function	cell movement	cell movement of mast cells	1.34E-03	CAMP, CXCL12, DEFB103A/DEFB103B, DEFB104A/DEFB104B, FYN, IL15, IL16, KIT, LYN, PIK3R1, RAC2, SELL, VEGFA	13
Hematological System Development and Function	cell movement	cell movement of mononuclear leukocytes	2.16E-03	ADORA2A, BCL11B, CAMP, CBFB, CCL17, CCL24, CCL27, CCL3L1/CCL3L3, CD226, CD28, CD40LG, CD44, CEACAM1, CHST2, CX3CR1, CXCL12, CXCL17, CXCL3, CXCR4, DEFA5, DEFB103A/DEFB103B, ELF4, ESR2, ETS1, F11R, FN1, FYB, FYN, GATA3, HEBP1, HMGB1, HMOX1, IFNG, IGBP1, IL11RA, IL15, IL16, IL1B, IL21, INPP5D, IRX2, ITGAE, ITGAL, JAK1, JAM3, KDR, LCK, LCP1, LDLR, LGALS3, MAP3K2, MAPK10, MAPK7, MYLK, NFATC2, NFKB1, N…	81
Hematological System Development and Function	cell movement	cell movement of phagocytes	3.16E-03	ADORA2A, ADORA3, ADRBK1, AQP9, BID, C1GALT1, CAMP, CCL17, CCL24, CCL3L1/CCL3L3, CD28, CD40LG, CD44, CEACAM1, CFB, COL17A1, CRKL, CSF3R, CX3CR1, CXCL12, CXCL17, CXCL3, CXCL5, CXCR4, DEFB103A/DEFB103B, DEFB104A/DEFB104B, EDN2, F11R, FN1, FOXA2, FYN, GSN, HEBP1, HIF1A, HMGB1, HMOX1, IFNG, IKBKB, IL11RA, IL15, IL16, IL1A, IL1B, INPP5D, ITGA1, ITGAD, ITGAL, JAK1, JAM3, KDR, KIT, LDLR, LGALS3, LRRK2, L…	91
Hematological System Development and Function	cell movement	cell movement of granulocytes	4.70E-03	ADORA2A, ADRBK1, AQP9, C1GALT1, CAMP, CBFB, CCL17, CCL24, CCL3L1/CCL3L3, CD28, CD44, CEACAM1, CFB, COL17A1, CSF3R, CXCL12, CXCL3, CXCL5, DEFB103A/DEFB103B, EDN2, FN1, FOXA2, GSN, HMGB1, HMOX1, IFNG, IKBKB, IL15, IL16, IL1A, IL1B, IL21, INPP5D, ITGA1, ITGAD, ITGAL, JAM3, LAMA5, LGALS3, LTF, LYN, MSR1, MYLK, NCF1, PDE4B, PECAM1, PIGR, PIK3R1, PLAT, PLCB3, PRAP1, RAC2, S100A8, SELL, SERPINA1, SFRP1,…	63
Hematological System Development and Function	function	function of cytotoxic T cells	2.90E-04	BATF3, CD28, CD8B, CTSC, EBAG9, IFNAR2, IFNG, IL20RB, IMPDH1, IRF8, ITGAL, SERPINB9, TNFSF14	13
Hematological System Development and Function	accumulation	accumulation of blood cells	3.12E-04	ADORA2A, CCL17, CCL24, CCL3L1/CCL3L3, CD28, CD44, COL18A1, CTSC, CX3CR1, CXCL12, CXCL3, DEFB129, DLX3, E2F1, EDIL3, FAM132A, FGF1, FOXO3, GATA2, GFI1, HMGB1, HMOX1, IFNG, IKBKB, IL15, IL1B, IL21, IL9R, INPP5D, ITGA1, ITGAL, JAM3, KIT, LAMA5, LDLR, MAP3K7, MYC, NFATC2, NT5E, PLAT, PYY, RGS16, RORC, S100A8, SELL, SERPING1, SLPI, TAL1, TLR3, VEGFA, XBP1	51
Hematological System Development and Function	accumulation	accumulation of leukocytes	7.18E-04	ADORA2A, CCL17, CCL24, CCL3L1/CCL3L3, CD28, CD44, COL18A1, CTSC, CX3CR1, CXCL12, CXCL3, DEFB129, DLX3, EDIL3, FAM132A, FGF1, FOXO3, GATA2, GFI1, HMGB1, HMOX1, IFNG, IKBKB, IL15, IL1B, IL21, IL9R, INPP5D, ITGA1, ITGAL, JAM3, KIT, LAMA5, LDLR, MAP3K7, NFATC2, NT5E, PYY, RGS16, RORC, S100A8, SELL, SERPING1, SLPI, TAL1, TLR3, VEGFA, XBP1	48
Hematological System Development and Function	accumulation	accumulation of phagocytes	2.53E-03	CD28, CD44, COL18A1, CTSC, CX3CR1, CXCL12, CXCL3, DEFB129, EDIL3, FAM132A, FGF1, GFI1, HMGB1, HMOX1, IFNG, IL1B, IL9R, INPP5D, ITGA1, KIT, LAMA5, LDLR, NT5E, S100A8, SLPI, VEGFA, XBP1	27
Hematological System Development and Function	activation	activation of blood cells	4.10E-04	ADAMTS13, ADORA2A, ADRBK1, AHNAK, AP3D1, BCL11B, BCR, BDNF, BID, C1QA, CAMP, CARD11, CCL17, CD1A, CD226, CD28, CD40LG, CD44, CD59, CEACAM1, CHI3L1, CISH, CR1L, CRY2, CX3CR1, CXCL12, CXCL3, DDOST, DIABLO, DLL4, EBF1, EDN2, ETS1, FGF1, FGG, FLT3, FN1, FOXA2, FOXD1, FOXO3, FYN, GADD45A, GATA3, GFI1, GFI1B, GP1BA, GRIK2, HBP1, HIF1A, HMGB1, HMOX1, IFNG, IFNK, IKBKB, IL15, IL16, IL1A, IL1B, IL20RB, IL…	130
Hematological System Development and Function	activation	activation of leukocytes	8.97E-04	ADORA2A, AHNAK, AP3D1, BCL11B, BCR, BID, C1QA, CAMP, CARD11, CCL17, CD1A, CD226, CD28, CD40LG, CD44, CD59, CEACAM1, CHI3L1, CISH, CR1L, CRY2, CXCL12, CXCL3, DDOST, DIABLO, DLL4, EBF1, EDN2, ETS1, FGF1, FLT3, FN1, FOXA2, FOXD1, FOXO3, FYN, GADD45A, GATA3, GFI1, GFI1B, HBP1, HIF1A, HMGB1, HMOX1, IFNG, IFNK, IKBKB, IL15, IL16, IL1A, IL1B, IL20RB, IL21, IMPDH1, INPP5D, IRF5, IRF8, ITGA1, ITGAD, ITGAL…	115
Hematological System Development and Function	activation	activation of lymphocytes	3.32E-03	ADORA2A, AHNAK, BCL11B, BCR, C1QA, CARD11, CD1A, CD226, CD28, CD40LG, CD44, CD59, CEACAM1, CISH, CR1L, CRY2, CXCL12, DDOST, DIABLO, DLL4, EBF1, ETS1, FGF1, FLT3, FN1, FOXD1, FOXO3, FYN, GADD45A, GATA3, GFI1, GFI1B, HIF1A, HMGB1, IFNG, IFNK, IKBKB, IL15, IL1B, IL20RB, IL21, IMPDH1, INPP5D, IRF5, IRF8, ITGAD, ITGAL, LCK, LDLR, LTF, LYN, MAP3K7, MERTK, MICA, NCF1, NCOR2, NFATC2, NFKB1, NT5E, PECAM1,…	81
Hematological System Development and Function	homing	homing of leukocytes	4.15E-04	ADORA2A, ADORA3, AQP9, CAMP, CCL17, CCL24, CCL27, CCL3L1/CCL3L3, CD28, CD40LG, CD44, CHST2, CSF3R, CX3CR1, CXCL12, CXCL3, CXCL5, CXCR4, DEFB103A/DEFB103B, DEFB104A/DEFB104B, EDN2, ELF4, FN1, FYB, FYN, GATA3, GSN, HEBP1, HMGB1, IFNG, IKBKB, IL15, IL16, IL1A, IL1B, IL21, INPP5D, ITGA1, ITGAE, ITGAL, JAM3, KDR, LCP1, LDLR, LGALS3, LRRK2, LYN, MYLK, MYO9B, OPRD1, PDE4B, PIGR, PON2, PRAP1, PTGES, PTN,…	70
Hematological System Development and Function	migration	migration of mononuclear leukocytes	5.26E-04	ADORA2A, BCL11B, CAMP, CCL17, CCL24, CCL27, CCL3L1/CCL3L3, CD226, CD28, CD40LG, CD44, CEACAM1, CX3CR1, CXCL12, CXCL17, CXCL3, CXCR4, DEFA5, DEFB103A/DEFB103B, ELF4, ESR2, ETS1, F11R, FN1, FYB, FYN, GATA3, IFNG, IGBP1, IL15, IL16, IL1B, IL21, INPP5D, ITGAE, ITGAL, JAK1, JAM3, LCK, LCP1, LDLR, LGALS3, MAP3K2, MAPK10, MAPK7, MYLK, NINJ1, NT5E, PECAM1, PLCB3, RAP1GAP, RAPGEF1, RASGRP1, RGS16, RLN2, S…	66
Hematological System Development and Function	migration	Lymphocyte migration	1.49E-03	ADORA2A, BCL11B, CAMP, CCL17, CCL24, CCL27, CCL3L1/CCL3L3, CD226, CD28, CD40LG, CD44, CEACAM1, CX3CR1, CXCL12, CXCL3, CXCR4, DEFA5, DEFB103A/DEFB103B, ELF4, ESR2, ETS1, F11R, FN1, FYB, FYN, GATA3, IFNG, IGBP1, IL15, IL16, IL1B, IL21, INPP5D, ITGAE, ITGAL, JAM3, LCK, LCP1, LDLR, MAP3K2, MAPK10, MAPK7, MYLK, NT5E, PECAM1, PLCB3, RAP1GAP, RAPGEF1, RASGRP1, RGS16, SELL, SERP1, SERPINB3, SMPD1, SOCS1,…	59
Hematological System Development and Function	migration	migration of granulocytes	2.03E-03	ADORA2A, C1GALT1, CAMP, CCL17, CCL24, CCL3L1/CCL3L3, CD44, CEACAM1, CXCL12, CXCL3, CXCL5, FN1, HMGB1, IFNG, IL16, IL1B, ITGAL, JAM3, LAMA5, LTF, PDE4B, PECAM1, PIGR, PIK3R1, S100A8, SELL, SIRPA, SLPI, SOCS3	29
Hematological System Development and Function	migration	migration of Th2 cells	2.23E-03	CCL17, CXCL12, IFNG, RGS16	4
Hematological System Development and Function	migration	migration of leukocyte cell lines	3.03E-03	CD44, CRKL, CXCL12, CXCL3, DEFB103A/DEFB103B, DEFB104A/DEFB104B, IL16, KIT, LCK, RAPGEF1, VEGFA	11
Hematological System Development and Function	adhesion	adhesion of immune cells	1.24E-03	ADAMTS13, ADORA2A, APOA4, ATRN, BMPER, C1QA, CACNA1C, CAMP, CCL17, CCL3L1/CCL3L3, CD28, CD40LG, CD44, CSF3R, CXCL12, CXCL3, CXCR4, F11R, FERMT3, FGG, FN1, FYB, FYN, HIF1A, HMGB1, IFNG, IL15, IL1A, IL1B, INPP5D, ITGAD, ITGAL, JAM3, KIT, LCK, LCP1, LGALS3, LTF, LYN, MAP3K2, MAPK7, MITF, MSR1, MYC, NOS1, NPPA, PECAM1, RAC2, RAP1GAP, RAPGEF1, RASGRP1, REL, RGS16, RLN2, S100A8, SELL, SERPING1, SIRPA, …	64
Hematological System Development and Function	adhesion	adhesion of phagocytes	2.01E-03	ADORA2A, CCL3L1/CCL3L3, CD40LG, CD44, CSF3R, CXCL3, FERMT3, FN1, HMGB1, IFNG, IL15, IL1A, IL1B, INPP5D, ITGAL, JAM3, KIT, LCP1, LYN, MITF, NPPA, RAC2, S100A8, SELL, SIRPA, SPI1, TGFBR2	27
Hematological System Development and Function	adhesion	adhesion of neutrophils	3.52E-03	ADORA2A, CD40LG, CD44, CSF3R, CXCL3, FERMT3, FN1, IL1B, INPP5D, ITGAL, JAM3, LCP1, LYN, NPPA, S100A8, SELL	16
Hematological System Development and Function	adhesion	adhesion of myeloid cells	3.74E-03	ADORA2A, CD40LG, CD44, CSF3R, CXCL12, CXCL3, FERMT3, FN1, FYN, IFNG, IL1B, INPP5D, ITGAL, JAM3, LCP1, LGALS3, LYN, NPPA, PECAM1, S100A8, SELL	21
Hematological System Development and Function	transmigration	transmigration of leukocytes	1.47E-03	ADORA2A, CCL24, CCL3L1/CCL3L3, CD28, CD40LG, CD44, CXCL12, CXCL3, CXCL5, CXCR4, F11R, FERMT3, FN1, IFNG, IL1B, ITGAL, JAM3, LDLR, PECAM1, PIGR, SELL, SIRPA, SLPI, SOCS3, TRIO, VEGFA	26
Hematological System Development and Function	transmigration	transmigration of hematopoietic progenitor cells	1.56E-03	CD28, CXCL12, PECAM1	3
Hematological System Development and Function	chemotaxis	chemotaxis of leukocytes	1.51E-03	ADORA2A, ADORA3, AQP9, CAMP, CCL17, CCL24, CCL27, CCL3L1/CCL3L3, CD28, CD40LG, CSF3R, CX3CR1, CXCL12, CXCL3, CXCL5, CXCR4, DEFB103A/DEFB103B, DEFB104A/DEFB104B, EDN2, FN1, FYN, GSN, HEBP1, HMGB1, IFNG, IKBKB, IL15, IL16, IL1A, IL1B, IL21, INPP5D, ITGA1, ITGAL, JAM3, KDR, LCP1, LDLR, LGALS3, LRRK2, LYN, MYLK, MYO9B, OPRD1, PDE4B, PIGR, PON2, PRAP1, PTGES, PTN, RAC2, RAP1GAP, REL, S100A8, SELL, SER…	64
Hematological System Development and Function	chemotaxis	chemotaxis of phagocytes	4.43E-03	ADORA2A, ADORA3, AQP9, CAMP, CCL17, CCL24, CCL3L1/CCL3L3, CD28, CD40LG, CSF3R, CX3CR1, CXCL12, CXCL3, CXCL5, CXCR4, DEFB103A/DEFB103B, DEFB104A/DEFB104B, EDN2, FYN, GSN, HEBP1, HMGB1, IFNG, IKBKB, IL16, IL1A, IL1B, INPP5D, ITGA1, ITGAL, JAM3, LDLR, LGALS3, LRRK2, LYN, MYO9B, OPRD1, PDE4B, PIGR, PON2, PTGES, PTN, RAC2, REL, S100A8, SELL, SERPINA1, SLPI, SPI1, THBS2, TRPV2, VEGFA	52
Hematological System Development and Function	cell spreading	cell spreading of peritoneal macrophages	1.56E-03	FN1, MYO9B, SIRPA	3
Hematological System Development and Function	hematopoiesis	hematopoiesis of liver cells	1.56E-03	IFNG, SOCS1, XBP1	3
Hematological System Development and Function	binding	binding of hematopoietic progenitor cells	1.89E-03	CXCL12, FYB, IRF8, JAM3, PECAM1, PRL, RAP1GAP	7
Hematological System Development and Function	development	development of mononuclear leukocytes	1.96E-03	AP3D1, BAD, BCL11B, BCR, BIK, BMP4, CARD11, CBFB, CD226, CD28, CD40LG, CD8B, CR1L, CSF3R, CUX1, CXCL12, CXCR4, DGKA, DKK1, DLL4, E2F1, E2F2, EBF1, ELF4, EOMES, EPHA3, ETS1, FLT3, FOXO3, FYN, GATA2, GATA3, GFI1, GFI1B, GRAP2, GRB2, HIF1A, HMGB1, IFNAR2, IFNG, IFNK, IGF1R, IKBKB, IL11RA, IL15, IL1A, IL1B, IL21, INPP5D, IRF3, IRF5, IRF8, ITGAL, JAK1, KDR, KIT, KLF4, LCK, LMO1, LMO2, LONP1, LYN, MAP2…	98
Hematological System Development and Function	development	development of lymphocytes	2.12E-03	AP3D1, BAD, BCL11B, BCR, BIK, BMP4, CARD11, CBFB, CD226, CD28, CD40LG, CD8B, CR1L, CSF3R, CUX1, CXCL12, CXCR4, DGKA, DKK1, DLL4, E2F1, E2F2, EBF1, ELF4, EOMES, EPHA3, ETS1, FLT3, FOXO3, FYN, GATA2, GATA3, GFI1, GFI1B, GRAP2, GRB2, HIF1A, HMGB1, IFNAR2, IFNG, IFNK, IGF1R, IKBKB, IL11RA, IL15, IL1A, IL1B, IL21, INPP5D, IRF3, IRF5, IRF8, ITGAL, JAK1, KDR, KIT, KLF4, LCK, LMO1, LMO2, LONP1, LYN, MAP2…	97
Hematological System Development and Function	development	development of blood cells	3.00E-03	AP3D1, ARID4B, BAD, BCL11B, BCR, BIK, BMP4, CARD11, CBFB, CD226, CD28, CD40LG, CD8B, CR1L, CSF3R, CUX1, CXCL12, CXCR4, DGKA, DKK1, DLL4, E2F1, E2F2, EBF1, EIF2C2, ELF4, EOMES, EPHA3, ETS1, FLT3, FN1, FOXO3, FYN, GATA2, GATA3, GFI1, GFI1B, GRAP2, GRB2, HIF1A, HMGB1, IFNAR2, IFNG, IFNK, IGF1R, IKBKB, IL11RA, IL15, IL1A, IL1B, IL21, INPP5D, IRF3, IRF5, IRF8, ITGAL, JAK1, KDR, KIRREL3, KIT, KLF4, LCK…	113
Hematological System Development and Function	development	development of leukocytes	3.27E-03	AP3D1, ARID4B, BAD, BCL11B, BCR, BIK, BMP4, CARD11, CBFB, CD226, CD28, CD40LG, CD8B, CR1L, CSF3R, CUX1, CXCL12, CXCR4, DGKA, DKK1, DLL4, E2F1, E2F2, EBF1, ELF4, EOMES, EPHA3, ETS1, FLT3, FN1, FOXO3, FYN, GATA2, GATA3, GFI1, GFI1B, GRAP2, GRB2, HIF1A, HMGB1, IFNAR2, IFNG, IFNK, IGF1R, IKBKB, IL11RA, IL15, IL1A, IL1B, IL21, INPP5D, IRF3, IRF5, IRF8, ITGAL, JAK1, KDR, KIT, KLF4, LCK, LMO1, LMO2, LON…	102
Hematological System Development and Function	development	T cell development	3.86E-03	AP3D1, BAD, BCL11B, BIK, BMP4, CARD11, CBFB, CD226, CD28, CD40LG, CD8B, CR1L, CUX1, CXCR4, DKK1, DLL4, E2F1, E2F2, ELF4, EOMES, EPHA3, ETS1, FOXO3, FYN, GATA2, GATA3, GFI1, GFI1B, GRAP2, GRB2, HIF1A, HMGB1, IFNAR2, IFNG, IFNK, IGF1R, IKBKB, IL11RA, IL15, IL1A, IL1B, IL21, IRF3, IRF5, IRF8, ITGAL, JAK1, KDR, KIT, KLF4, LCK, LMO1, LMO2, LONP1, MAP2K3, MAP3K7, MIR17HG, MLLT10, MSR1, NCOR1, NFATC2, N…	87
Hematological System Development and Function	mobilization	mobilization of hematopoietic progenitor cells	3.21E-03	CSF3R, CXCL12, CXCL3, CXCR4, FLT3, KIT, SELL, SERPINA1, TNFRSF11B, VEGFA	10
Hematological System Development and Function	differentiation	differentiation of myeloid progenitor cells	3.75E-03	DKK1, FIP1L1, FLT3, GFI1, IFNG, IL15, IRF8, JAM3, KIT, KLF4, MEIS1, SPI1, VDR	13
Hematological System Development and Function	clonal expansion	clonal expansion of T lymphocytes	4.28E-03	CD28, GRAP2, HMGB1, IFNG, IL15, IL21, SERPINB9, TLR3	8
Carbohydrate Metabolism	synthesis	synthesis of carbohydrate	5.43E-05	ABCC8, ADCYAP1R1, ADORA2A, ADORA3, ADRA1B, ADRBK1, AFF4, AGPAT6, ASPN, C1QTNF2, CAMKK2, CCKBR, CHRM1, CHRM2, CHST6, CMAS, COG2, CXCL3, DKK1, DSE, DYRK2, ESRRG, EXT2, FOXA2, FUT8, GAST, GCNT2, GMDS, GNG2, GPR35, GRB10, GRB2, GRK5, HS3ST3B1, IGF1R, IGFBP1, IKBKB, IL1A, IL1B, IL1R2, IMPA1, INPP5D, INPP5K, KDM2A, KIT, LHCGR, LTF, LYN, MGAT3, MTM1, MYC, NCS1, NFKB1, NR4A3, NTRK1, NTS, PDPK1, PI4KB, PI…	81
Carbohydrate Metabolism	synthesis	synthesis of inositol phosphate	5.06E-04	ADCYAP1R1, ADORA2A, ADORA3, ADRBK1, AFF4, CCKBR, CHRM1, CHRM2, CXCL3, GAST, GNG2, GPR35, GRB2, GRK5, KIT, LHCGR, NTS, PLCB3, PLCD1, PTGFRN, PTH1R, PTK2, RGS10, VIPR2	24
Carbohydrate Metabolism	metabolism	metabolism of carbohydrate	9.73E-05	ABCC8, ADCYAP1R1, ADORA2A, ADORA3, ADRA1B, ADRBK1, AFF4, AGPAT6, ALDOB, APOA4, ASPN, BAD, BDNF, C1QTNF2, CAMKK2, CCKBR, CD28, CD44, CHRM1, CHRM2, CHST1, CHST2, CHST6, CKM, CMAS, COG2, COL2A1, CPS1, CS, CXCL3, DKK1, DSE, DYRK2, ESRRG, EXT2, EXTL2, FOXA2, FUCA2, FUT8, GAST, GCNT2, GCNT4, GMDS, GNG2, GPR35, GRB10, GRB2, GRK5, HK1, HK2, HMGB1, HS3ST3B1, IGF1R, IGFBP1, IKBKB, IL1A, IL1B, IL1R2, IMPA1,…	112
Carbohydrate Metabolism	uptake	uptake of D-glucose	4.22E-04	ACOT11, ACSL1, BDKRB2, CAV3, CD28, CEACAM1, DUSP9, E2F1, EPM2A, FGFR2, FOXA2, HFE, HIF1A, IDH1, IGF1R, IKBKB, IL1B, KCNC1, MARK2, MLN, MLXIP, MTM1, MUC1, MYC, MYO1C, NCOA1, NR4A3, OPRD1, PDK4, PDPK1, PIK3R1, PLAGL1, PLAT, PTPN11, PTPRE, RAPGEF1, SLC1A3, SLC2A3, SOCS1, SOCS3	40
Carbohydrate Metabolism	uptake	uptake of monosaccharide	3.55E-03	ACOT11, ACSL1, BDKRB2, CAV3, CD28, CEACAM1, DGKA, DUSP9, E2F1, EPM2A, EXOC7, FGFR2, FOXA2, HFE, HIF1A, IDH1, IGF1R, IKBKB, IL1B, INPP5K, KCNC1, KLF4, MARK2, MLN, MLXIP, MTM1, MUC1, MYC, MYO1C, NCOA1, NR4A3, OPRD1, PDK4, PDPK1, PIK3R1, PLAGL1, PLAT, PTPN11, PTPRE, RAPGEF1, SLC1A3, SLC2A3, SNED1, SOCS1, SOCS3	45
Carbohydrate Metabolism	redistribution	redistribution of phosphatidic acid	8.18E-04	CXCL12, GSN, SCP2, TRPC1	4
Carbohydrate Metabolism	homeostasis	homeostasis of D-glucose	1.92E-03	ACAP1, ADRA1B, BAD, BHLHA15, CACNA1C, CADPS2, CAMKK2, CAV3, CCKBR, CEACAM1, CRHR2, CYP19A1, FABP1, FOXA2, FOXO3, GPRC6A, HADH, HIF1A, INPP5K, LDLR, MARK2, MC2R, MC4R, MET, MTNR1B, NCOR2, NEUROD1, PDK4, PFKM, PIK3R1, PTPN11, SIK3, SORBS1, SOX4, THRA	35
Carbohydrate Metabolism	quantity	quantity of carbohydrate	2.39E-03	ABCA3, ABCC8, ACADVL, ACOT11, ACSL1, ADCY5, ADORA3, ADRA1B, AMBP, APOA4, AQP9, ATP2B2, BAD, BDKRB2, BDNF, BID, BMP4, C2CD4B, CAMKK2, CAMP, CD44, CFB, CHST1, CHST6, CKM, CRHR2, CRY2, CYP19A1, E2F1, EPM2A, ESR2, FAM132A, FGF1, FOXA2, FOXO3, GAST, GPRC6A, HADH, HIF1A, HK1, HK2, IFNG, IGFBP1, IKBKB, IL1A, IL1B, INPP5D, INPP5K, LDLR, LTF, MAGEL2, MGMT, MTM1, MTNR1B, MYC, NFKB1, NOS1, NTRK1, ONECUT1, P…	86
Carbohydrate Metabolism	distribution	distribution of phosphatidic acid	3.18E-03	CD28, CXCL12, GSN, SCP2, TRPC1	5
Carbohydrate Metabolism	degradation	degradation of polysaccharide	3.31E-03	ADRA1B, AGA, CD44, CKM, CPS1, HMGB1, IL1A, IL1B, PHKG2, PLAT, PYGM, STAB2, TFEB, TNFSF12	14
Connective Tissue Development and Function	patterning	patterning of axis	6.81E-05	ACVR1B, APH1A, BMP4, CYP26B1, DKK1, DVL2, FN1, FOXA2, FURIN, GLI2, LMO2, NSD1, PCSK6, PPAP2B, PTK2, PTPN11, RIPPLY2, SFRP1, SMAD1, SMAD5, VCL	21
Connective Tissue Development and Function	quantity	quantity of osteoblasts	4.13E-04	CAPNS1, CRY2, DKK1, EBF1, ESR2, FGFR2, IRAK3, JAM2, KREMEN2, NFKB1, NOS1, PTH1R, PTHLH, RASSF2, SPARC, TNFRSF11B, VDR	17
Connective Tissue Development and Function	quantity	quantity of osteoclasts	1.78E-03	CD44, CYP19A1, DKK1, EBF1, FLT3, IL1A, INPP5D, IRAK3, LIMD1, MC4R, MSR1, NFATC2, NFKB1, NOS1, PDK4, PTH1R, PTHLH, RASSF2, RGS10, SPARC, TGFBR2, TNFRSF11B, VDR, VEGFA	24
Connective Tissue Development and Function	quantity	quantity of bone cells	1.93E-03	CAPNS1, CD44, CRY2, CYP19A1, DKK1, EBF1, ESR2, FGFR2, FLT3, IL1A, INPP5D, IRAK3, JAM2, KREMEN2, LIMD1, MC4R, MSR1, NFATC2, NFKB1, NOS1, PDK4, PTH1R, PTHLH, RASSF2, RGS10, SPARC, TGFBR2, TNFRSF11B, VDR, VEGFA	30
Connective Tissue Development and Function	quantity	quantity of connective tissue cells	4.49E-03	ATP2B2, CAPNS1, CD44, CREB3L2, CRY2, CYP19A1, DKK1, EBF1, ESR2, FGFR2, FLT3, FN1, FOSL2, FSHB, GDF5, GLI2, IL1A, INPP5D, IRAK3, JAM2, KREMEN2, LIMD1, MC4R, MSR1, MYC, NFATC2, NFKB1, NOS1, NT5E, PDK4, PTH1R, PTHLH, RASSF2, RGS10, SIK3, SPARC, SPRY2, TGFBR2, TNFRSF11B, VDR, VEGFA	41
Connective Tissue Development and Function	morphology	morphology of bone	6.80E-04	ADRBK1, ANKH, BMP4, BMPER, COL18A1, COL2A1, CREB3L1, CREB3L2, CRKL, CYP19A1, CYP26A1, DACT1, DCHS1, DKK1, DVL2, E2F1, EBF1, ESR2, FAM123B, FGFR2, FMOD, FOSL2, FOXF2, GATA3, GLI2, GSC, GSN, HAPLN1, HOXA3, HOXA4, HOXB3, HOXC4, HOXC6, IFNG, IGF1R, INPP5D, IRAK3, KREMEN2, LGALS3, LMX1B, MATN3, MFNG, MMP16, NFATC2, NFKB1, NOS1, PAX9, PCGF2, PCOLCE, PCSK6, PDK4, PLAGL1, PLXND1, POU3F4, PRG4, PTH1R, PTH…	84
Connective Tissue Development and Function	morphology	morphology of cartilage tissue	4.11E-03	BMPER, COL2A1, EXT2, FMOD, FOSL2, GLI2, GSN, HOXA3, HOXB3, MMP16, NKX2-1, PRG4, PTH1R, RARB, RARG, ROR2, SIK3	17
Connective Tissue Development and Function	cell spreading	cell spreading of fibroblasts	1.34E-03	FN1, IFNG, IGBP1, MET, PTK2, RAPGEF1, SDC4, THBS2, VCL	9
Connective Tissue Development and Function	abnormal morphology	abnormal morphology of small scapula	1.56E-03	BMPER, FGFR2, LMX1B	3
Connective Tissue Development and Function	abnormal morphology	abnormal morphology of osteoblasts	2.01E-03	CREB3L1, KREMEN2, PTHLH, SOST, SPARC, TNFRSF11B	6
Connective Tissue Development and Function	abnormal morphology	abnormal morphology of long bones	3.03E-03	COL2A1, FAM123B, GLI2, INPP5D, MMP16, NFKB1, PCOLCE, PTHLH, RGS10, SMPD3, TNFRSF11B	11
Connective Tissue Development and Function	abnormal morphology	abnormal morphology of compact bone	3.17E-03	CYP19A1, FAM123B, IRAK3, MMP16, PCOLCE, SOST, THRA, TNFRSF11B	8
Connective Tissue Development and Function	abnormal morphology	abnormal morphology of clavicle	3.18E-03	FGFR2, HOXA3, LMX1B, PTHLH, ZNF521	5
Connective Tissue Development and Function	abnormal morphology	abnormal morphology of cartilage tissue	4.12E-03	BMPER, COL2A1, EXT2, FMOD, FOSL2, GLI2, HOXA3, HOXB3, MMP16, NKX2-1, PRG4, PTH1R, RARB, RARG, ROR2, SIK3	16
Connective Tissue Development and Function	shape change	shape change of fibroblasts	1.79E-03	ARR3, FN1, GSN, IFNG, IGBP1, MET, PTK2, RAPGEF1, SDC4, SPARC, THBS2, VCL	12
Connective Tissue Development and Function	differentiation	differentiation of osteoclasts	1.86E-03	CCL3L1/CCL3L3, CD40LG, EPHB4, GSN, IFNG, IL1A, INPP5D, IRAK3, MAP3K7, MITF, NFATC2, NFKB1, NOS1, OCSTAMP, PDK4, PIK3R1, PTHLH, PTPRE, RASSF2, RGS10, S100A8, SFRP1, SIRPA, SOCS1, SOCS3, TAL1, TFE3, TLR3, TNFRSF11B, TNFSF12, TOB2, TREM2, VEGFA, WNT5B	34
Connective Tissue Development and Function	ossification	ossification of bone	4.63E-03	BMP4, COL2A1, CREB3L1, CRY2, DCHS1, E2F1, EBF1, ESR2, EXT2, FAM123B, FGFR2, FMOD, FOSL2, GLI2, HOXA4, IGF1R, KREMEN2, MMP16, PCGF2, PLAGL1, PRLR, PTHLH, ROR2, SMPD3, SOST, TAB1, THRA, THRB, VDR	29
Skeletal and Muscular System Development and Function	patterning	patterning of axis	6.81E-05	ACVR1B, APH1A, BMP4, CYP26B1, DKK1, DVL2, FN1, FOXA2, FURIN, GLI2, LMO2, NSD1, PCSK6, PPAP2B, PTK2, PTPN11, RIPPLY2, SFRP1, SMAD1, SMAD5, VCL	21
Skeletal and Muscular System Development and Function	morphology	morphology of skeletal system	8.48E-05	ADRBK1, ANKH, BMP4, BMPER, COL18A1, COL2A1, CREB3L1, CREB3L2, CRKL, CYP19A1, CYP26A1, CYP26B1, DACT1, DCHS1, DKK1, DVL2, E2F1, EBF1, ESR2, EXT2, FAM123B, FGFR2, FMOD, FN1, FOSL2, FOXA2, FOXF2, FOXH1, GATA3, GLI2, GSC, GSN, HAPLN1, HOXA3, HOXA4, HOXB3, HOXC4, HOXC6, IFNG, IGF1R, INPP5D, IRAK3, KREMEN2, LGALS3, LMX1B, MATN3, MFNG, MMP16, NCK2, NFATC2, NFKB1, NKX2-1, NOS1, PAX9, PCGF2, PCOLCE, PCSK6…	95
Skeletal and Muscular System Development and Function	morphology	morphology of notochord	9.37E-05	DACT1, DVL2, FN1, FOXA2, FOXH1, GLI2, GSC, NCK2, PCGF2, PPAP2B, PTK2, PTPN11, SOX4, TEAD2	14
Skeletal and Muscular System Development and Function	morphology	morphology of bone	6.80E-04	ADRBK1, ANKH, BMP4, BMPER, COL18A1, COL2A1, CREB3L1, CREB3L2, CRKL, CYP19A1, CYP26A1, DACT1, DCHS1, DKK1, DVL2, E2F1, EBF1, ESR2, FAM123B, FGFR2, FMOD, FOSL2, FOXF2, GATA3, GLI2, GSC, GSN, HAPLN1, HOXA3, HOXA4, HOXB3, HOXC4, HOXC6, IFNG, IGF1R, INPP5D, IRAK3, KREMEN2, LGALS3, LMX1B, MATN3, MFNG, MMP16, NFATC2, NFKB1, NOS1, PAX9, PCGF2, PCOLCE, PCSK6, PDK4, PLAGL1, PLXND1, POU3F4, PRG4, PTH1R, PTH…	84
Skeletal and Muscular System Development and Function	morphology	morphology of skeleton	2.40E-03	BMP4, BMPER, COL2A1, CRKL, CYP26A1, CYP26B1, DACT1, DCHS1, DVL2, ESR2, EXT2, FAM123B, FGFR2, FMOD, FOSL2, GLI2, GSC, GSN, HAPLN1, HOXA3, HOXA4, HOXB3, HOXC4, HOXC6, INPP5D, LMX1B, MFNG, MMP16, PCGF2, PCOLCE, PLAGL1, PTH1R, PTHLH, PTPRE, PYY, RARB, RARG, REL, RIMS2, RIPPLY1, RIPPLY2, ROR2, SIK3, SMARCAL1, SMPD3, SOST, SOX4, SPARC, TEAD2, TNFRSF11B, VDR	51
Skeletal and Muscular System Development and Function	morphology	morphology of cartilage tissue	4.11E-03	BMPER, COL2A1, EXT2, FMOD, FOSL2, GLI2, GSN, HOXA3, HOXB3, MMP16, NKX2-1, PRG4, PTH1R, RARB, RARG, ROR2, SIK3	17
Skeletal and Muscular System Development and Function	regeneration	regeneration of muscle cells	1.13E-04	BDNF, BVES, HMGB1, MTPN, NDN	5
Skeletal and Muscular System Development and Function	abnormal morphology	abnormal morphology of notochord	1.62E-04	DACT1, DVL2, FOXA2, GLI2, GSC, PCGF2, PPAP2B, PTK2, PTPN11, SOX4, TEAD2	11
Skeletal and Muscular System Development and Function	abnormal morphology	abnormal morphology of small scapula	1.56E-03	BMPER, FGFR2, LMX1B	3
Skeletal and Muscular System Development and Function	abnormal morphology	abnormal morphology of osteoblasts	2.01E-03	CREB3L1, KREMEN2, PTHLH, SOST, SPARC, TNFRSF11B	6
Skeletal and Muscular System Development and Function	abnormal morphology	abnormal morphology of long bones	3.03E-03	COL2A1, FAM123B, GLI2, INPP5D, MMP16, NFKB1, PCOLCE, PTHLH, RGS10, SMPD3, TNFRSF11B	11
Skeletal and Muscular System Development and Function	abnormal morphology	abnormal morphology of compact bone	3.17E-03	CYP19A1, FAM123B, IRAK3, MMP16, PCOLCE, SOST, THRA, TNFRSF11B	8
Skeletal and Muscular System Development and Function	abnormal morphology	abnormal morphology of clavicle	3.18E-03	FGFR2, HOXA3, LMX1B, PTHLH, ZNF521	5
Skeletal and Muscular System Development and Function	abnormal morphology	abnormal morphology of cartilage tissue	4.12E-03	BMPER, COL2A1, EXT2, FMOD, FOSL2, GLI2, HOXA3, HOXB3, MMP16, NKX2-1, PRG4, PTH1R, RARB, RARG, ROR2, SIK3	16
Skeletal and Muscular System Development and Function	length	length of limb	1.20E-03	CAPNS1, COL2A1, HAPLN1, HOXA3, PTHLH, ROR2	6
Skeletal and Muscular System Development and Function	function	function of muscle	1.44E-03	ANKRD1, APEX1, CD44, CHRNG, CKM, COL14A1, DMD, ESR2, FST, HMOX1, LIMS1, MRVI1, MTM1, NCF1, NOS1, PFKM, SMARCA2, SOD1, TLR3, TRPC6, VEGFA	21
Skeletal and Muscular System Development and Function	function	function of vascular smooth muscle	3.17E-03	APEX1, CD44, ESR2, HMOX1, MRVI1, NCF1, TLR3, TRPC6	8
Skeletal and Muscular System Development and Function	beat	beat of cardiomyocytes	1.56E-03	CHRM2, IL1B, NSF	3
Skeletal and Muscular System Development and Function	cell cycle progression	cell cycle progression of muscle cells	1.84E-03	CCND2, E2F1, KIT, MFN2, NR4A3, PTHLH, PTK2, PTPN11, TFDP1	9
Skeletal and Muscular System Development and Function	differentiation	differentiation of osteoclasts	1.86E-03	CCL3L1/CCL3L3, CD40LG, EPHB4, GSN, IFNG, IL1A, INPP5D, IRAK3, MAP3K7, MITF, NFATC2, NFKB1, NOS1, OCSTAMP, PDK4, PIK3R1, PTHLH, PTPRE, RASSF2, RGS10, S100A8, SFRP1, SIRPA, SOCS1, SOCS3, TAL1, TFE3, TLR3, TNFRSF11B, TNFSF12, TOB2, TREM2, VEGFA, WNT5B	34
Skeletal and Muscular System Development and Function	development	development of striated muscle	3.51E-03	ANKRD1, BDNF, BMP4, CACNA1S, CENPF, CXCL12, DMD, GSC, HMGB1, ICMT, MAP2K5, MAPK7, MET, METTL8, NDUFV2, PAX3, PPP2R3A, PROX1, SKIL, SPTB, SRPK3, SVIL, TMOD1, TRIO, VAMP5, VCL, VEGFA	27
Skeletal and Muscular System Development and Function	binding	binding of smooth muscle cells	4.28E-03	IFNG, IL1A, IL1B, ITGB5, PDIA3, PYY, SERPINB5, TFPI	8
Skeletal and Muscular System Development and Function	ossification	ossification of bone	4.63E-03	BMP4, COL2A1, CREB3L1, CRY2, DCHS1, E2F1, EBF1, ESR2, EXT2, FAM123B, FGFR2, FMOD, FOSL2, GLI2, HOXA4, IGF1R, KREMEN2, MMP16, PCGF2, PLAGL1, PRLR, PTHLH, ROR2, SMPD3, SOST, TAB1, THRA, THRB, VDR	29
Endocrine System Development and Function	morphology	morphology of thyroid gland	9.66E-05	E2F1, FN1, HOXA3, HOXB3, IFNG, NKX2-1, PRLR, PROP1, RARG, SERP1, THRA, THRB	12
Endocrine System Development and Function	quantity	quantity of LH	4.93E-04	ADRA1B, CYP19A1, ESR2, FOXO3, FSHB, LHCGR, NOS1, PRL, SOD1, THRA, THRB, VDR	12
Endocrine System Development and Function	quantity	quantity of FSH	1.89E-03	ESR2, FSHB, NOS1, NTRK2, PRL, THRA, THRB	7
Endocrine System Development and Function	quantity	quantity of LH in blood	1.91E-03	ADRA1B, CYP19A1, ESR2, FOXO3, FSHB, LHCGR, NOS1, PRL, SOD1, VDR	10
Endocrine System Development and Function	quantity	quantity of thyroid hormone	2.44E-03	FGF1, GCNT4, IGF1R, IL1A, IL1B, MC4R, NCOA1, NCOR1, PRLR, RXRG, SMPD3, THRA, THRB, TTR, VIPR2	15
Endocrine System Development and Function	abnormal morphology	abnormal morphology of thyroid gland	6.63E-04	E2F1, HOXA3, HOXB3, NKX2-1, PRLR, PROP1, RARG, SERP1, THRB	9
Endocrine System Development and Function	abnormal morphology	abnormal morphology of pituitary gland	3.17E-03	FGFR2, POU3F2, PRL, PROP1, SERP1, SMPD3, THRA, THRB	8
Endocrine System Development and Function	cell viability	cell viability of endocrine cell lines	8.63E-04	CXCL12, IFNG, IL1B, SMC3, SOCS1	5
Endocrine System Development and Function	glucuronidation	glucuronidation of dihydrotestosterone	1.56E-03	IL1A, UGT2B15, UGT2B17	3
Endocrine System Development and Function	concentration	concentration of levothyroxine	4.51E-03	FGF1, GCNT4, IGF1R, IL1B, MC4R, NCOA1, NCOR1, PRLR, RXRG, SMPD3, THRA, THRB, TTR	13
Organ Morphology	morphology	morphology of thyroid gland	9.66E-05	E2F1, FN1, HOXA3, HOXB3, IFNG, NKX2-1, PRLR, PROP1, RARG, SERP1, THRA, THRB	12
Organ Morphology	morphology	morphology of rhombencephalon	2.41E-04	ABR, AGA, AIFM1, ANK3, ATP2B2, BCR, CADPS2, CCND2, CDK5R1, CNTN1, CTNNA2, CXCR4, EBF1, EBF2, FOXA2, GLI2, GMFB, GSC, HIF1A, IKBKB, LDLR, LMX1B, MERTK, MID1, NCOA1, NEUROD1, PCGF2, POU4F1, PURA, RARG, SLC1A3, SMAD1, SMPD1, SOD2, ZIC4	35
Organ Morphology	morphology	morphology of brain	4.40E-04	ABR, AGA, AIFM1, AKTIP, ANK2, ANK3, ANP32B, ARX, ATP2B2, B4GALT2, BAD, BCR, BDNF, BID, C1QA, CADPS2, CCND2, CD40LG, CDK5R1, CHRM1, CKMT1A/CKMT1B, CNTN1, COL18A1, COL2A1, CTNNA2, CXCR4, CYP26A1, DKK1, EBF1, EBF2, EFHC1, ESR2, FGF1, FOXA2, FYN, GATA3, GLI2, GMFB, GRIN1, GSC, HES5, HESX1, HIF1A, IGF1R, IKBKB, IRX6, KCNA1, LDLR, LHX5, LMNB1, LMX1B, MERTK, MID1, mir-9, MKKS, NCAM2, NCOA1, NCOR1, NCOR2…	88
Organ Morphology	morphology	morphology of endocrine gland	4.90E-04	ANXA7, BID, CACNA1D, CADPS2, CCKBR, CRHR2, CRKL, CYP11A1, E2F1, EHD4, ESR2, FGFR2, FN1, GLI2, HADH, HESX1, HOXA3, HOXB3, IFNG, LDLR, LHCGR, MC2R, MGMT, NEUROD1, NKX2-1, ONECUT1, PLAT, POU3F2, PRL, PRLR, PROP1, PTHLH, RARB, RARG, SERP1, SMPD3, THRA, THRB, TLR3, VDR, VEGFA	41
Organ Morphology	morphology	morphology of bone	6.80E-04	ADRBK1, ANKH, BMP4, BMPER, COL18A1, COL2A1, CREB3L1, CREB3L2, CRKL, CYP19A1, CYP26A1, DACT1, DCHS1, DKK1, DVL2, E2F1, EBF1, ESR2, FAM123B, FGFR2, FMOD, FOSL2, FOXF2, GATA3, GLI2, GSC, GSN, HAPLN1, HOXA3, HOXA4, HOXB3, HOXC4, HOXC6, IFNG, IGF1R, INPP5D, IRAK3, KREMEN2, LGALS3, LMX1B, MATN3, MFNG, MMP16, NFATC2, NFKB1, NOS1, PAX9, PCGF2, PCOLCE, PCSK6, PDK4, PLAGL1, PLXND1, POU3F4, PRG4, PTH1R, PTH…	84
Organ Morphology	morphology	morphology of inner ear	3.98E-03	ABR, ANP32B, ATP2B2, BCR, BDNF, BMP4, DCHS1, EPHB2, FGFR2, HES5, IGF1R, KCNE1, NTRK2, POU3F4, SOD1, THRA, THRB, TNFRSF11B, USH1C	19
Organ Morphology	morphology	morphology of ear	4.60E-03	ABR, ANP32B, ATP2B2, BCR, BDNF, BMP4, DCHS1, DFNB31, EPHB2, FGFR2, GFI1, GSC, HES5, IGF1R, KCNE1, NTRK2, PLAT, POU3F4, ROR2, SOD1, STRC, TCOF1, THRA, THRB, TNFRSF11B, USH1C	26
Organ Morphology	regeneration	regeneration of muscle cells	1.13E-04	BDNF, BVES, HMGB1, MTPN, NDN	5
Organ Morphology	abnormal morphology	abnormal morphology of parathyroid gland	1.30E-04	CRKL, HOXA3, HOXB3, PTHLH, RARB, RARG, VDR	7
Organ Morphology	abnormal morphology	abnormal morphology of cerebellum	5.58E-04	ABR, AGA, ANK3, ATP2B2, BCR, CADPS2, CCND2, CDK5R1, CNTN1, CTNNA2, CXCR4, EBF2, GLI2, LDLR, LMX1B, MERTK, NCOA1, NEUROD1, PURA, SMPD1, SOD2	21
Organ Morphology	abnormal morphology	abnormal morphology of thyroid gland	6.63E-04	E2F1, HOXA3, HOXB3, NKX2-1, PRLR, PROP1, RARG, SERP1, THRB	9
Organ Morphology	abnormal morphology	abnormal morphology of granule cells	1.42E-03	ATP2B2, BDNF, BID, CADPS2, CCND2, CDK5R1, CNTN1, CXCR4, MID1, NEUROD1, PURA, SERPINE2	12
Organ Morphology	abnormal morphology	abnormal morphology of small scapula	1.56E-03	BMPER, FGFR2, LMX1B	3
Organ Morphology	abnormal morphology	abnormal morphology of osteoblasts	2.01E-03	CREB3L1, KREMEN2, PTHLH, SOST, SPARC, TNFRSF11B	6
Organ Morphology	abnormal morphology	abnormal morphology of long bones	3.03E-03	COL2A1, FAM123B, GLI2, INPP5D, MMP16, NFKB1, PCOLCE, PTHLH, RGS10, SMPD3, TNFRSF11B	11
Organ Morphology	abnormal morphology	abnormal morphology of compact bone	3.17E-03	CYP19A1, FAM123B, IRAK3, MMP16, PCOLCE, SOST, THRA, TNFRSF11B	8
Organ Morphology	abnormal morphology	abnormal morphology of pituitary gland	3.17E-03	FGFR2, POU3F2, PRL, PROP1, SERP1, SMPD3, THRA, THRB	8
Organ Morphology	abnormal morphology	abnormal morphology of clavicle	3.18E-03	FGFR2, HOXA3, LMX1B, PTHLH, ZNF521	5
Organ Morphology	contraction	contraction of heart	2.13E-04	ADORA3, ADRBK1, AIFM1, ANK2, ANK3, CAPNS1, CAV3, CELF2, CHRM1, CHRM2, CREM, CXCR4, HCN4, HMOX1, HOPX, IFNG, KCNE1, KCNIP2, MAP2K3, MYL1, MYL2, MYLK, NDUFS6, NOS1, PNPLA2, PPP1R1A, PTGES, SCN5A, SMAD5, SOD1, THBS2, THRA, THRB, VDR, VEGFA	35
Organ Morphology	morphogenesis	morphogenesis of heart	1.22E-03	BMP4, COL2A1, COL5A1, CYP26A1, DSP, DVL2, EPHB4, FOXA2, FOXH1, FURIN, GSC, HIF1A, MAPK7, MYL2, NCOR2, OVOL2, SMAD1, SMAD5, SMARCD3, TAB1, VEGFA, ZIC3, ZMIZ1	23
Molecular Transport	quantity	quantity of metal	1.38E-04	ABCC8, ADCYAP1R1, ADRA1B, ADRBK1, AKAP1, AP3B2, AP3D1, ATP2B2, BDKRB2, BDNF, BID, BMPER, CABP1, CACNA1C, CACNA1D, CACNA1S, CANT1, CCKBR, CCL17, CCL24, CCL3L1/CCL3L3, CD28, CD59, CHRM2, CLDN2, CLDN7, CX3CR1, CXCL12, CXCL3, CXCR4, CYP11A1, EPB41, FBXL5, FGF1, FN1, FYN, GAST, GRAP2, GRIN1, GRK5, GSN, GUCA2B, HFE, HMOX1, HOXA3, HRH4, IFNG, IL1B, INPP5D, ITPR1, KCNE1, KCNJ1, KDR, LCK, LIME1, LTF, LYN,…	98
Molecular Transport	quantity	quantity of metal ion	1.55E-04	ABCC8, ADCYAP1R1, ADRA1B, ADRBK1, AKAP1, ATP2B2, BDKRB2, BDNF, BID, CABP1, CACNA1C, CACNA1D, CACNA1S, CANT1, CCKBR, CCL17, CCL24, CCL3L1/CCL3L3, CD28, CD59, CHRM2, CLDN2, CLDN7, CX3CR1, CXCL12, CXCL3, CXCR4, CYP11A1, EPB41, FGF1, FN1, FYN, GAST, GRAP2, GRIN1, GRK5, GSN, GUCA2B, HOXA3, HRH4, IFNG, IL1B, INPP5D, ITPR1, KCNE1, KCNJ1, KDR, LCK, LIME1, LYN, MC2R, MCHR2, MLN, MRVI1, MS4A2, MYC, NCS1, N…	89
Molecular Transport	quantity	quantity of LH	4.93E-04	ADRA1B, CYP19A1, ESR2, FOXO3, FSHB, LHCGR, NOS1, PRL, SOD1, THRA, THRB, VDR	12
Molecular Transport	quantity	quantity of Ca2+	6.92E-04	ABCC8, ADCYAP1R1, ADRA1B, ADRBK1, AKAP1, ATP2B2, BDKRB2, BDNF, BID, CABP1, CACNA1C, CACNA1D, CACNA1S, CANT1, CCKBR, CCL17, CCL24, CCL3L1/CCL3L3, CD28, CD59, CHRM2, CX3CR1, CXCL12, CXCL3, CXCR4, EPB41, FGF1, FN1, FYN, GAST, GRAP2, GRIN1, GRK5, GSN, GUCA2B, HOXA3, HRH4, IFNG, IL1B, INPP5D, ITPR1, KDR, LCK, LIME1, LYN, MCHR2, MLN, MRVI1, MS4A2, MYC, NCS1, NFKB1, NPPA, NTRK1, NTS, PIK3R1, PLCB3, PLCD…	79
Molecular Transport	quantity	quantity of porphyrin	8.63E-04	CYP2B6, HEBP1, HFE, HMOX1, IL1B	5
Molecular Transport	quantity	quantity of FSH	1.89E-03	ESR2, FSHB, NOS1, NTRK2, PRL, THRA, THRB	7
Molecular Transport	quantity	quantity of LH in blood	1.91E-03	ADRA1B, CYP19A1, ESR2, FOXO3, FSHB, LHCGR, NOS1, PRL, SOD1, VDR	10
Molecular Transport	quantity	quantity of heme	2.23E-03	CYP2B6, HEBP1, HMOX1, IL1B	4
Molecular Transport	quantity	quantity of thyroid hormone	2.44E-03	FGF1, GCNT4, IGF1R, IL1A, IL1B, MC4R, NCOA1, NCOR1, PRLR, RXRG, SMPD3, THRA, THRB, TTR, VIPR2	15
Molecular Transport	uptake	uptake of D-glucose	4.22E-04	ACOT11, ACSL1, BDKRB2, CAV3, CD28, CEACAM1, DUSP9, E2F1, EPM2A, FGFR2, FOXA2, HFE, HIF1A, IDH1, IGF1R, IKBKB, IL1B, KCNC1, MARK2, MLN, MLXIP, MTM1, MUC1, MYC, MYO1C, NCOA1, NR4A3, OPRD1, PDK4, PDPK1, PIK3R1, PLAGL1, PLAT, PTPN11, PTPRE, RAPGEF1, SLC1A3, SLC2A3, SOCS1, SOCS3	40
Molecular Transport	redistribution	redistribution of phosphatidic acid	8.18E-04	CXCL12, GSN, SCP2, TRPC1	4
Molecular Transport	redistribution	redistribution of phospholipid	1.76E-03	CXCL12, GSN, PLCD1, SCP2, TRPC1	5
Molecular Transport	release	release of Ca2+	1.50E-03	AURKA, BCAP31, BDNF, BIK, CABP1, CACNA1S, CCL17, CD28, CERS6, CKM, CKMT1A/CKMT1B, COL18A1, CXCL12, EIF4E, EPB41, FN1, FYN, GAST, GRK5, HMGB1, HOMER1, IBTK, IL1A, IL1B, ITPR1, KDR, LCK, NCS1, NDN, OPRD1, PACS2, PECAM1, PMAIP1, PTHLH, RGS16, SSTR2, STIM1, TNFRSF11B, TRPM8, XCR1	40
Molecular Transport	release	release of metal	2.17E-03	AURKA, BCAP31, BDNF, BIK, CABP1, CACNA1S, CCL17, CD28, CERS6, CKM, CKMT1A/CKMT1B, COL18A1, CXCL12, EIF4E, EPB41, FN1, FYN, GAST, GRK5, HMGB1, HOMER1, IBTK, IL1A, IL1B, ITPR1, KDR, LCK, NCS1, NDN, OPRD1, PACS2, PECAM1, PMAIP1, PTHLH, RGS16, SLC30A1, SSTR2, STIM1, TNFRSF11B, TRPM8, XCR1	41
Molecular Transport	distribution	distribution of phosphatidic acid	3.18E-03	CD28, CXCL12, GSN, SCP2, TRPC1	5
Molecular Transport	distribution	distribution of phospholipid	4.77E-03	CD28, CXCL12, GSN, PLCD1, SCP2, TRPC1	6
Molecular Transport	concentration	concentration of levothyroxine	4.51E-03	FGF1, GCNT4, IGF1R, IL1B, MC4R, NCOA1, NCOR1, PRLR, RXRG, SMPD3, THRA, THRB, TTR	13
Inflammatory Response	quantity	quantity of phagocytes	1.46E-04	ACAT1, ADORA2A, AMBP, APOA4, ARID4B, BATF3, BCR, BID, BIK, BIRC3, C1QA, CCL3L1/CCL3L3, CD40LG, CLCA1, CSF3R, CX3CR1, DMD, ESR2, FABP1, FLT3, GCNT4, GFI1, GRAP2, GSN, HMGB1, IFNG, IKBKB, IL15, IL1A, IL1B, IL9R, INPP5D, IRAK3, IRF8, ITGAD, ITGAL, JAM3, KERA, KIT, LDLR, LGALS3, LHCGR, LYN, MEIS1, NFKB1, NOS1, PDE4B, PDGFC, PIK3R1, PLAC8, PLAT, PLSCR1, PRL, PTGES, PTK2, PTN, RAC2, RORA, RPTOR, S100A8…	77
Inflammatory Response	quantity	quantity of macrophages	3.06E-03	ACAT1, ADORA2A, AMBP, APOA4, BID, BIRC3, CD40LG, CX3CR1, DMD, FABP1, GRAP2, IFNG, IKBKB, IL1A, IL1B, IRF8, ITGAD, KIT, LDLR, LGALS3, LHCGR, NFKB1, NOS1, PDGFC, PLAT, PTGES, PTN, SMPD1, SOCS1, SOCS3, SPI1, TGFBR2, THRA, VDR, VEGFA	35
Inflammatory Response	recruitment	recruitment of phagocytes	4.08E-04	ADAMTS13, ADORA3, CAMP, CCL3L1/CCL3L3, CD28, CD40LG, CD44, CHI3L1, COL17A1, CTSC, CX3CR1, CXCL12, CXCL3, ETS1, FOXA2, FUT8, GGT5, GP1BA, GSN, HMGB1, IFNG, IKBKB, IL1A, IL1B, IL21, IL22, INPP5D, IRF3, IRF5, KDR, LGALS3, LTF, MMP28, MUC1, MYO9B, PDE4B, PTN, SELL, SFRP1, SLPI, TFPI, TGFBR2, THBS2, VDR	44
Inflammatory Response	accumulation	accumulation of leukocytes	7.18E-04	ADORA2A, CCL17, CCL24, CCL3L1/CCL3L3, CD28, CD44, COL18A1, CTSC, CX3CR1, CXCL12, CXCL3, DEFB129, DLX3, EDIL3, FAM132A, FGF1, FOXO3, GATA2, GFI1, HMGB1, HMOX1, IFNG, IKBKB, IL15, IL1B, IL21, IL9R, INPP5D, ITGA1, ITGAL, JAM3, KIT, LAMA5, LDLR, MAP3K7, NFATC2, NT5E, PYY, RGS16, RORC, S100A8, SELL, SERPING1, SLPI, TAL1, TLR3, VEGFA, XBP1	48
Inflammatory Response	accumulation	accumulation of phagocytes	2.53E-03	CD28, CD44, COL18A1, CTSC, CX3CR1, CXCL12, CXCL3, DEFB129, EDIL3, FAM132A, FGF1, GFI1, HMGB1, HMOX1, IFNG, IL1B, IL9R, INPP5D, ITGA1, KIT, LAMA5, LDLR, NT5E, S100A8, SLPI, VEGFA, XBP1	27
Inflammatory Response	activation	activation of leukocytes	8.97E-04	ADORA2A, AHNAK, AP3D1, BCL11B, BCR, BID, C1QA, CAMP, CARD11, CCL17, CD1A, CD226, CD28, CD40LG, CD44, CD59, CEACAM1, CHI3L1, CISH, CR1L, CRY2, CXCL12, CXCL3, DDOST, DIABLO, DLL4, EBF1, EDN2, ETS1, FGF1, FLT3, FN1, FOXA2, FOXD1, FOXO3, FYN, GADD45A, GATA3, GFI1, GFI1B, HBP1, HIF1A, HMGB1, HMOX1, IFNG, IFNK, IKBKB, IL15, IL16, IL1A, IL1B, IL20RB, IL21, IMPDH1, INPP5D, IRF5, IRF8, ITGA1, ITGAD, ITGAL…	115
Inflammatory Response	activation	activation of lymphocytes	3.32E-03	ADORA2A, AHNAK, BCL11B, BCR, C1QA, CARD11, CD1A, CD226, CD28, CD40LG, CD44, CD59, CEACAM1, CISH, CR1L, CRY2, CXCL12, DDOST, DIABLO, DLL4, EBF1, ETS1, FGF1, FLT3, FN1, FOXD1, FOXO3, FYN, GADD45A, GATA3, GFI1, GFI1B, HIF1A, HMGB1, IFNG, IFNK, IKBKB, IL15, IL1B, IL20RB, IL21, IMPDH1, INPP5D, IRF5, IRF8, ITGAD, ITGAL, LCK, LDLR, LTF, LYN, MAP3K7, MERTK, MICA, NCF1, NCOR2, NFATC2, NFKB1, NT5E, PECAM1,…	81
Inflammatory Response	phagocytosis	phagocytosis	1.12E-03	ABR, ADORA2A, AMPH, ASGR1, BCR, C1QA, CAMP, CD302, CD44, CSF3R, FYN, GATA2, GP1BA, GRB2, GSN, HMGB1, IFNG, IL15, IL21, IL22, INPP5D, IQSEC1, IRF8, ITGB5, LGALS3, LYN, MEGF10, MERTK, MFN2, MSR1, MYC, PEAR1, PECAM1, PIP5K1A, PTK2, RAB7A, RAC2, RHOG, SCN5A, SIGLEC11, SIRPA, SMPD1, SPI1, STAB2, TLR3, TREM2, TRPV2, TUB, WASF1, XBP1	50
Inflammatory Response	phagocytosis	phagocytosis of cells	2.24E-03	ABR, ADORA2A, ASGR1, BCR, C1QA, CAMP, CD302, CD44, CSF3R, FYN, GATA2, GP1BA, GRB2, GSN, HMGB1, IFNG, IL15, IL21, INPP5D, IQSEC1, IRF8, LGALS3, LYN, MEGF10, MERTK, MSR1, MYC, PEAR1, PECAM1, PIP5K1A, PTK2, RAC2, RHOG, SCN5A, SIGLEC11, SIRPA, SMPD1, SPI1, STAB2, TLR3, TREM2, TRPV2, TUB, WASF1, XBP1	45
Inflammatory Response	cell movement	cell movement of mast cells	1.34E-03	CAMP, CXCL12, DEFB103A/DEFB103B, DEFB104A/DEFB104B, FYN, IL15, IL16, KIT, LYN, PIK3R1, RAC2, SELL, VEGFA	13
Inflammatory Response	cell movement	cell movement of phagocytes	3.16E-03	ADORA2A, ADORA3, ADRBK1, AQP9, BID, C1GALT1, CAMP, CCL17, CCL24, CCL3L1/CCL3L3, CD28, CD40LG, CD44, CEACAM1, CFB, COL17A1, CRKL, CSF3R, CX3CR1, CXCL12, CXCL17, CXCL3, CXCL5, CXCR4, DEFB103A/DEFB103B, DEFB104A/DEFB104B, EDN2, F11R, FN1, FOXA2, FYN, GSN, HEBP1, HIF1A, HMGB1, HMOX1, IFNG, IKBKB, IL11RA, IL15, IL16, IL1A, IL1B, INPP5D, ITGA1, ITGAD, ITGAL, JAK1, JAM3, KDR, KIT, LDLR, LGALS3, LRRK2, L…	91
Inflammatory Response	chemotaxis	chemotaxis of leukocytes	1.51E-03	ADORA2A, ADORA3, AQP9, CAMP, CCL17, CCL24, CCL27, CCL3L1/CCL3L3, CD28, CD40LG, CSF3R, CX3CR1, CXCL12, CXCL3, CXCL5, CXCR4, DEFB103A/DEFB103B, DEFB104A/DEFB104B, EDN2, FN1, FYN, GSN, HEBP1, HMGB1, IFNG, IKBKB, IL15, IL16, IL1A, IL1B, IL21, INPP5D, ITGA1, ITGAL, JAM3, KDR, LCP1, LDLR, LGALS3, LRRK2, LYN, MYLK, MYO9B, OPRD1, PDE4B, PIGR, PON2, PRAP1, PTGES, PTN, RAC2, RAP1GAP, REL, S100A8, SELL, SER…	64
Inflammatory Response	chemotaxis	chemotaxis of phagocytes	4.43E-03	ADORA2A, ADORA3, AQP9, CAMP, CCL17, CCL24, CCL3L1/CCL3L3, CD28, CD40LG, CSF3R, CX3CR1, CXCL12, CXCL3, CXCL5, CXCR4, DEFB103A/DEFB103B, DEFB104A/DEFB104B, EDN2, FYN, GSN, HEBP1, HMGB1, IFNG, IKBKB, IL16, IL1A, IL1B, INPP5D, ITGA1, ITGAL, JAM3, LDLR, LGALS3, LRRK2, LYN, MYO9B, OPRD1, PDE4B, PIGR, PON2, PTGES, PTN, RAC2, REL, S100A8, SELL, SERPINA1, SLPI, SPI1, THBS2, TRPV2, VEGFA	52
Inflammatory Response	cell spreading	cell spreading of peritoneal macrophages	1.56E-03	FN1, MYO9B, SIRPA	3
Inflammatory Response	inflammation	inflammation of iris	1.76E-03	CHRM1, CHRM2, CHRM4, MC2R, SOCS1	5
Inflammatory Response	inflammation	inflammation of joint	1.79E-03	BDKRB2, BID, CFB, COL2A1, IFNG, IKBKB, IL1B, MERTK, PECAM1, PLAT, SOCS1, TNFSF12	12
Inflammatory Response	adhesion	adhesion of phagocytes	2.01E-03	ADORA2A, CCL3L1/CCL3L3, CD40LG, CD44, CSF3R, CXCL3, FERMT3, FN1, HMGB1, IFNG, IL15, IL1A, IL1B, INPP5D, ITGAL, JAM3, KIT, LCP1, LYN, MITF, NPPA, RAC2, S100A8, SELL, SIRPA, SPI1, TGFBR2	27
Inflammatory Response	adhesion	adhesion of neutrophils	3.52E-03	ADORA2A, CD40LG, CD44, CSF3R, CXCL3, FERMT3, FN1, IL1B, INPP5D, ITGAL, JAM3, LCP1, LYN, NPPA, S100A8, SELL	16
Inflammatory Response	inflammatory response	inflammatory response	3.58E-03	ABR, ACOT11, ADORA2A, ADORA3, AQP9, BCR, BID, CAMP, CCL17, CCL24, CCL27, CCL3L1/CCL3L3, CD28, CD40LG, CD44, CHI3L1, CLCA1, COL18A1, CSF3R, CX3CR1, CXCL12, CXCL3, CXCL5, CXCR4, CYBA, CYP4F3, DEFB103A/DEFB103B, DEFB104A/DEFB104B, E2F2, EDN2, ELF4, ETS1, F11R, FGF1, FGG, FN1, FOXF1, FYN, GADD45A, GATA3, GGT5, GSN, HEBP1, HMGB1, HMOX1, HNRNPA0, HRH4, IFNG, IFNK, IKBKB, IL15, IL16, IL1A, IL1B, IL21, I…	120
Hematopoiesis	lymphopoiesis	lymphopoiesis	1.50E-04	CBFB, CCND2, CD44, CXCR4, EBF1, ESR2, ETS1, FST, GADD45A, GFI1, IFNG, IKBKB, IMPDH1, INPP5D, JAK1, LCK, NFKB1, SPI1, TCF3	19
Hematopoiesis	lymphopoiesis	lymphopoiesis of cells	4.28E-03	CD44, CXCR4, EBF1, FST, IFNG, LCK, SPI1, TCF3	8
Hematopoiesis	hematopoiesis	hematopoiesis of liver cells	1.56E-03	IFNG, SOCS1, XBP1	3
Hematopoiesis	proliferation	proliferation of thymocytes	1.67E-03	BMP4, CD28, EOMES, FYN, GFI1B, GRAP2, IFNAR2, IKBKB, IL15, IL1A, IL1B, KLF4, NPPA, PCGF2, RASGRP1, SIRPA, SOCS1, SPI1, TCF3, XRCC5	20
Hematopoiesis	proliferation	proliferation of hematopoietic cells	2.62E-03	BCR, BMP4, CBFB, CCL24, CCL3L1/CCL3L3, CCND2, CD28, CSF3R, CXCL12, CXCL3, DLL4, EOMES, FLT3, FYB, FYN, GATA2, GFI1B, GRAP2, HOXB3, IFNAR2, IFNG, IKBKB, IL15, IL1A, IL1B, IRF8, JAK1, KIT, KLF4, LGALS3, MEIS1, MYC, NPPA, PCGF2, PTPN11, RAC2, RASGRP1, SIRPA, SMAD5, SOCS1, SOCS3, SPI1, TAL1, TCF3, TNFSF12, VEGFA, XRCC5	47
Hematopoiesis	proliferation	proliferation of hematopoietic progenitor cells	3.84E-03	BCR, BMP4, CBFB, CCL24, CCND2, CD28, CSF3R, CXCL12, CXCL3, DLL4, EOMES, FLT3, FYB, FYN, GATA2, GFI1B, GRAP2, HOXB3, IFNAR2, IFNG, IKBKB, IL15, IL1A, IL1B, IRF8, KIT, KLF4, LGALS3, MEIS1, MYC, NPPA, PCGF2, PTPN11, RASGRP1, SIRPA, SMAD5, SOCS1, SOCS3, SPI1, TAL1, TCF3, TNFSF12, VEGFA, XRCC5	44
Hematopoiesis	binding	binding of hematopoietic progenitor cells	1.89E-03	CXCL12, FYB, IRF8, JAM3, PECAM1, PRL, RAP1GAP	7
Hematopoiesis	development	development of mononuclear leukocytes	1.96E-03	AP3D1, BAD, BCL11B, BCR, BIK, BMP4, CARD11, CBFB, CD226, CD28, CD40LG, CD8B, CR1L, CSF3R, CUX1, CXCL12, CXCR4, DGKA, DKK1, DLL4, E2F1, E2F2, EBF1, ELF4, EOMES, EPHA3, ETS1, FLT3, FOXO3, FYN, GATA2, GATA3, GFI1, GFI1B, GRAP2, GRB2, HIF1A, HMGB1, IFNAR2, IFNG, IFNK, IGF1R, IKBKB, IL11RA, IL15, IL1A, IL1B, IL21, INPP5D, IRF3, IRF5, IRF8, ITGAL, JAK1, KDR, KIT, KLF4, LCK, LMO1, LMO2, LONP1, LYN, MAP2…	98
Hematopoiesis	development	development of lymphocytes	2.12E-03	AP3D1, BAD, BCL11B, BCR, BIK, BMP4, CARD11, CBFB, CD226, CD28, CD40LG, CD8B, CR1L, CSF3R, CUX1, CXCL12, CXCR4, DGKA, DKK1, DLL4, E2F1, E2F2, EBF1, ELF4, EOMES, EPHA3, ETS1, FLT3, FOXO3, FYN, GATA2, GATA3, GFI1, GFI1B, GRAP2, GRB2, HIF1A, HMGB1, IFNAR2, IFNG, IFNK, IGF1R, IKBKB, IL11RA, IL15, IL1A, IL1B, IL21, INPP5D, IRF3, IRF5, IRF8, ITGAL, JAK1, KDR, KIT, KLF4, LCK, LMO1, LMO2, LONP1, LYN, MAP2…	97
Hematopoiesis	development	development of blood cells	3.00E-03	AP3D1, ARID4B, BAD, BCL11B, BCR, BIK, BMP4, CARD11, CBFB, CD226, CD28, CD40LG, CD8B, CR1L, CSF3R, CUX1, CXCL12, CXCR4, DGKA, DKK1, DLL4, E2F1, E2F2, EBF1, EIF2C2, ELF4, EOMES, EPHA3, ETS1, FLT3, FN1, FOXO3, FYN, GATA2, GATA3, GFI1, GFI1B, GRAP2, GRB2, HIF1A, HMGB1, IFNAR2, IFNG, IFNK, IGF1R, IKBKB, IL11RA, IL15, IL1A, IL1B, IL21, INPP5D, IRF3, IRF5, IRF8, ITGAL, JAK1, KDR, KIRREL3, KIT, KLF4, LCK…	113
Hematopoiesis	development	development of leukocytes	3.27E-03	AP3D1, ARID4B, BAD, BCL11B, BCR, BIK, BMP4, CARD11, CBFB, CD226, CD28, CD40LG, CD8B, CR1L, CSF3R, CUX1, CXCL12, CXCR4, DGKA, DKK1, DLL4, E2F1, E2F2, EBF1, ELF4, EOMES, EPHA3, ETS1, FLT3, FN1, FOXO3, FYN, GATA2, GATA3, GFI1, GFI1B, GRAP2, GRB2, HIF1A, HMGB1, IFNAR2, IFNG, IFNK, IGF1R, IKBKB, IL11RA, IL15, IL1A, IL1B, IL21, INPP5D, IRF3, IRF5, IRF8, ITGAL, JAK1, KDR, KIT, KLF4, LCK, LMO1, LMO2, LON…	102
Hematopoiesis	development	T cell development	3.86E-03	AP3D1, BAD, BCL11B, BIK, BMP4, CARD11, CBFB, CD226, CD28, CD40LG, CD8B, CR1L, CUX1, CXCR4, DKK1, DLL4, E2F1, E2F2, ELF4, EOMES, EPHA3, ETS1, FOXO3, FYN, GATA2, GATA3, GFI1, GFI1B, GRAP2, GRB2, HIF1A, HMGB1, IFNAR2, IFNG, IFNK, IGF1R, IKBKB, IL11RA, IL15, IL1A, IL1B, IL21, IRF3, IRF5, IRF8, ITGAL, JAK1, KDR, KIT, KLF4, LCK, LMO1, LMO2, LONP1, MAP2K3, MAP3K7, MIR17HG, MLLT10, MSR1, NCOR1, NFATC2, N…	87
Hematopoiesis	mobilization	mobilization of hematopoietic progenitor cells	3.21E-03	CSF3R, CXCL12, CXCL3, CXCR4, FLT3, KIT, SELL, SERPINA1, TNFRSF11B, VEGFA	10
Hematopoiesis	differentiation	differentiation of myeloid progenitor cells	3.75E-03	DKK1, FIP1L1, FLT3, GFI1, IFNG, IL15, IRF8, JAM3, KIT, KLF4, MEIS1, SPI1, VDR	13
Auditory and Vestibular System Development and Function	development	development of inner ear	2.75E-04	ABR, ATP2B2, BCR, BDNF, CECR2, CELSR1, COL2A1, CTHRC1, DVL2, FGFR2, FOXG1, FZD3, GATA3, GFI1, GLI2, IGF1R, KCNE1, NEUROD1, NR4A3, POU3F4, ROR2, SPRY2, THRA, THRB, USH1C	25
Auditory and Vestibular System Development and Function	development	development of ear	3.51E-04	ABR, ATP2B2, BCR, BDNF, BMP4, CECR2, CELSR1, COL2A1, CTHRC1, DVL2, FGFR2, FOXG1, FZD3, FZD4, GATA3, GFI1, GLI2, GSC, IGF1R, KCNE1, MYC, NEUROD1, NR4A3, POU3F4, ROR2, SIX2, SPRY2, THRA, THRB, USH1C, VEGFA	31
Auditory and Vestibular System Development and Function	bodily balance	bodily balance	2.94E-04	ABCA2, ABR, AGA, ANK2, ATP2B2, BCR, BDNF, EPB41, EPM2A, GMFB, KCNA1, KCNC1, NOS1, WASF1, XRCC5	15
Auditory and Vestibular System Development and Function	morphology	morphology of inner ear	3.98E-03	ABR, ANP32B, ATP2B2, BCR, BDNF, BMP4, DCHS1, EPHB2, FGFR2, HES5, IGF1R, KCNE1, NTRK2, POU3F4, SOD1, THRA, THRB, TNFRSF11B, USH1C	19
Auditory and Vestibular System Development and Function	morphology	morphology of ear	4.60E-03	ABR, ANP32B, ATP2B2, BCR, BDNF, BMP4, DCHS1, DFNB31, EPHB2, FGFR2, GFI1, GSC, HES5, IGF1R, KCNE1, NTRK2, PLAT, POU3F4, ROR2, SOD1, STRC, TCOF1, THRA, THRB, TNFRSF11B, USH1C	26
Auditory and Vestibular System Development and Function	auditory brainstem response	auditory brainstem response	4.72E-03	ATP2B2, CHRM2, CHRM4, THRB	4
Immunological Disease	T-cell lymphoproliferative disorder	T-cell lymphoproliferative disorder	3.08E-04	BCL11B, BCR, CD1A, DNMT3A, FBXW7, GATA3, IFNG, JAK1, LMO1, LMO2, OLIG2, PIK3R1, POLD1, POLE, PTPN11, REL, SOCS1, TAL1	18
Immunological Disease	T-cell leukemia	T-cell leukemia	6.23E-04	BCL11B, BCR, CD1A, DNMT3A, FBXW7, GATA3, IFNG, JAK1, LMO1, LMO2, OLIG2, POLD1, POLE, PTPN11, REL, SOCS1, TAL1	17
Immunological Disease	leukocytosis	leukocytosis	4.67E-03	ATP4A, BCR, CSF3R, CXCR4, FLT3, IFNG, IKBKB, IL11RA, IL15, IL1B, IL22, KIT, NFKB1, PLSCR1, RAC2, ROBO3, SELL, SOCS3	18
Reproductive System Disease	genital tumor	genital tumor	3.45E-04	ABCC5, ADAMTS13, AKNA, ALDH3A1, ANXA8L2 (includes others), ARL4C, ASS1, AURKA, BAMBI, BARD1, BCR, CAMP, CARD11, CBFB, CCND2, CD44, CELSR1, CFB, CGN, CHD1, CHI3L1, CHRM1, CHRM2, CHRM4, CHST2, CLDN7, COL18A1, CSF3R, CUX1, CXCR4, CXXC5, CYP19A1, DAB2, DIRAS3, DLX4, DUSP2, E2F1, E2F2, EIF2C2, EIF4E, ELOVL7, EPHB1, EPHB2, ESR2, ESRRG, ETV4, EYA2, FGF1, FGFR2, FLNC, FLRT2, FN1, FOLH1, FOSL2, FOXG1, FSH…	170
Reproductive System Disease	infection	infection of cervical cancer cell lines	2.52E-03	ABTB1, ADRBK1, AFG3L1P, ANKRD30A, ANKRD6, ANKRD9, AP2M1, ARHGEF19, ASXL2, ATP6V0D1, BCL9, BCLAF1, BCR, C9orf131, CAMKK2, CCDC134, CHST1, COG2, COPG1, CXCR4, DAPK2, DDOST, DHX33, DTX4, ETV3, EXOSC3, FAM5B, FBXO18, FOXF2, FURIN, GABBR2, GEMIN2, GTF2A1, IDH1, IFNG, IL1A, JAK1, KAT2A, KCNH4, LDLR, LY6D, MAP3K7, MED14, MED31, NBEAL2, NCOR2, NDUFS6, NEIL3, NF2, NFKB1, NUP107, NUP133, NUP155, PCDH11X/PC…	86
Reproductive System Disease	prostatic tumor	prostatic tumor	2.85E-03	ADAMTS13, ASS1, AURKA, BAMBI, CARD11, CBFB, CD44, CFB, CGN, CHD1, CHI3L1, CHRM1, CHRM2, CHRM4, CHST2, CUX1, CXCR4, CYP19A1, DIRAS3, DLX4, DUSP2, E2F1, EIF2C2, EIF4E, ELOVL7, EPHB1, EPHB2, ESR2, ESRRG, ETV4, FGFR2, FLNC, FOLH1, GATA3, GPR56, HAPLN1, HMOX1, HNRNPH1, HOXC4, HSD17B3, IFI44L, IGF1R, IGFBP1, JAK1, KCNS3, KCTD1, KDR, KIT, LTF, MAGEA1, MAK, MED30, MGMT, MSR1, MUC1, MXRA8, MYC, NCOA7, NKR…	102
Reproductive System Disease	prostate cancer	prostate cancer	3.30E-03	ADAMTS13, ASS1, AURKA, BAMBI, CARD11, CBFB, CD44, CFB, CGN, CHD1, CHI3L1, CHRM1, CHRM2, CHRM4, CHST2, CUX1, CXCR4, CYP19A1, DIRAS3, DLX4, DUSP2, E2F1, EIF2C2, EIF4E, ELOVL7, EPHB1, EPHB2, ESR2, ESRRG, ETV4, FGFR2, FLNC, FOLH1, GATA3, GPR56, HAPLN1, HMOX1, HNRNPH1, HOXC4, HSD17B3, IFI44L, IGF1R, IGFBP1, JAK1, KCNS3, KCTD1, KDR, KIT, LTF, MAGEA1, MAK, MED30, MGMT, MSR1, MUC1, MXRA8, MYC, NCOA7, NKR…	100
Organismal Functions	turning	turning of rodents	3.58E-04	ADORA2A, FURIN, NOS1, SMAD5, ZIC3	5
Organismal Functions	neovascularization	neovascularization of wound	1.56E-03	CAMP, THBS2, VEGFA	3
Skeletal and Muscular Disorders	Huntington's disease	Huntington's Disease	4.09E-04	ACAT1, ACOT11, ADCY5, ADORA2A, ADRA1B, AIFM1, APOA4, ARMCX2, ARR3, ATP2B2, ATP5J, BCL11B, BDNF, CACNA1F, CAMKK2, CAPNS1, CCKBR, CD44, CDK5R1, CHI3L1, CHRM1, CHRM2, CHRM4, COX5B, CPNE5, CREB3L1, CYP26B1, DIRAS2, EGR4, EPHB2, EPHB4, ESRRG, ETV4, F11R, FBXW7, FGG, FKBP4, FLRT2, FOXG1, GABRA4, GABRA6, GADD45A, GPR88, GRIK2, GRIN1, GYPC, HADH, HBP1, HMOX1, HOMER1, HOXC6, HSBP1, IKBKB, IMPA1, ITPR1, KC…	116
Skeletal and Muscular Disorders	osteopenia	osteopenia	1.46E-03	CD44, COL1A2, CREB3L1, ESR2, NFATC2, PTH1R, SPARC, TNFRSF11B, TREM2, VDR, XRCC5	11
Skeletal and Muscular Disorders	arthritis	arthritis	1.50E-03	ACSL1, ACTL6A, ADAMTS12, ADORA2A, ADORA3, ADRA1B, AKAP13, ANG, ANKH, AQP9, ASPN, ATP4A, BAD, BARD1, BDNF, BMP4, C17orf59, C1QA, C6orf10, CCL17, CCL24, CCL3L1/CCL3L3, CD1A, CD28, CD40LG, CD44, CD59, CDA, CDH11, CELF2, CELF4, CFB, CFP, CHI3L1, CILP, COL2A1, COL4A6, CRY2, CSF3R, CTSC, CXCL12, CXCL3, CXCL5, CXCR4, CYP19A1, CYP2B6, CYP4F3, DHX16, DPCR1, DUSP2, DYM, ERH, F11R, FCN1, FGG, FIP1L1, FLT3, …	169
Skeletal and Muscular Disorders	damage	damage of bone	2.61E-03	BID, CFB, CXCL3, ESR2, HOXA3, IFNG, IKBKB, IL15, IL1A, IL1B, PTH1R, PTK2, RECK, SOCS1, TGFBR2, THRA, THRB, TNFRSF11B, VDR	19
Skeletal and Muscular Disorders	rheumatic disease	Rheumatic Disease	3.58E-03	ACSL1, ACTL6A, ADAMTS12, ADORA2A, ADORA3, ADRA1B, AKAP13, ANG, ANKH, AQP9, ASPN, ATP4A, BAD, BARD1, BDNF, BMP4, C17orf59, C1QA, C6orf10, CAMP, CCL17, CCL24, CCL3L1/CCL3L3, CD1A, CD226, CD28, CD40LG, CD44, CD59, CDA, CDH11, CEACAM1, CEACAM8, CELF2, CELF4, CFB, CFP, CHI3L1, CILP, COL2A1, COL4A6, CRISP3, CRY2, CSF3R, CTSC, CXCL12, CXCL3, CXCL5, CXCR4, CYP19A1, CYP2B6, CYP4F3, DHX16, DNASE1L3, DPCR1,…	184
Skeletal and Muscular Disorders	synovitis	synovitis	4.28E-03	CDH11, HMGB1, IL15, IL16, IL1B, LCP1, TMEFF2, VEGFA	8
Skeletal and Muscular Disorders	gingival fibromatosis	gingival fibromatosis	4.77E-03	CCND2, CCNE2, E2F1, E2F2, FAM20A, TFDP1	6
Small Molecule Biochemistry	uptake	uptake of D-glucose	4.22E-04	ACOT11, ACSL1, BDKRB2, CAV3, CD28, CEACAM1, DUSP9, E2F1, EPM2A, FGFR2, FOXA2, HFE, HIF1A, IDH1, IGF1R, IKBKB, IL1B, KCNC1, MARK2, MLN, MLXIP, MTM1, MUC1, MYC, MYO1C, NCOA1, NR4A3, OPRD1, PDK4, PDPK1, PIK3R1, PLAGL1, PLAT, PTPN11, PTPRE, RAPGEF1, SLC1A3, SLC2A3, SOCS1, SOCS3	40
Small Molecule Biochemistry	quantity	quantity of LH	4.93E-04	ADRA1B, CYP19A1, ESR2, FOXO3, FSHB, LHCGR, NOS1, PRL, SOD1, THRA, THRB, VDR	12
Small Molecule Biochemistry	quantity	quantity of porphyrin	8.63E-04	CYP2B6, HEBP1, HFE, HMOX1, IL1B	5
Small Molecule Biochemistry	quantity	quantity of FSH	1.89E-03	ESR2, FSHB, NOS1, NTRK2, PRL, THRA, THRB	7
Small Molecule Biochemistry	quantity	quantity of LH in blood	1.91E-03	ADRA1B, CYP19A1, ESR2, FOXO3, FSHB, LHCGR, NOS1, PRL, SOD1, VDR	10
Small Molecule Biochemistry	quantity	quantity of heme	2.23E-03	CYP2B6, HEBP1, HMOX1, IL1B	4
Small Molecule Biochemistry	quantity	quantity of thyroid hormone	2.44E-03	FGF1, GCNT4, IGF1R, IL1A, IL1B, MC4R, NCOA1, NCOR1, PRLR, RXRG, SMPD3, THRA, THRB, TTR, VIPR2	15
Small Molecule Biochemistry	synthesis	synthesis of inositol phosphate	5.06E-04	ADCYAP1R1, ADORA2A, ADORA3, ADRBK1, AFF4, CCKBR, CHRM1, CHRM2, CXCL3, GAST, GNG2, GPR35, GRB2, GRK5, KIT, LHCGR, NTS, PLCB3, PLCD1, PTGFRN, PTH1R, PTK2, RGS10, VIPR2	24
Small Molecule Biochemistry	redistribution	redistribution of phosphatidic acid	8.18E-04	CXCL12, GSN, SCP2, TRPC1	4
Small Molecule Biochemistry	redistribution	redistribution of phospholipid	1.76E-03	CXCL12, GSN, PLCD1, SCP2, TRPC1	5
Small Molecule Biochemistry	release	release of Ca2+	1.50E-03	AURKA, BCAP31, BDNF, BIK, CABP1, CACNA1S, CCL17, CD28, CERS6, CKM, CKMT1A/CKMT1B, COL18A1, CXCL12, EIF4E, EPB41, FN1, FYN, GAST, GRK5, HMGB1, HOMER1, IBTK, IL1A, IL1B, ITPR1, KDR, LCK, NCS1, NDN, OPRD1, PACS2, PECAM1, PMAIP1, PTHLH, RGS16, SSTR2, STIM1, TNFRSF11B, TRPM8, XCR1	40
Small Molecule Biochemistry	glucuronidation	glucuronidation of dihydrotestosterone	1.56E-03	IL1A, UGT2B15, UGT2B17	3
Small Molecule Biochemistry	homeostasis	homeostasis of D-glucose	1.92E-03	ACAP1, ADRA1B, BAD, BHLHA15, CACNA1C, CADPS2, CAMKK2, CAV3, CCKBR, CEACAM1, CRHR2, CYP19A1, FABP1, FOXA2, FOXO3, GPRC6A, HADH, HIF1A, INPP5K, LDLR, MARK2, MC2R, MC4R, MET, MTNR1B, NCOR2, NEUROD1, PDK4, PFKM, PIK3R1, PTPN11, SIK3, SORBS1, SOX4, THRA	35
Small Molecule Biochemistry	distribution	distribution of phosphatidic acid	3.18E-03	CD28, CXCL12, GSN, SCP2, TRPC1	5
Small Molecule Biochemistry	distribution	distribution of phospholipid	4.77E-03	CD28, CXCL12, GSN, PLCD1, SCP2, TRPC1	6
Small Molecule Biochemistry	concentration	concentration of levothyroxine	4.51E-03	FGF1, GCNT4, IGF1R, IL1B, MC4R, NCOA1, NCOR1, PRLR, RXRG, SMPD3, THRA, THRB, TTR	13
Metabolic Disease	glucose metabolism disorder	glucose metabolism disorder	4.23E-04	ABCC8, ACADL, ACADVL, ACAT2, ACSL1, ACSL4, ADAD1, ADARB1, ADCY5, ADCYAP1R1, ADRA1B, ANK2, AP4B1, ARX, ATP4A, BAD, BDNF, C6orf10, CACNA1C, CACNA1D, CACNA1F, CACNA1S, CCKBR, CCL3L1/CCL3L3, CCND2, CD28, CD40LG, CDKAL1, CDSN, CEACAM1, CFB, CHI3L1, CHRM1, CHRM2, CHRM4, COL1A2, CREM, CRHR2, CTH, CYBA, CYP19A1, DHX16, DLGAP2, DPCR1, DYM, E2F1, E2F2, EPM2A, ESR2, EXOC7, EXT2, EYA2, FAM132A, FGF1, FGFR2, …	166
Metabolic Disease	familial transthyretin amyloidosis	familial transthyretin amyloidosis	1.56E-03	FURIN, GSN, TTR	3
Cardiovascular Disease	vascular disease	vascular disease	4.78E-04	ACAT1, ACAT2, ADAMTS13, ADORA2A, ADORA3, ADRA1B, AIFM1, AKAP13, APOA4, BCR, BDKRB2, BIRC3, C1QA, C6orf10, C8orf34, CACNA1C, CACNA1D, CACNA1F, CACNA1S, CCL3L1/CCL3L3, CCM2, CD28, CD40LG, CD44, CD59, CERS6, CFB, CHI3L1, CHRNG, CKM, COL18A1, COL2A1, CORO2A, CPS1, CRKL, CSMD2, CX3CR1, CXCL3, CXCR4, CYP19A1, DLL4, DVL2, EPHA3, ESR2, FAM107B, FAM78B, FGG, FMN2, FN1, FOXF1, FOXO3, GABRA4, GABRA6, GATA3,…	126
Cardiovascular Disease	heart disease	Heart Disease	7.53E-04	ACADVL, ACAT2, ACSL1, ADORA2A, ADORA3, ADRA1B, ADRBK1, AIFM1, AKAP13, ANK2, ANXA7, ATP4A, ATP5J, BDKRB2, BIRC3, C6orf10, C8orf34, CACNA1C, CACNA1D, CACNA1F, CACNA1S, CACNB2, CAPNS1, CAV3, CCL3L1/CCL3L3, CCNE2, CD40LG, CD44, CERS6, CHI3L1, CHRM1, CHRM2, CHRM4, CHRNG, CORO2A, CRELD1, CREM, CRKL, CSF3R, CSMD2, CTNNA1, CX3CR1, CXCL12, CXCR4, CYBA, CYP19A1, DMD, DSC2, DSP, DVL2, E2F1, EPHA3, ESR2, FAM…	155
Cardiovascular Disease	Brugada syndrome	Brugada syndrome	8.63E-04	CACNA1C, CACNB2, GPD1L, HCN4, SCN5A	5
Cardiovascular Disease	familial transthyretin amyloidosis	familial transthyretin amyloidosis	1.56E-03	FURIN, GSN, TTR	3
Cardiovascular Disease	leakage	leakage of blood vessel	2.01E-03	ADORA2A, HIF1A, PDGFC, SERPINB5, SLPI, VEGFA	6
Cardiovascular Disease	regression	regression of blood vessel	2.23E-03	COL18A1, DLL4, KDR, VEGFA	4
Cardiovascular Disease	arteriosclerosis	Arteriosclerosis	2.52E-03	ACAT1, ACAT2, ADAMTS13, ADORA2A, ADORA3, AKAP13, APOA4, BDKRB2, BIRC3, C6orf10, C8orf34, CACNA1C, CACNA1D, CACNA1F, CACNA1S, CCL3L1/CCL3L3, CD40LG, CD44, CD59, CERS6, CHI3L1, COL18A1, COL2A1, CORO2A, CSMD2, CX3CR1, CYP19A1, ESR2, FAM107B, FAM78B, FGG, FMN2, FN1, FOXO3, GABRA4, GABRA6, GRIN1, HMGB1, HMOX1, IFNG, IL1A, IL1B, ITGAL, KLF4, LDLR, LGALS3, MARCH6, MATN2, MIA3, MICA, MIR17HG, MSR1, NCF1,…	79
Cardiovascular Disease	tachycardia	tachycardia	3.00E-03	ADORA2A, ADORA3, ADRA1B, ANXA7, CACNA1C, CHRM1, CHRM2, CHRM4, KCNE1, MAOB, NPPA, SCN5A, THRA, THRB, UCN2, VCL	16
Cardiovascular Disease	atherogenesis	atherogenesis	3.04E-03	ADAMTS13, CCL3L1/CCL3L3, CD40LG, CD44, CD59, CX3CR1, CYP19A1, FGG, IFNG, LDLR, MSR1, NCF1, NOS1, TNFRSF11B, VDR, VEGFA, ZMYND15	17
Cardiovascular Disease	vascular lesion	vascular lesion	4.13E-03	ACAT1, ADAMTS13, APOA4, C1QA, CACNA1C, CACNA1D, CACNA1S, CCL3L1/CCL3L3, CCM2, CD40LG, CD44, CD59, COL18A1, CTSC, CX3CR1, CYP19A1, FGG, FURIN, HMOX1, HOXA4, IFNG, IL1B, LDLR, MICA, MSR1, MYC, MYLK, NCF1, NFKB1, NOS1, PTGES, SELL, SLC30A3, SOCS3, TGFBR2, TNFRSF11B, VDR, VEGFA, ZMYND15	39
Cardiovascular Disease	ventricular arrhythmia	ventricular arrhythmia	4.22E-03	ADRA1B, CACNA1C, CHRM1, CHRM2, CHRM4, KCNA1, KCNE1, MAOB, SCN1A, SCN5A, THRA, THRB	12
Cardiovascular Disease	atherosclerosis	atherosclerosis	4.37E-03	ACAT1, ACAT2, ADAMTS13, ADORA2A, ADORA3, AKAP13, APOA4, BDKRB2, BIRC3, C6orf10, C8orf34, CACNA1C, CACNA1D, CACNA1F, CACNA1S, CCL3L1/CCL3L3, CD40LG, CD44, CD59, CERS6, CHI3L1, COL18A1, CORO2A, CSMD2, CX3CR1, CYP19A1, ESR2, FAM107B, FAM78B, FGG, FMN2, FN1, FOXO3, GABRA4, GABRA6, GRIN1, HMGB1, HMOX1, IFNG, IL1A, IL1B, ITGAL, KLF4, LDLR, LGALS3, MARCH6, MATN2, MIA3, MICA, MIR17HG, MSR1, NCF1, NFKB1, …	76
Respiratory System Development and Function	respiration	respiration of mice	4.95E-04	AFF4, BDNF, CTH, DBX1, DSCAM, FUT8, GRIN1, IL1B, NLGN1, NLGN2, NOS1, PTGES, SLC12A5, SLC6A9	14
Respiratory System Development and Function	development	development of trachea	7.70E-04	BMP4, FGFR2, FOXF1, GLI2, RARG, TGFBR2, VEGFA	7
Respiratory System Development and Function	development	respiratory system development	1.27E-03	ABCA3, AFF4, BCLAF1, BID, BMP4, CHI3L1, COL2A1, CUX1, CXCL12, DCHS1, EBF2, EPHA3, ESR2, FGF1, FGFR2, FOXA2, FOXF1, FOXG1, FUT8, GATA3, GLI2, GRIN1, GSC, HESX1, HMGB1, HOPX, IFNG, INPP5D, KDM6B, KDR, LAMA5, LMNB1, MIR17HG, NCAM2, NCF1, NEUROD1, NKX2-1, PAX3, PCSK6, PDPN, PECAM1, PROP1, PTGES, PTH1R, PTHLH, RAB3A, RARB, RARG, REL, ROR1, ROR2, SELL, SMPD1, SOX4, SP6, SPARC, SPRY2, TAB1, TGFBR2, VEGF…	61
Respiratory System Development and Function	proliferation	proliferation of lung cell lines	9.99E-04	BMP4, CCL24, E2F1, FN1, FOXG1, HMOX1, MYC, NEUROD1, NKX2-1, PAX9, PLAC8, PRL, SMAD1, SOD2	14
Cell Cycle	interphase	interphase of leukocytes	6.31E-04	CD28, CD44, E2F1, GADD45A, GFI1, GRAP2, IFNG, IL15, KLF4, MYC, NFKB1, PIK3R1, REL, TAL1	14
Cell Cycle	interphase	interphase of blood cells	1.13E-03	CD28, CD44, E2F1, GADD45A, GFI1, GRAP2, IFNG, IL15, KLF4, MYC, NFKB1, PIK3R1, REL, SPI1, TAL1	15
Cell Cycle	interphase	interphase of B lymphocytes	2.01E-03	E2F1, KLF4, MYC, NFKB1, PIK3R1, REL	6
Cell Cycle	interphase	interphase of lymphocytes	3.03E-03	CD28, E2F1, GADD45A, GFI1, GRAP2, IL15, KLF4, MYC, NFKB1, PIK3R1, REL	11
Cell Cycle	cell cycle progression	arrest in cell cycle progression of squamous cell carcinoma cell lines	1.56E-03	AURKA, FOXO3, mir-138	3
Cell Cycle	cell cycle progression	cell cycle progression of muscle cells	1.84E-03	CCND2, E2F1, KIT, MFN2, NR4A3, PTHLH, PTK2, PTPN11, TFDP1	9
Cell Cycle	cell cycle progression	cell cycle progression of blood cells	4.55E-03	CD28, CD40LG, CD44, E2F2, FLT3, HIF1A, HOXB3, IKBKB, INPP5D, ITGAL, KIT, MAD2L1, MYC, NFATC2, PCGF2, REL, SKIL, SOCS1, TAL1	19
Dermatological Diseases and Conditions	ulcer	ulcer	6.36E-04	ADORA2A, ATP4A, COL13A1, COL14A1, COL17A1, COL18A1, COL1A2, COL23A1, COL2A1, COL4A6, COL5A1, COL6A2, COL8A1, IFNG, SERPINB13, SOCS1, TFPI, VDR, VEGFA, XBP1	20
Dermatological Diseases and Conditions	burn	burn	1.39E-03	COL13A1, COL14A1, COL17A1, COL18A1, COL1A2, COL23A1, COL2A1, COL4A6, COL5A1, COL6A2, COL8A1, ESR2, HMGB1, IFNAR2, IL1B	15
Gastrointestinal Disease	ulcer	ulcer	6.36E-04	ADORA2A, ATP4A, COL13A1, COL14A1, COL17A1, COL18A1, COL1A2, COL23A1, COL2A1, COL4A6, COL5A1, COL6A2, COL8A1, IFNG, SERPINB13, SOCS1, TFPI, VDR, VEGFA, XBP1	20
Gastrointestinal Disease	inflammatory bowel disease	Inflammatory Bowel Disease	1.46E-03	ACSL1, ADORA2A, APOA4, BCAS3, BCL11B, C6orf10, CAMP, CD40LG, CD44, CDKAL1, CEACAM1, CFB, CYP11A1, ESR2, FOSL2, GRK5, HMGB1, IGF1R, IKBKB, IL11RA, IL17D, IL1A, IL1B, IL22, IL22RA2, IRF5, ITGA1, MAP3K7, MC2R, MUC1, NCF1, NEGR1, ODZ4, OPRD1, ORMDL3, PDE4B, PHACTR3, PIK3C2G, PPP2R2B, PTGFRN, RASGRP3, RORC, RPTOR, RSPH6A, S100A8, SLC22A4, SLPI, SNX20, SOCS1, SOCS3, SOD1, TGFBR2, TLE1, TLR3, TNFRSF11B,…	61
Gastrointestinal Disease	metastatic colorectal cancer	metastatic colorectal cancer	1.86E-03	ANK3, ANPEP, BEX1, CCND2, CPA4, CRABP2, CXCL12, DKK1, DMD, FGF1, FLRT2, FOXF1, FOXF2, FRY, FST, HMOX1, HOXC6, HTRA1, LGALS3, MEIS1, MET, MLPH, MYOZ2, NCAPG, PCOLCE, PLAT, PLOD2, PPAP2B, RTN1, SECTM1, SLC12A8, TFPI, TNFRSF11B, VEGFA	34
Gastrointestinal Disease	gingival fibromatosis	gingival fibromatosis	4.77E-03	CCND2, CCNE2, E2F1, E2F2, FAM20A, TFDP1	6
Organismal Injury and Abnormalities	ulcer	ulcer	6.36E-04	ADORA2A, ATP4A, COL13A1, COL14A1, COL17A1, COL18A1, COL1A2, COL23A1, COL2A1, COL4A6, COL5A1, COL6A2, COL8A1, IFNG, SERPINB13, SOCS1, TFPI, VDR, VEGFA, XBP1	20
Organismal Injury and Abnormalities	bleeding	bleeding of kidney	8.18E-04	COL2A1, CXCR4, GPR4, HNRNPD	4
Organismal Injury and Abnormalities	edema	edema of interstitial tissue	1.56E-03	HMGB1, IFNG, NT5E	3
Organismal Injury and Abnormalities	tracheoesophageal fistula	tracheoesophageal fistula	2.23E-03	FOXP4, NKX2-1, RARB, SOX4	4
Organismal Injury and Abnormalities	damage	damage of bone	2.61E-03	BID, CFB, CXCL3, ESR2, HOXA3, IFNG, IKBKB, IL15, IL1A, IL1B, PTH1R, PTK2, RECK, SOCS1, TGFBR2, THRA, THRB, TNFRSF11B, VDR	19
Organismal Injury and Abnormalities	fibrosis	Fibrosis	2.79E-03	ACADL, ACSL1, ADORA2A, ADORA3, AGA, BARX2, BCR, BDKRB2, BID, CACNA1C, CAPNS1, CAV3, CCL17, CCL24, CD40LG, CDH11, CDSN, COL1A2, CREM, CTNNA1, CXCL12, CXCL17, DMD, DSP, EIF2C2, ESR2, ETS1, FGFR2, FN1, GRB2, GSN, HIF1A, HILPDA, HMOX1, HOPX, IDH1, IFNAR2, IFNG, IGF1R, IKBKB, IL11RA, IL1B, IL1R2, IL21, IL22, IMPDH1, IMPDH2, JAK1, KIT, LDLR, LGALS3, LGMN, LIMS1, LRRC15, MLIP, MTSS1, MYL2, NCF1, NDUFS6,…	88
Organismal Injury and Abnormalities	atherogenesis	atherogenesis	3.04E-03	ADAMTS13, CCL3L1/CCL3L3, CD40LG, CD44, CD59, CX3CR1, CYP19A1, FGG, IFNG, LDLR, MSR1, NCF1, NOS1, TNFRSF11B, VDR, VEGFA, ZMYND15	17
Organismal Injury and Abnormalities	formation	Lesion Formation	4.32E-03	ACAT1, ADAMTS13, ADORA2A, ADORA3, APOA4, BDNF, BID, BMP4, C1QA, CAV3, CCL3L1/CCL3L3, CD40LG, CD44, CD59, CDH11, COL17A1, COL18A1, CX3CR1, CXCL12, CYP19A1, E2F1, ESR2, EXT2, FGG, FN1, FURIN, FYN, GP1BA, GSN, HMGB1, HMOX1, IFNG, IL11RA, IL1A, IL1B, IRF8, KRT16, LDLR, MERTK, MSR1, MUC1, MYC, NCF1, NDRG4, NEIL3, NFKB1, NOS1, NR3C2, NT5E, NTRK1, PLAT, PPP1R1A, PTGES, PTHLH, SERPINA1, SERPING1, SLPI, S…	67
Organismal Injury and Abnormalities	leukocytosis	leukocytosis	4.67E-03	ATP4A, BCR, CSF3R, CXCR4, FLT3, IFNG, IKBKB, IL11RA, IL15, IL1B, IL22, KIT, NFKB1, PLSCR1, RAC2, ROBO3, SELL, SOCS3	18
Organismal Injury and Abnormalities	polymicrogyria	polymicrogyria	4.72E-03	COL18A1, EOMES, GPR56, SRPX2	4
Post-Translational Modification	phosphorylation	phosphorylation of protein	6.62E-04	ACVR1B, ADRBK1, AKTIP, ANG, ARR3, AURKA, BARD1, BCR, BMP4, CAMK1G, CAMK2G, CAMKK1, CAMKK2, CAMP, CCND2, CD28, CD44, CD8B, CDC42BPB, CDK5R1, CDKL1, CKM, CNTN1, CSNK1E, DAB2, DAPK2, DGKA, DSCAM, DYRK2, EDIL3, EPHA3, EPHB1, EPHB2, EPHB4, FGF1, FGFR2, FLT3, FN1, FNDC1, FSCB, FYB, FYN, GLMN, GMFB, GRB10, GRK5, HK1, HMGB1, IBTK, IFNG, IGF1R, IKBKB, IKBKE, IL1B, IMPACT, IP6K3, IRAK3, JAK1, KDR, KIT, LCK…	130
Cell Signaling	quantity	quantity of Ca2+	6.92E-04	ABCC8, ADCYAP1R1, ADRA1B, ADRBK1, AKAP1, ATP2B2, BDKRB2, BDNF, BID, CABP1, CACNA1C, CACNA1D, CACNA1S, CANT1, CCKBR, CCL17, CCL24, CCL3L1/CCL3L3, CD28, CD59, CHRM2, CX3CR1, CXCL12, CXCL3, CXCR4, EPB41, FGF1, FN1, FYN, GAST, GRAP2, GRIN1, GRK5, GSN, GUCA2B, HOXA3, HRH4, IFNG, IL1B, INPP5D, ITPR1, KDR, LCK, LIME1, LYN, MCHR2, MLN, MRVI1, MS4A2, MYC, NCS1, NFKB1, NPPA, NTRK1, NTS, PIK3R1, PLCB3, PLCD…	79
Cell Signaling	release	release of Ca2+	1.50E-03	AURKA, BCAP31, BDNF, BIK, CABP1, CACNA1S, CCL17, CD28, CERS6, CKM, CKMT1A/CKMT1B, COL18A1, CXCL12, EIF4E, EPB41, FN1, FYN, GAST, GRK5, HMGB1, HOMER1, IBTK, IL1A, IL1B, ITPR1, KDR, LCK, NCS1, NDN, OPRD1, PACS2, PECAM1, PMAIP1, PTHLH, RGS16, SSTR2, STIM1, TNFRSF11B, TRPM8, XCR1	40
Cell Signaling	adenosine receptor signaling	adenosine receptor signaling	2.23E-03	ADCY5, ADORA2A, ADORA3, OXGR1	4
Cell Signaling	protein kinase cascade	protein kinase cascade	3.43E-03	ADRA1B, AMBP, C1QTNF1, CAMKK2, CANT1, CARD11, CAV3, CDC42SE1, CRKL, CSNK2B, CXXC5, DACT1, DAPK2, DUSP9, ELP2, EPHB1, FGFR2, FLT3, FYB, FYN, GPS1, GRB2, GRIK2, HDAC3, HMOX1, IFNAR2, IGF1R, IKBKB, IL1A, IL1B, JAK1, KDR, KIT, LIME1, LRRK2, MAP2K3, MAP2K5, MAP3K3, MAP3K7, MAPK10, MAPK4, MAPK7, MARK2, MKNK1, MYC, NCOR1, NEK6, NEUROD1, NF2, NMI, NTRK2, PDPK1, PPP1R17, PRL, PRLR, PTK2, REL, ROR2, RPS6KA…	75
Vitamin and Mineral Metabolism	quantity	quantity of Ca2+	6.92E-04	ABCC8, ADCYAP1R1, ADRA1B, ADRBK1, AKAP1, ATP2B2, BDKRB2, BDNF, BID, CABP1, CACNA1C, CACNA1D, CACNA1S, CANT1, CCKBR, CCL17, CCL24, CCL3L1/CCL3L3, CD28, CD59, CHRM2, CX3CR1, CXCL12, CXCL3, CXCR4, EPB41, FGF1, FN1, FYN, GAST, GRAP2, GRIN1, GRK5, GSN, GUCA2B, HOXA3, HRH4, IFNG, IL1B, INPP5D, ITPR1, KDR, LCK, LIME1, LYN, MCHR2, MLN, MRVI1, MS4A2, MYC, NCS1, NFKB1, NPPA, NTRK1, NTS, PIK3R1, PLCB3, PLCD…	79
Vitamin and Mineral Metabolism	release	release of Ca2+	1.50E-03	AURKA, BCAP31, BDNF, BIK, CABP1, CACNA1S, CCL17, CD28, CERS6, CKM, CKMT1A/CKMT1B, COL18A1, CXCL12, EIF4E, EPB41, FN1, FYN, GAST, GRK5, HMGB1, HOMER1, IBTK, IL1A, IL1B, ITPR1, KDR, LCK, NCS1, NDN, OPRD1, PACS2, PECAM1, PMAIP1, PTHLH, RGS16, SSTR2, STIM1, TNFRSF11B, TRPM8, XCR1	40
Lipid Metabolism	redistribution	redistribution of phosphatidic acid	8.18E-04	CXCL12, GSN, SCP2, TRPC1	4
Lipid Metabolism	redistribution	redistribution of phospholipid	1.76E-03	CXCL12, GSN, PLCD1, SCP2, TRPC1	5
Lipid Metabolism	glucuronidation	glucuronidation of dihydrotestosterone	1.56E-03	IL1A, UGT2B15, UGT2B17	3
Lipid Metabolism	distribution	distribution of phosphatidic acid	3.18E-03	CD28, CXCL12, GSN, SCP2, TRPC1	5
Lipid Metabolism	distribution	distribution of phospholipid	4.77E-03	CD28, CXCL12, GSN, PLCD1, SCP2, TRPC1	6
Renal and Urological Disease	bleeding	bleeding of kidney	8.18E-04	COL2A1, CXCR4, GPR4, HNRNPD	4
Renal and Urological Disease	papillary renal cell carcinoma	papillary renal cell carcinoma	2.01E-03	CD44, FOXO3, KIT, MET, SFRP1, TFE3	6
Renal and Urological Disease	detrusor instability	detrusor instability	2.23E-03	CHRM1, CHRM2, CHRM4, SMTN	4
Renal and Urological Disease	hypospadia	hypospadia	3.18E-03	ARX, EPHB2, ESR2, FGFR2, FKBP4	5
Renal and Urological Disease	urinary urgency	urinary urgency	4.72E-03	CHRM1, CHRM2, CHRM4, SMTN	4
Infectious Disease	infection	infection of tumor cell lines	1.01E-03	ABTB1, ADRBK1, AFG3L1P, AMPH, ANKRD30A, ANKRD6, ANKRD9, AP2M1, ARHGEF19, ASXL2, ATP6V0D1, BCL9, BCLAF1, BCR, C9orf131, CAMKK2, CCDC134, CHST1, COG2, COPG1, CXCR4, DAPK2, DDOST, DHX33, DTX4, EEA1, ETV3, EXOSC3, FAM5B, FBXO18, FCN2, FOXF2, FURIN, GABBR2, GEMIN2, GTF2A1, HMGB1, IDH1, IFNG, IL15, IL1A, JAK1, KAT2A, KCNH4, LDLR, LY6D, MAP3K7, MED14, MED31, MERTK, NBEAL2, NCOR2, NDUFS6, NEIL3, NF2, NFK…	100
Infectious Disease	infection	infection of cervical cancer cell lines	2.52E-03	ABTB1, ADRBK1, AFG3L1P, ANKRD30A, ANKRD6, ANKRD9, AP2M1, ARHGEF19, ASXL2, ATP6V0D1, BCL9, BCLAF1, BCR, C9orf131, CAMKK2, CCDC134, CHST1, COG2, COPG1, CXCR4, DAPK2, DDOST, DHX33, DTX4, ETV3, EXOSC3, FAM5B, FBXO18, FOXF2, FURIN, GABBR2, GEMIN2, GTF2A1, IDH1, IFNG, IL1A, JAK1, KAT2A, KCNH4, LDLR, LY6D, MAP3K7, MED14, MED31, NBEAL2, NCOR2, NDUFS6, NEIL3, NF2, NFKB1, NUP107, NUP133, NUP155, PCDH11X/PC…	86
Infectious Disease	flu	flu	1.92E-03	CHST6, FABP1, FAM86A/FAM86B1, FN1, GPR162, HEMGN, IFNG, IKBKE, KBTBD11, PIK3C2G, PLXND1, PRG4, PRL, SAMSN1, SOX4, STRADB, TLR3, WNT10A	18
Developmental Disorder	growth failure	Growth Failure	1.27E-03	ADRBK1, AFF4, APEX1, AQP5, ATF7, BDNF, BMP4, CCNE2, CHRM2, CKMT1A/CKMT1B, CLDN7, COL13A1, COL17A1, CREB3L1, CSNK2B, CUX1, CYP11A1, DAZAP1, DCHS1, DLL4, DNMT3A, EBF2, EIF2C2, EIF4G2, ESPL1, ETS1, FBXL5, FBXW7, FGFR2, FKBP4, FN1, FOSL2, FOXA2, FOXH1, FST, FUT8, GADD45A, GFI1, GFRA2, GGT5, GRB10, GSC, HFE, HIF1A, HK2, HMGB1, HMOX1, HNRNPD, IGF1R, KAT2A, KCNJ1, LAMB2, MAPK7, MARK2, mir-9, MMP16, MTM1…	109
Developmental Disorder	familial transthyretin amyloidosis	familial transthyretin amyloidosis	1.56E-03	FURIN, GSN, TTR	3
Developmental Disorder	dysplasia	dysplasia of cells	3.18E-03	CDK5R1, E2F1, E2F2, LMX1B, MAP3K7	5
Developmental Disorder	hypospadia	hypospadia	3.18E-03	ARX, EPHB2, ESR2, FGFR2, FKBP4	5
Developmental Disorder	polymicrogyria	polymicrogyria	4.72E-03	COL18A1, EOMES, GPR56, SRPX2	4
Hypersensitivity Response	cell movement	cell movement of mast cells	1.34E-03	CAMP, CXCL12, DEFB103A/DEFB103B, DEFB104A/DEFB104B, FYN, IL15, IL16, KIT, LYN, PIK3R1, RAC2, SELL, VEGFA	13
Cellular Compromise	stress response	stress response of cells	1.37E-03	CD40LG, CREB3L1, CREB3L2, DIABLO, FABP1, GMFB, HFE, HIF1A, HMOX1, HSD17B10, IFNG, IL1B, MC4R, MUC1, MYC, NRF1, ORMDL3, PIK3IP1, PON2, RAB6A, SOD1, STIM1, TRPC1, XBP1	24
Cellular Compromise	endoplasmic reticulum stress response	endoplasmic reticulum stress response of neuroglia	1.56E-03	CREB3L1, CREB3L2, IFNG	3
Connective Tissue Disorders	osteopenia	osteopenia	1.46E-03	CD44, COL1A2, CREB3L1, ESR2, NFATC2, PTH1R, SPARC, TNFRSF11B, TREM2, VDR, XRCC5	11
Connective Tissue Disorders	arthritis	arthritis	1.50E-03	ACSL1, ACTL6A, ADAMTS12, ADORA2A, ADORA3, ADRA1B, AKAP13, ANG, ANKH, AQP9, ASPN, ATP4A, BAD, BARD1, BDNF, BMP4, C17orf59, C1QA, C6orf10, CCL17, CCL24, CCL3L1/CCL3L3, CD1A, CD28, CD40LG, CD44, CD59, CDA, CDH11, CELF2, CELF4, CFB, CFP, CHI3L1, CILP, COL2A1, COL4A6, CRY2, CSF3R, CTSC, CXCL12, CXCL3, CXCL5, CXCR4, CYP19A1, CYP2B6, CYP4F3, DHX16, DPCR1, DUSP2, DYM, ERH, F11R, FCN1, FGG, FIP1L1, FLT3, …	169
Connective Tissue Disorders	rheumatic disease	Rheumatic Disease	3.58E-03	ACSL1, ACTL6A, ADAMTS12, ADORA2A, ADORA3, ADRA1B, AKAP13, ANG, ANKH, AQP9, ASPN, ATP4A, BAD, BARD1, BDNF, BMP4, C17orf59, C1QA, C6orf10, CAMP, CCL17, CCL24, CCL3L1/CCL3L3, CD1A, CD226, CD28, CD40LG, CD44, CD59, CDA, CDH11, CEACAM1, CEACAM8, CELF2, CELF4, CFB, CFP, CHI3L1, CILP, COL2A1, COL4A6, CRISP3, CRY2, CSF3R, CTSC, CXCL12, CXCL3, CXCL5, CXCR4, CYP19A1, CYP2B6, CYP4F3, DHX16, DNASE1L3, DPCR1,…	184
Connective Tissue Disorders	synovitis	synovitis	4.28E-03	CDH11, HMGB1, IL15, IL16, IL1B, LCP1, TMEFF2, VEGFA	8
Connective Tissue Disorders	gingival fibromatosis	gingival fibromatosis	4.77E-03	CCND2, CCNE2, E2F1, E2F2, FAM20A, TFDP1	6
Inflammatory Disease	inflammatory bowel disease	Inflammatory Bowel Disease	1.46E-03	ACSL1, ADORA2A, APOA4, BCAS3, BCL11B, C6orf10, CAMP, CD40LG, CD44, CDKAL1, CEACAM1, CFB, CYP11A1, ESR2, FOSL2, GRK5, HMGB1, IGF1R, IKBKB, IL11RA, IL17D, IL1A, IL1B, IL22, IL22RA2, IRF5, ITGA1, MAP3K7, MC2R, MUC1, NCF1, NEGR1, ODZ4, OPRD1, ORMDL3, PDE4B, PHACTR3, PIK3C2G, PPP2R2B, PTGFRN, RASGRP3, RORC, RPTOR, RSPH6A, S100A8, SLC22A4, SLPI, SNX20, SOCS1, SOCS3, SOD1, TGFBR2, TLE1, TLR3, TNFRSF11B,…	61
Inflammatory Disease	arthritis	arthritis	1.50E-03	ACSL1, ACTL6A, ADAMTS12, ADORA2A, ADORA3, ADRA1B, AKAP13, ANG, ANKH, AQP9, ASPN, ATP4A, BAD, BARD1, BDNF, BMP4, C17orf59, C1QA, C6orf10, CCL17, CCL24, CCL3L1/CCL3L3, CD1A, CD28, CD40LG, CD44, CD59, CDA, CDH11, CELF2, CELF4, CFB, CFP, CHI3L1, CILP, COL2A1, COL4A6, CRY2, CSF3R, CTSC, CXCL12, CXCL3, CXCL5, CXCR4, CYP19A1, CYP2B6, CYP4F3, DHX16, DPCR1, DUSP2, DYM, ERH, F11R, FCN1, FGG, FIP1L1, FLT3, …	169
Inflammatory Disease	inflammation	inflammation of iris	1.76E-03	CHRM1, CHRM2, CHRM4, MC2R, SOCS1	5
Inflammatory Disease	airway hyperresponsiveness	airway hyperresponsiveness	3.29E-03	AMBP, CARD11, CCL17, CCL3L1/CCL3L3, CD44, CLCA1, CX3CR1, CXCL12, CXCR4, DLL4, GGT5, IFNG, KIT, LGALS3, PIK3R1, PLAT, SLPI, SOCS3, SPI1, VDR, VEGFA	21
Inflammatory Disease	rheumatic disease	Rheumatic Disease	3.58E-03	ACSL1, ACTL6A, ADAMTS12, ADORA2A, ADORA3, ADRA1B, AKAP13, ANG, ANKH, AQP9, ASPN, ATP4A, BAD, BARD1, BDNF, BMP4, C17orf59, C1QA, C6orf10, CAMP, CCL17, CCL24, CCL3L1/CCL3L3, CD1A, CD226, CD28, CD40LG, CD44, CD59, CDA, CDH11, CEACAM1, CEACAM8, CELF2, CELF4, CFB, CFP, CHI3L1, CILP, COL2A1, COL4A6, CRISP3, CRY2, CSF3R, CTSC, CXCL12, CXCL3, CXCL5, CXCR4, CYP19A1, CYP2B6, CYP4F3, DHX16, DNASE1L3, DPCR1,…	184
Inflammatory Disease	synovitis	synovitis	4.28E-03	CDH11, HMGB1, IL15, IL16, IL1B, LCP1, TMEFF2, VEGFA	8
Digestive System Development and Function	hematopoiesis	hematopoiesis of liver cells	1.56E-03	IFNG, SOCS1, XBP1	3
Hepatic System Development and Function	hematopoiesis	hematopoiesis of liver cells	1.56E-03	IFNG, SOCS1, XBP1	3
Amino Acid Metabolism	quantity	quantity of amino acids	1.62E-03	ABCC8, ACADVL, ADORA2A, ASS1, BDNF, CTH, CXCL12, FGF1, GCNT4, HADH, HOMER1, IFNG, IGF1R, IL1A, IL1B, LDLR, MC4R, MTR, NCOA1, NCOR1, NOS1, NTS, PDK4, PRLR, RHO, RXRG, SLC1A3, SMPD3, SPR, THRA, THRB, TTR, VIPR2	33
Amino Acid Metabolism	concentration	concentration of levothyroxine	4.51E-03	FGF1, GCNT4, IGF1R, IL1B, MC4R, NCOA1, NCOR1, PRLR, RXRG, SMPD3, THRA, THRB, TTR	13
Cell-mediated Immune Response	proliferation	proliferation of thymocytes	1.67E-03	BMP4, CD28, EOMES, FYN, GFI1B, GRAP2, IFNAR2, IKBKB, IL15, IL1A, IL1B, KLF4, NPPA, PCGF2, RASGRP1, SIRPA, SOCS1, SPI1, TCF3, XRCC5	20
Cell-mediated Immune Response	migration	migration of Th2 cells	2.23E-03	CCL17, CXCL12, IFNG, RGS16	4
Cell-mediated Immune Response	development	T cell development	3.86E-03	AP3D1, BAD, BCL11B, BIK, BMP4, CARD11, CBFB, CD226, CD28, CD40LG, CD8B, CR1L, CUX1, CXCR4, DKK1, DLL4, E2F1, E2F2, ELF4, EOMES, EPHA3, ETS1, FOXO3, FYN, GATA2, GATA3, GFI1, GFI1B, GRAP2, GRB2, HIF1A, HMGB1, IFNAR2, IFNG, IFNK, IGF1R, IKBKB, IL11RA, IL15, IL1A, IL1B, IL21, IRF3, IRF5, IRF8, ITGAL, JAK1, KDR, KIT, KLF4, LCK, LMO1, LMO2, LONP1, MAP2K3, MAP3K7, MIR17HG, MLLT10, MSR1, NCOR1, NFATC2, N…	87
Lymphoid Tissue Structure and Development	proliferation	proliferation of thymocytes	1.67E-03	BMP4, CD28, EOMES, FYN, GFI1B, GRAP2, IFNAR2, IKBKB, IL15, IL1A, IL1B, KLF4, NPPA, PCGF2, RASGRP1, SIRPA, SOCS1, SPI1, TCF3, XRCC5	20
Lymphoid Tissue Structure and Development	development	development of mononuclear leukocytes	1.96E-03	AP3D1, BAD, BCL11B, BCR, BIK, BMP4, CARD11, CBFB, CD226, CD28, CD40LG, CD8B, CR1L, CSF3R, CUX1, CXCL12, CXCR4, DGKA, DKK1, DLL4, E2F1, E2F2, EBF1, ELF4, EOMES, EPHA3, ETS1, FLT3, FOXO3, FYN, GATA2, GATA3, GFI1, GFI1B, GRAP2, GRB2, HIF1A, HMGB1, IFNAR2, IFNG, IFNK, IGF1R, IKBKB, IL11RA, IL15, IL1A, IL1B, IL21, INPP5D, IRF3, IRF5, IRF8, ITGAL, JAK1, KDR, KIT, KLF4, LCK, LMO1, LMO2, LONP1, LYN, MAP2…	98
Lymphoid Tissue Structure and Development	development	development of lymphocytes	2.12E-03	AP3D1, BAD, BCL11B, BCR, BIK, BMP4, CARD11, CBFB, CD226, CD28, CD40LG, CD8B, CR1L, CSF3R, CUX1, CXCL12, CXCR4, DGKA, DKK1, DLL4, E2F1, E2F2, EBF1, ELF4, EOMES, EPHA3, ETS1, FLT3, FOXO3, FYN, GATA2, GATA3, GFI1, GFI1B, GRAP2, GRB2, HIF1A, HMGB1, IFNAR2, IFNG, IFNK, IGF1R, IKBKB, IL11RA, IL15, IL1A, IL1B, IL21, INPP5D, IRF3, IRF5, IRF8, ITGAL, JAK1, KDR, KIT, KLF4, LCK, LMO1, LMO2, LONP1, LYN, MAP2…	97
Lymphoid Tissue Structure and Development	development	development of leukocytes	3.27E-03	AP3D1, ARID4B, BAD, BCL11B, BCR, BIK, BMP4, CARD11, CBFB, CD226, CD28, CD40LG, CD8B, CR1L, CSF3R, CUX1, CXCL12, CXCR4, DGKA, DKK1, DLL4, E2F1, E2F2, EBF1, ELF4, EOMES, EPHA3, ETS1, FLT3, FN1, FOXO3, FYN, GATA2, GATA3, GFI1, GFI1B, GRAP2, GRB2, HIF1A, HMGB1, IFNAR2, IFNG, IFNK, IGF1R, IKBKB, IL11RA, IL15, IL1A, IL1B, IL21, INPP5D, IRF3, IRF5, IRF8, ITGAL, JAK1, KDR, KIT, KLF4, LCK, LMO1, LMO2, LON…	102
Lymphoid Tissue Structure and Development	development	T cell development	3.86E-03	AP3D1, BAD, BCL11B, BIK, BMP4, CARD11, CBFB, CD226, CD28, CD40LG, CD8B, CR1L, CUX1, CXCR4, DKK1, DLL4, E2F1, E2F2, ELF4, EOMES, EPHA3, ETS1, FOXO3, FYN, GATA2, GATA3, GFI1, GFI1B, GRAP2, GRB2, HIF1A, HMGB1, IFNAR2, IFNG, IFNK, IGF1R, IKBKB, IL11RA, IL15, IL1A, IL1B, IL21, IRF3, IRF5, IRF8, ITGAL, JAK1, KDR, KIT, KLF4, LCK, LMO1, LMO2, LONP1, MAP2K3, MAP3K7, MIR17HG, MLLT10, MSR1, NCOR1, NFATC2, N…	87
Reproductive System Development and Function	spermiogenesis	spermiogenesis	1.67E-03	ADAD1, AFF4, AMPH, CEP57, CYP19A1, DENND2D, JAM3, KIT, LHCGR, LIMK2, MEI1, MKKS, NCOA1, PIWIL1, QKI, RIMBP3 (includes others), STYX, TAF7L, TRIP13, TSSK2	20
Reproductive System Development and Function	morphology	morphology of reproductive system	4.75E-03	ACSL4, ADRA1B, AFF4, AMBP, AMPH, APEX1, ATN1, BAD, BDKRB2, BIK, BMP4, C1GALT1, CCNE2, CD44, CD59, CPEB1, CREM, CRKL, CYP11A1, CYP19A1, CYP26B1, DACT1, DLX3, DUSP9, E2F1, EBF2, EGR4, EHD4, EIF2C2, ESR2, FGFR2, FGG, FKBP4, FMN2, FOXO3, FSHB, GLI2, GPRC6A, GRB10, HMOX1, IFNG, IGF1R, IGFBP1, IL11RA, LCK, LHCGR, LHX9, LIMK2, MAPK7, MERTK, MET, MYC, NCOA1, NF2, NKX2-1, NTRK2, OVOL1, PIP5K1A, PIWIL1, PL…	90
Ophthalmic Disease	detachment	detachment of retina	1.76E-03	BMP4, COL18A1, FMOD, LCK, SPARC	5
Ophthalmic Disease	inflammation	inflammation of iris	1.76E-03	CHRM1, CHRM2, CHRM4, MC2R, SOCS1	5
Ophthalmic Disease	myopia	myopia	3.18E-03	CHRM1, CHRM2, CHRM4, FMOD, VEGFA	5
Visual System Development and Function	development	eye development	1.88E-03	ADORA2A, AKTIP, ANK2, AQP5, BID, BMP4, CACNA1F, CHST6, COL18A1, COL2A1, COL5A1, COL8A1, CX3CR1, DFNB31, DNMT3A, DPT, DSCAM, E2F1, EBF1, EBF2, EGFLAM, EPHB1, EPHB2, FAT3, FGF1, FGFR2, FMOD, FOSL2, FOXD1, FST, GJA3, HES5, HESX1, HMGB1, IRX6, JAM3, KDR, KERA, LAMB2, LCK, LDLR, LMX1B, MAB21L2, MEIS1, MEIS2, MERTK, MET, MFN2, MITF, NEUROD1, NFAT5, NTRK2, PITX3, PLAT, PPP2R3A, PVRL3, RARB, RARG, RENBP,…	77
Visual System Development and Function	formation	formation of eye	2.96E-03	AQP5, BMP4, COL5A1, COL8A1, DNMT3A, EBF1, EBF2, EPHB1, EPHB2, LMX1B, MAB21L2, MFN2, MITF, NEUROD1, PPP2R3A, RARB, RARG, SOX8, VAX2, VEGFA	20
Visual System Development and Function	angiogenesis	angiogenesis of retina	4.72E-03	JAM3, KDR, MET, VEGFA	4
Protein Synthesis	quantity	quantity of LH in blood	1.91E-03	ADRA1B, CYP19A1, ESR2, FOXO3, FSHB, LHCGR, NOS1, PRL, SOD1, VDR	10
Protein Synthesis	stabilization	stabilization of protein	3.54E-03	A1CF, ANK2, AURKA, DSC3, DSG1, GPIHBP1, IFT46, JAK1, PEX6, RASSF1, SOX4, TBRG1, TCF3, UBE2B, USP19, USP3, USP7	17
Humoral Immune Response	interphase	interphase of B lymphocytes	2.01E-03	E2F1, KLF4, MYC, NFKB1, PIK3R1, REL	6
Respiratory Disease	tumorigenesis	tumorigenesis of lung cancer cell lines	2.78E-03	DKK1, FHIT, MET, PAX9, PTGES, ROR1, SCUBE3	7
Respiratory Disease	airway hyperresponsiveness	airway hyperresponsiveness	3.29E-03	AMBP, CARD11, CCL17, CCL3L1/CCL3L3, CD44, CLCA1, CX3CR1, CXCL12, CXCR4, DLL4, GGT5, IFNG, KIT, LGALS3, PIK3R1, PLAT, SLPI, SOCS3, SPI1, VDR, VEGFA	21
Respiratory Disease	atelectasis	atelectasis	3.95E-03	ABCA3, CXCR4, FOXA2, GRIN1, HMGB1, IGF1R, KCNQ2, PDPN, PLAGL1, PROP1, PTH1R, PTHLH, SLC12A5, VEGFA	14
Protein Degradation	stabilization	stabilization of protein	3.54E-03	A1CF, ANK2, AURKA, DSC3, DSG1, GPIHBP1, IFT46, JAK1, PEX6, RASSF1, SOX4, TBRG1, TCF3, UBE2B, USP19, USP3, USP7	17
Drug Metabolism	concentration	concentration of levothyroxine	4.51E-03	FGF1, GCNT4, IGF1R, IL1B, MC4R, NCOA1, NCOR1, PRLR, RXRG, SMPD3, THRA, THRB, TTR	13

## Sheet: Sheet1
Function Annotation	p-value	Molecules
Nervous System Development and Function (# molecules)
quantity of neurons (67)	5.83E-08	ADORA2A, AGA, AIFM1, ARX, ATN1, ATP2B2, BDNF, BMP4, C19orf6, CCND2, CUX1, CX3CR1, CXCR4, DFNB31, DLGAP2, DSCAM, DVL2, E2F1, EBF2, ESR2, FGFR2, FST, FYN, GDA, GDPD5, GFI1, GFRA2, GLI2, HES5, HIF1A, HOXA3, HOXB3, IFNG, IGF1R, IGFBP1, IL11RA, IL1A, LAMB2, LHX8, LMX1B, MAPK7, MET, mir-9, NEFH, NEUROD1, NKX2-1, NTRK1, NTRK2, OLIG2, PITX3, POU4F1, PRL, PROP1, PTPN11, PURA, RIMS2, SERPING1, SHC3, SIRPA,…
development of brain (102)	9.01E-08	ABR, ADCYAP1R1, AKTIP, APH1A, ARX, ATP2B2, BCL11B, BCR, BDNF, BMP4, CCND2, CDK5R1, CERS1, CNTN1, COL2A1, CTNNA2, CTNS, CXCL3, CXCR4, CYP19A1, CYP26A1, DKK1, E2F1, EBF2, EIF2C2, EOMES, EPHB2, ESR2, FBXW7, FGFR2, FOXA2, FOXD1, FOXG1, FYN, FZD3, GLI2, GPR56, GRASP, GRIN1, GSC, HES5, HESX1, HIF1A, HMGB1, HOXB1, ICMT, IFNG, IGF1R, IGFBP1, IRX6, ITPR1, KAT2A, LHX5, LHX8, LMX1B, MAPK7, MDGA1, MET, MID1,…
morphology of nervous system (161)	3.96E-07	ABCA2, ABR, ACTL6B, AGA, AIFM1, AKTIP, ANK2, ANK3, ANP32B, ARX, ATP2B2, ATRN, B4GALT2, BAD, BCR, BDNF, BID, BMP4, C19orf6, C1QA, CACNA1D, CACNA1F, CADPS2, CAMKK1, CAMKK2, CCND2, CD40LG, CD44, CDK5R1, CHRM1, CHRNG, CKMT1A/CKMT1B, CNTN1, CNTN4, COL13A1, COL18A1, COL2A1, CRKL, CTNNA2, CX3CR1, CXCR4, CYP26A1, DACT1, DKK1, DSCAM, DVL2, E2F1, EBF1, EBF2, EFHC1, EPHB1, EPHB2, EPM2A, ERC2, ESR2, FAT3, FG…
morphology of nervous tissue (118)	5.44E-07	ABCA2, ACTL6B, AGA, ANK2, ARX, ATP2B2, BCR, BDNF, BID, BMP4, C19orf6, C1QA, CACNA1D, CACNA1F, CADPS2, CAMKK1, CAMKK2, CCND2, CD44, CDK5R1, CHRNG, CKMT1A/CKMT1B, CNTN1, CNTN4, COL13A1, COL2A1, CRKL, CTNNA2, CXCR4, CYP26A1, DACT1, DSCAM, DVL2, E2F1, EBF1, EBF2, EPHB1, EPHB2, EPM2A, ERC2, FAT3, FGFR2, FST, FYN, GATA3, GFI1, GFRA2, GJC2, GLDN, GLI2, GRIN1, HES5, HESX1, HIF1A, HOXA3, HOXB1, IGF1R, IKB…
development of central nervous system (122)	1.50E-06	ABR, ADCYAP1R1, ADORA2A, AKTIP, APH1A, ARX, ATN1, ATP2B2, BCL11B, BCR, BDNF, BMP4, CCND2, CDK5R1, CELSR1, CERS1, CNTN1, COL2A1, CSNK2B, CTNNA2, CTNS, CXCL3, CXCR4, CYP19A1, CYP26A1, DKK1, E2F1, EBF2, EIF2C2, EOMES, EPHB2, ESR2, FBXW7, FGF1, FGFR2, FOXA2, FOXD1, FOXG1, FYN, FZD3, GABRA4, GLI2, GPR56, GRASP, GRIN1, GSC, HES5, HESX1, HIF1A, HMGB1, HOXB1, ICMT, IFNG, IGF1R, IGFBP1, IL1B, IL1RAPL2, IR…
axonogenesis (43)	1.68E-05	AMIGO1, BCL11B, BDNF, CACNA1F, CNTN4, CTNNA2, CXCL12, DOCK7, EPHB2, ETV4, FGFR2, GRASP, GRIN1, IGF1R, IL11RA, NDN, NEFH, NTNG1, NTNG2, NTRK1, NTRK2, NUMBL, PALM, PARD6B, PDIA3, PICALM, PIP5K1A, PLAT, POU3F1, POU3F2, POU4F1, PTK2, PTPN11, PTPRE, RAB3A, RHOG, ROBO3, ROR1, ROR2, SKIL, SLITRK1, SLITRK5, VAX2
morphology of nerves (30)	7.32E-05	ATP2B2, BCR, BDNF, BMP4, CACNA1D, CD44, CNTN4, CYP26A1, EBF2, FYN, GJC2, HOXA3, HOXB1, MET, NFATC2, NTRK2, POU4F1, RARB, SEMA3F, SERPINE2, SLC1A3, SMAD1, SOD1, SOD2, SYNE2, TCOF1, TFAM, VAX2, VCL, VEGFA
cell-cell adhesion of neurons (6)	1.48E-04	CDK5R1, CNTN4, NCAM2, NINJ2, NLGN1, NLGN2
morphology of central nervous system (98)	1.90E-04	ABR, AGA, AIFM1, AKTIP, ANK2, ANK3, ANP32B, ARX, ATP2B2, ATRN, B4GALT2, BAD, BCR, BDNF, BID, BMP4, C1QA, CADPS2, CCND2, CD40LG, CDK5R1, CHRM1, CKMT1A/CKMT1B, CNTN1, COL18A1, COL2A1, CTNNA2, CXCR4, CYP26A1, DKK1, EBF1, EBF2, EFHC1, ESR2, FGF1, FOXA2, FYN, GATA3, GLI2, GMFB, GRIN1, GSC, HES5, HESX1, HIF1A, IGF1R, IKBKB, IL1B, IRX6, KCNA1, LDLR, LHX5, LMNB1, LMX1B, MERTK, MID1, mir-9, MKKS, MYC, NCA…
morphology of rhombencephalon (35)	2.41E-04	ABR, AGA, AIFM1, ANK3, ATP2B2, BCR, CADPS2, CCND2, CDK5R1, CNTN1, CTNNA2, CXCR4, EBF1, EBF2, FOXA2, GLI2, GMFB, GSC, HIF1A, IKBKB, LDLR, LMX1B, MERTK, MID1, NCOA1, NEUROD1, PCGF2, POU4F1, PURA, RARG, SLC1A3, SMAD1, SMPD1, SOD2, ZIC4
quantity of sensory neurons (19)	2.81E-04	ATP2B2, BDNF, CXCR4, DFNB31, DVL2, E2F1, FST, GFI1, HES5, HOXA3, HOXB3, IGF1R, NEUROD1, NTRK1, NTRK2, SLC1A3, SOD1, SPRY2, THRB
development of nerves (19)	2.81E-04	ARHGEF10, BDNF, CD44, EPHB1, EPHB2, FGFR2, FYN, HOXA3, HOXB3, IL1B, MET, NAV2, NTRK2, POU3F1, POU4F1, SLC1A3, THRA, THRB, VCL
abnormal morphology of neurons (51)	2.85E-04	ATP2B2, BDNF, BID, C1QA, CACNA1F, CADPS2, CCND2, CDK5R1, CNTN1, CTNNA2, CXCR4, DSCAM, DVL2, E2F1, EPM2A, FAT3, FST, FYN, GFI1, GLI2, HES5, IGF1R, LAMB2, LHX8, LMX1B, MAGI2, MID1, mir-9, NDN, NEFH, NEUROD1, NFKB1, NOS1, NTRK1, OLIG2, PPP1R9B, PURA, RHO, ROBO2, ROR2, SERPINE2, SLC12A5, SLC6A15, SPR, SPRY2, THRA, THRB, USH1C, VAX2, WASF1, WNT5B
morphology of neurons (55)	3.37E-04	ARX, ATP2B2, BDNF, BID, C1QA, CACNA1F, CADPS2, CCND2, CDK5R1, CNTN1, CTNNA2, CXCR4, DSCAM, DVL2, E2F1, EPM2A, FAT3, FST, FYN, GATA3, GFI1, GLI2, HES5, IGF1R, LAMB2, LHX8, LMX1B, MAGI2, MID1, mir-9, NDN, NEFH, NEUROD1, NFKB1, NOS1, NTRK1, OLIG2, PPP1R9B, PTK2, PURA, RHO, ROBO2, ROR2, SERPINE2, SLC12A5, SLC6A15, SOD1, SPR, SPRY2, THRA, THRB, USH1C, VAX2, WASF1, WNT5B
antinociception (13)	3.84E-04	BDNF, CHRM2, ESR2, GRASP, GRK5, IGF1R, IL1B, KCNA1, NT5E, NTS, NTSR1, OPRD1, PLCB3
development of neurons (37)	3.98E-04	ARX, BCL11B, BDNF, BMP4, CADPS2, CXCR4, EBF2, FGFR2, FOXA2, FOXG1, GFI1, GFRA2, GLI2, GRIN1, GSN, HOXB1, IGF1R, LHX8, NCAM2, NDN, NEIL3, NEUROD1, NKX2-1, NR2F6, NTRK1, NTRK2, OLIG2, PITX3, PLAT, POU4F1, PTN, SLC1A3, SOD2, SPR, THBS2, THRA, VEGFA
morphology of brain (88)	4.40E-04	ABR, AGA, AIFM1, AKTIP, ANK2, ANK3, ANP32B, ARX, ATP2B2, B4GALT2, BAD, BCR, BDNF, BID, C1QA, CADPS2, CCND2, CD40LG, CDK5R1, CHRM1, CKMT1A/CKMT1B, CNTN1, COL18A1, COL2A1, CTNNA2, CXCR4, CYP26A1, DKK1, EBF1, EBF2, EFHC1, ESR2, FGF1, FOXA2, FYN, GATA3, GLI2, GMFB, GRIN1, GSC, HES5, HESX1, HIF1A, IGF1R, IKBKB, IRX6, KCNA1, LDLR, LHX5, LMNB1, LMX1B, MERTK, MID1, mir-9, MKKS, NCAM2, NCOA1, NCOR1, NCOR2…
development of interneurons (7)	4.56E-04	ARX, BDNF, CADPS2, LHX8, NKX2-1, OLIG2, THRA
migration of neurons (46)	4.79E-04	ARX, BDNF, BMP4, CADPS2, CAMKK2, CDK5R1, CXCL12, CXCR4, EBF1, EBF2, EPHB2, ESR2, FN1, FOXG1, FYN, GATA3, GPR56, GSN, HMGB1, HOXB1, IGF1R, LHX5, LMNB1, LMX1B, MARK2, MATN2, MDGA1, MET, NDN, NKX2-1, NTRK2, PLAT, PLXNA2, POU3F2, POU4F1, PTK2, PTN, ROBO3, SEMA6A, SKIL, SLC1A3, TIAM2, TRIO, TRPC1, TUBB2B, VEGFA
abnormal morphology of cerebellum (21)	5.58E-04	ABR, AGA, ANK3, ATP2B2, BCR, CADPS2, CCND2, CDK5R1, CNTN1, CTNNA2, CXCR4, EBF2, GLI2, LDLR, LMX1B, MERTK, NCOA1, NEUROD1, PURA, SMPD1, SOD2
development of metencephalon (24)	5.88E-04	ABR, ATP2B2, BCR, CCND2, CDK5R1, CNTN1, CXCR4, CYP19A1, FOXA2, FYN, GLI2, GPR56, KAT2A, LHX5, LMX1B, NEUROD1, NTRK2, POU3F2, PURA, RORA, SOX4, THRA, THRB, ZIC4
loss of neurons (29)	8.01E-04	ADRBK1, ARX, ATN1, ATP2B2, BDNF, CD40LG, CDK5R1, DBX1, GFRA2, GRIK2, IFNG, IKBKB, ITPR1, LMX1B, MAOB, NCS1, NEIL3, NFKB1, NTRK1, NTRK2, PITX3, POU3F2, POU4F1, SHC3, SLC1A3, SOD1, SOD2, THRB, TTR
long-term potentiation of granule cells (4)	8.18E-04	BDNF, PCDH8, PTK2, VEGFA
abnormal morphology of cranial nerve (19)	8.60E-04	BDNF, BMP4, CNTN4, CYP26A1, FYN, HOXA3, HOXB1, NFATC2, NTRK2, POU4F1, RARB, SEMA3F, SLC1A3, SMAD1, SOD2, TCOF1, VAX2, VCL, VEGFA
neuritogenesis (83)	1.11E-03	ADORA2A, AMIGO1, BCL11B, BDNF, CACNA1F, CD44, CDK5R1, CNTN1, CNTN4, CRIP1, CTNNA2, CTNND2, CXCL12, CYP19A1, DLGAP2, DOCK7, DSCAM, EPHB1, EPHB2, ETV4, FGFR2, FYN, GDA, GDPD5, GFRA2, GRASP, GRIN1, HMGB1, IFNG, IGF1R, IL11RA, IL1B, ITGA1, ITPR1, KDR, KIF23, LRRC7, LYN, MAGI2, MATN2, MET, MFN2, NDN, NEFH, NEUROD1, NFKB1, NOS1, NTNG1, NTNG2, NTRK1, NTRK2, NUMBL, PALM, PARD6B, PDIA3, PIAS2, PICALM, PIP…
development of cerebellum (23)	1.22E-03	ABR, ATP2B2, BCR, CCND2, CDK5R1, CNTN1, CXCR4, CYP19A1, FOXA2, FYN, GLI2, GPR56, LHX5, LMX1B, NEUROD1, NTRK2, POU3F2, PURA, RORA, SOX4, THRA, THRB, ZIC4
development of forebrain (45)	1.26E-03	ADCYAP1R1, AKTIP, APH1A, ARX, BDNF, BMP4, CDK5R1, COL2A1, CXCR4, CYP26A1, DKK1, E2F1, EBF2, EIF2C2, EOMES, EPHB2, FOXA2, FOXD1, FOXG1, FYN, GRIN1, GSC, HESX1, ICMT, IFNG, IRX6, KAT2A, LHX8, mir-9, MKKS, NCOR1, NCOR2, NKX2-1, NUMBL, PCSK6, PDPK1, POU3F1, POU3F2, RARB, ROBO2, SPRY2, TCOF1, TRIO, VEGFA, ZIC3
fasciculation of nervous tissue (9)	1.34E-03	AMIGO1, BMP4, CBR1, CDK5R1, CNTN1, CNTN4, DSCAM, NDN, SEMA3F
abnormal morphology of granule cells (12)	1.42E-03	ATP2B2, BDNF, BID, CADPS2, CCND2, CDK5R1, CNTN1, CXCR4, MID1, NEUROD1, PURA, SERPINE2
development of globus pallidus (3)	1.56E-03	ARX, mir-9, NKX2-1
activation of hippocampus (3)	1.56E-03	BDNF, NEUROD1, WWC1
abnormal morphology of hair cells (9)	1.84E-03	BDNF, DVL2, GFI1, IGF1R, NFKB1, ROR2, THRA, THRB, USH1C
morphogenesis of neurites (58)	1.85E-03	ADORA2A, BDNF, CACNA1F, CD44, CDK5R1, CNTN1, CNTN4, CRIP1, CTNNA2, CTNND2, CXCL12, CYP19A1, DLGAP2, DOCK7, DSCAM, EPHB1, EPHB2, ETV4, FYN, GDA, GDPD5, GRASP, GRIN1, HMGB1, IFNG, IGF1R, IL1B, ITGA1, ITPR1, KDR, LRRC7, LYN, MAGI2, MATN2, MET, MFN2, NEFH, NEUROD1, NFKB1, NOS1, NTRK1, NTRK2, NUMBL, PALM, PDIA3, PIAS2, PICALM, PIP5K1A, PLAT, PPP1R9A, PTPRM, RHOG, RND1, ROBO2, ROR1, ROR2, SKIL, STX3
adhesion of neuronal cells (14)	1.88E-03	BDNF, CACNA1S, CACNB2, CDK5R1, CNTN4, CSNK2B, FGFR2, GLI2, GPR56, LAMB2, NCAM2, NINJ2, NLGN1, NLGN2
abnormal morphology of outer hair cells (6)	2.01E-03	GFI1, IGF1R, ROR2, THRA, THRB, USH1C
sensory system development (23)	2.09E-03	ATP2B2, BDNF, BMP4, CXCR4, DFNB31, DVL2, E2F1, FGF1, FST, GFI1, HES5, HOXA3, HOXB3, IGF1R, NEUROD1, NTRK1, NTRK2, OLIG2, SLC1A3, SOCS3, SOD1, SPRY2, THRB
development of rhombencephalon (28)	2.15E-03	ABR, ATP2B2, BCR, CCND2, CDK5R1, CNTN1, CXCR4, CYP19A1, CYP26A1, FOXA2, FYN, GLI2, GPR56, HOXB1, KAT2A, LHX5, LMX1B, NEUROD1, NTRK2, OLIG2, POU3F2, PURA, RORA, SMAD1, SOX4, THRA, THRB, ZIC4
chemotaxis of granule cells (4)	2.23E-03	BDNF, CXCL12, CXCR4, EPHB2
guidance of axons (31)	2.24E-03	ABLIM1, ANK3, ARX, BDNF, CDK5R1, CNTN1, CNTN4, CXCL12, CXCR4, EPHB1, EPHB2, ETV4, FOXD1, GATA3, GLI2, LAMB2, LHX5, MATN2, NKX2-1, NR4A3, NTRK1, PDIA3, PLXNA2, PTK2, RND1, ROBO2, ROBO3, SEMA3F, SEMA6A, SEMA6C, VAX2
morphology of mechanosensory neurons (10)	2.49E-03	ATP2B2, BDNF, DVL2, GFI1, IGF1R, NFKB1, ROR2, THRA, THRB, USH1C
cell viability of neurons (39)	2.51E-03	ADORA2A, BDNF, BMP4, CDK5R1, CXCL12, CXCL3, E2F1, EHD4, FGF1, FOXG1, GATA3, GFRA2, HOXB1, HSD17B10, IFNG, IGF1R, IL11RA, IL1B, MAPK10, MAPK7, MET, NEFH, NEUROD1, NFATC2, NTRK1, NTRK2, PDIA3, PITX3, PLAGL1, POU4F1, PPP1R17, PTN, REG3A, REL, SHC3, SIRPA, SLC1A3, SOD1, VEGFA
analgesia (18)	2.62E-03	BDNF, CHRM2, CHRM4, ESR2, GPRASP1, GRASP, GRK5, IGF1R, IL1B, KCNA1, LMX1B, NOS1, NT5E, NTS, NTSR1, OPRD1, PLCB3, TRPM8
synaptic transmission of cerebral cortex cells (11)	3.03E-03	ADORA2A, BDNF, CHRM2, DMD, GRIK2, GRIN1, HOMER1, IL1B, NSF, PPP1R9A, SH3GL2
memory (39)	3.52E-03	ACAT1, ADORA2A, ALS2CR8, BDNF, CADPS2, CCL3L1/CCL3L3, CHRM2, CREM, CRHR2, CX3CR1, CYP19A1, CYP7B1, ESR2, FYN, GRIN1, HDAC3, HES5, HIF1A, HOMER1, HSD17B10, IL1B, KCNAB1, LDLR, LRRC7, NCF1, NFKB1, NR3C2, NREP, NTRK1, NTRK2, PCDH8, REL, SLC30A3, SOD2, TGFBR2, THRA, TLR3, VEGFA, WASF1
neurotransmission (71)	3.75E-03	ADARB1, ADORA2A, AMPH, APBA1, APBA2, BDNF, CACNA1C, CACNB2, CCKBR, CD44, CHRM1, CHRM2, CHRM4, CPNE6, CRHR2, DMD, EPB41, EPHB1, EPHB2, ESR2, GABBR2, GABRA4, GLRA1, GLS, GRASP, GRIK2, GRIN1, HCN4, HCRTR2, HOMER1, IL1B, ITPR1, KCNA1, KCNAB1, KCNE1, MAOB, MET, MTNR1B, NCS1, NEFH, NFKB1, NLGN1, NLGN2, NOVA1, NR3C2, NSF, NTSR1, P2RX1, PCDH8, PLAT, PPP1R9A, PPP1R9B, PTK2, PYY, RAB3A, RARB, REL, SCN1A, S…
development of cranial nerve (11)	3.79E-03	EPHB1, EPHB2, FYN, HOXA3, HOXB3, NAV2, POU4F1, SLC1A3, THRA, THRB, VCL
cell viability of granule cells (8)	4.28E-03	BDNF, CXCL3, IGF1R, IL1B, NFATC2, PLAGL1, REL, VEGFA
Behavior
behavior (180) A62	2.74E-07	ABCA2, ABR, ACAT1, ACOT11, ADCY5, ADORA2A, ADRA1B, ADRBK1, AGA, ALS2CR8, AMBP, AMPH, APBA1, APBA2, APOA4, ARX, ATF7, ATN1, ATP2B2, B4GALT2, BAMBI, BCL11B, BCR, BDNF, BMP4, CACNA1C, CADPS2, CAMKK2, CCKBR, CCL3L1/CCL3L3, CDH11, CDK5R1, CHRM1, CHRM2, CHRM4, CHRNG, CKMT1A/CKMT1B, CREM, CRHR2, CRY2, CTNNA2, CTNND2, CUX1, CX3CR1, CYP11A1, CYP19A1, CYP7B1, E2F1, EPB41, EPHB2, EPM2A, ERC2, ESR2, FABP1, F…
cognition (79)	1.70E-05	ACAT1, ADCY5, ADORA2A, ADRA1B, AGA, ALS2CR8, AMPH, ARX, B4GALT2, BDNF, CACNA1C, CADPS2, CAMKK2, CCL3L1/CCL3L3, CDK5R1, CHRM2, CKMT1A/CKMT1B, CREM, CRHR2, CTNND2, CTNS, CX3CR1, CYP19A1, CYP7B1, EPB41, EPHB2, EPM2A, ESR2, FYN, GABBR2, GRIN1, HDAC3, HES5, HIF1A, HOMER1, HSD17B10, IL1B, KCNAB1, KIT, LDLR, LHX8, LRRC7, MAPK10, MAPK7, MGLL, MID1, NCF1, NCOA1, NDN, NDRG4, NFKB1, NOS1, NR3C2, NREP, NTRK1…
learning (74)	3.41E-05	ACAT1, ADCY5, ADORA2A, ADRA1B, AGA, ALS2CR8, AMPH, ARX, B4GALT2, BDNF, CACNA1C, CADPS2, CAMKK2, CCL3L1/CCL3L3, CDK5R1, CHRM2, CKMT1A/CKMT1B, CREM, CRHR2, CTNND2, CX3CR1, CYP19A1, CYP7B1, EPB41, EPHB2, EPM2A, ESR2, FYN, GABBR2, GRIN1, HDAC3, HES5, HIF1A, HOMER1, HSD17B10, IL1B, KCNAB1, KIT, LDLR, LHX8, LRRC7, MGLL, MID1, NCF1, NCOA1, NDN, NDRG4, NFKB1, NOS1, NR3C2, NREP, NTRK1, NTRK2, PCDH8, PLAT,…
circling behavior (12)	1.11E-03	ABR, ATP2B2, BCR, BDNF, BMP4, EPHB2, FOXA2, GFI1, KCNE1, NEUROD1, SOD2, USH1C
emotional behavior (42)	3.04E-03	ABCA2, ADORA2A, AMBP, APBA2, ARX, BDNF, CADPS2, CCL3L1/CCL3L3, CDH11, CHRM1, CKMT1A/CKMT1B, CRHR2, CTNNA2, CYP19A1, ESR2, FYN, GABBR2, GPR26, GRIK2, GRIN1, HMGB1, HMOX1, HOMER1, IFNG, IGF1R, LRRK2, MKKS, NFKB1, NOS1, NREP, NTRK2, PLAT, PPP1R9B, PRLR, RAB3A, RIMS2, SIRPA, SLITRK1, TACR3, TLR3, VEGFA, XRCC5
memory (39)	3.52E-03	ACAT1, ADORA2A, ALS2CR8, BDNF, CADPS2, CCL3L1/CCL3L3, CHRM2, CREM, CRHR2, CX3CR1, CYP19A1, CYP7B1, ESR2, FYN, GRIN1, HDAC3, HES5, HIF1A, HOMER1, HSD17B10, IL1B, KCNAB1, LDLR, LRRC7, NCF1, NFKB1, NR3C2, NREP, NTRK1, NTRK2, PCDH8, REL, SLC30A3, SOD2, TGFBR2, THRA, TLR3, VEGFA, WASF1
spatial learning (33)	4.23E-03	ADRA1B, AGA, AMPH, B4GALT2, BDNF, CACNA1C, CAMKK2, CCL3L1/CCL3L3, CDK5R1, CKMT1A/CKMT1B, EPB41, EPHB2, ESR2, FYN, GRIN1, HIF1A, KCNAB1, KIT, LDLR, NCF1, NCOA1, NDN, NDRG4, NOS1, NREP, NTRK2, RARB, RGS14, RPS6KA5, SLC6A9, TACR3, TTR, WASF1
Neurological Disease
Schizophrenia (107)	8.09E-06	ADRA1B, AGA, AMPH, APBA2, APOA4, ARHGEF10, ATP2B2, BDNF, CACNA1C, CCND2, CELF2, CHI3L1, CHRM1, CHRM2, CHRM4, CHRNG, CXCL12, DAOA, DGCR2, DNAH10, E2F1, EBF1, EGR4, ESAM, ESR2, FAM3D, FGF1, FOLH1, FZD3, GABRA4, GABRA6, GNG2, GPR78, GRIK2, GRIK3, GRIN1, GSN, GTPBP1, HOMER1, HTR5A, IL1B, KIAA1383, KLC1, LRFN2, LYRM5, MAGI2, MLC1, MPZL1, MTNR1B, MTR, MUC1, MYO9B, NBPF15 (includes others), NCS1, NDN, N…
chorea (117)	3.23E-04	ACAT1, ACOT11, ADCY5, ADORA2A, ADRA1B, AIFM1, APOA4, ARMCX2, ARR3, ATP2B2, ATP5J, BCL11B, BDNF, CACNA1F, CAMKK2, CAPNS1, CCKBR, CD44, CDK5R1, CHI3L1, CHRM1, CHRM2, CHRM4, COX5B, CPNE5, CREB3L1, CYP26B1, DIRAS2, EGR4, EPHB2, EPHB4, ESRRG, ETV4, F11R, FBXW7, FGG, FKBP4, FLRT2, FOXG1, GABRA4, GABRA6, GADD45A, GPR88, GRIK2, GRIN1, GYPC, HADH, HBP1, HMOX1, HOMER1, HOXC6, HSBP1, IKBKB, IMPA1, ITPR1, KC…
Huntington's Disease (116)	4.09E-04	ACAT1, ACOT11, ADCY5, ADORA2A, ADRA1B, AIFM1, APOA4, ARMCX2, ARR3, ATP2B2, ATP5J, BCL11B, BDNF, CACNA1F, CAMKK2, CAPNS1, CCKBR, CD44, CDK5R1, CHI3L1, CHRM1, CHRM2, CHRM4, COX5B, CPNE5, CREB3L1, CYP26B1, DIRAS2, EGR4, EPHB2, EPHB4, ESRRG, ETV4, F11R, FBXW7, FGG, FKBP4, FLRT2, FOXG1, GABRA4, GABRA6, GADD45A, GPR88, GRIK2, GRIN1, GYPC, HADH, HBP1, HMOX1, HOMER1, HOXC6, HSBP1, IKBKB, IMPA1, ITPR1, KC…
Movement Disorders (183)	9.11E-04	ABCA2, ACAT1, ACOT11, ADCY5, ADORA2A, ADORA3, ADRA1B, AGA, AIFM1, ANK3, ANKH, APBA1, APBA2, APOA4, ARMCX2, ARR3, ARX, ATN1, ATP2B2, ATP5J, BAHCC1, BCL11B, BCR, BDNF, BID, CACNA1F, CAMKK2, CAPNS1, CCKBR, CD44, CDK5R1, CHI3L1, CHRM1, CHRM2, CHRM4, CHRNG, CNTN1, COL13A1, COX5B, CPNE5, CREB3L1, CYP19A1, CYP26B1, DIRAS2, E2F1, EBF2, EFHC1, EGR4, EPHB2, EPHB4, EPM2A, ESRRG, ETV4, F11R, FBXW7, FGG, FKBP…
dyskinesia (118)	1.27E-03	ACAT1, ACOT11, ADCY5, ADORA2A, ADRA1B, AIFM1, APOA4, ARMCX2, ARR3, ATP2B2, ATP5J, BCL11B, BDNF, CACNA1F, CAMKK2, CAPNS1, CCKBR, CD44, CDK5R1, CHI3L1, CHRM1, CHRM2, CHRM4, CHRNG, COX5B, CPNE5, CREB3L1, CYP26B1, DIRAS2, EGR4, EPHB2, EPHB4, ESRRG, ETV4, F11R, FBXW7, FGG, FKBP4, FLRT2, FOXG1, GABRA4, GABRA6, GADD45A, GPR88, GRIK2, GRIN1, GYPC, HADH, HBP1, HMOX1, HOMER1, HOXC6, HSBP1, IKBKB, IMPA1, IT…
neurological signs (120)	1.45E-03	ACAT1, ACOT11, ADCY5, ADORA2A, ADRA1B, AIFM1, APOA4, ARMCX2, ARR3, ARX, ATP2B2, ATP5J, BCL11B, BDNF, CACNA1F, CAMKK2, CAPNS1, CCKBR, CD44, CDK5R1, CHI3L1, CHRM1, CHRM2, CHRM4, CHRNG, COX5B, CPNE5, CREB3L1, CYP26B1, DIRAS2, EGR4, EPHB2, EPHB4, ESRRG, ETV4, F11R, FBXW7, FGG, FKBP4, FLRT2, FOXG1, GABRA4, GABRA6, GADD45A, GPR88, GRIK2, GRIN1, GYPC, HADH, HBP1, HMOX1, HOMER1, HOXC6, HSBP1, IKBKB, IMPA…
familial transthyretin amyloidosis (3)	1.56E-03	FURIN, GSN, TTR
seizure disorder (60)	3.92E-03	ABCC5, ABCC8, ADARB1, ADRA1B, AMPH, ANK3, AP3B2, ARX, ATN1, BDNF, BID, C1QA, CACNA1C, CACNA1D, CACNA1S, CDK5R1, CHRM1, CHST6, E2F1, EFHC1, EPM2A, GABBR2, GABRA4, GABRA6, GFRA2, GJC2, GLRA1, GPR162, GRIK2, GRIK3, GRIN1, HEMGN, IL1B, IMPA1, ITPR1, KCNA1, KCNC1, KCNQ2, MAPK10, MC2R, MYC, NEUROD1, NOS1, PCDH19, PIK3C2G, PLAT, POU3F1, PPP1R9A, PPP1R9B, PURA, SCN1A, SEMA3F, SERPINE2, SLC12A5, SLC1A3, S…
disorder of basal ganglia (135)	4.31E-03	ACAT1, ACOT11, ADCY5, ADORA2A, ADORA3, ADRA1B, AIFM1, APOA4, ARMCX2, ARR3, ATP2B2, ATP5J, BCL11B, BCR, BDNF, CACNA1F, CAMKK2, CAPNS1, CCKBR, CD44, CDK5R1, CHI3L1, CHRM1, CHRM2, CHRM4, COX5B, CPNE5, CREB3L1, CYP26B1, DIRAS2, E2F1, EGR4, EPHB2, EPHB4, ESRRG, ETV4, F11R, FBXW7, FGG, FKBP4, FLRT2, FOXG1, GABRA4, GABRA6, GADD45A, GPR88, GRIK2, GRIN1, GYPC, HADH, HBP1, HMOX1, HOMER1, HOXC6, HSBP1, IFNG…
polymicrogyria (4)	4.72E-03	COL18A1, EOMES, GPR56, SRPX2
